# Supplementary material for: Performing whole-genome association analysis of winter wheat plant height using the 55K chip
Source: Front Plant Sci. 2025 Jan 17;15:1471636. doi: 10.3389/fpls.2024.1471636 (PMC11782118; doi:10.3389/fpls.2024.1471636)
Supplement: Supplementary file 1 [file Table1.xlsx]

## Sheet: Sheet1
Table S1. Analysis of variance for the trait of plant height.
Factor	DF	SS	MS	F-value
Genotype (G)	238	61592.2	258.791	8.24**
Environment (E)	3	28310.5	9436.85	300.52**
Residual	714	22420.5	31.4013
** indicates significant difference at p<0.01.
