# Supplementary material for: Performing whole-genome association analysis of winter wheat plant height using the 55K chip
Source: Front Plant Sci. 2025 Jan 17;15:1471636. doi: 10.3389/fpls.2024.1471636 (PMC11782118; doi:10.3389/fpls.2024.1471636)
Supplement: Supplementary file 2 [file Table2.xlsx]

## Sheet: Sheet2
Table S2. The phenotype of 239 wheat varieties (lines).
Lines	E1	E2	E3	E4	BLUP
20_JD100	62.19	68.49	80.7	58.76	68.5267
20_JD103	75.89	78.76	64.2	58.18	70.0402
20_JD106	67.68	81.26	71.05	69.07	72.6828
20_JD110	83.36	90.78	66.5	71.72	77.801
20_JD1101	62.26	69.76	65.8	69.7	67.9512
20_JD1102	66.84	85.735	68.5	72.15	73.5977
20_JD1106	62.8	77.22	65.3	67.67	69.1527
20_JD1107	63.02	78.76	59.2	65.46	67.7139
20_JD111	73.42	70.77	61.9	63.96	68.5069
20_JD1112	58.46	73.82	62.5	62.45	65.6908
20_JD1115	72.68	86.22	66.3	72.37	74.5521
20_JD1116	72.02	79.71	61	61.37	69.3966
20_JD1117	65.76	73.1	69.1	61.89	68.463
20_JD1118	73.64	84.63	82.2	72.02	77.8295
20_JD1123	84.1	85.92	72.3	69.13	77.6011
20_JD1128	72.92	77.5	66.6	69.44	72.1116
20_JD1129	64.58	74.24	63.9	58.81	66.6354
20_JD1131	70.44	78.23	67.2	62.17	70.262
20_JD1132	67.95	79.72	65.2	62.59	69.6953
20_JD1133	70.78	81.356	67.4	66.87	72.0998
20_JD1135	86.22	84.4825	59.9	69.7	75.1523
20_JD1145	68.82	84.09	58.8	73.03	71.7338
20_JD1149	77.42	81.22	61.1	58.38	70.2796
20_JD115	76.08	74.65	65.5	69.87	72.0325
20_JD1150	58.06	72.51	62	55.49	63.6765
20_JD1165	77.96	82.55	65.8	67.85	73.803
20_JD1166	64.62	87.36	65	71.222	72.4943
20_JD1169	70.22	88.38	66.6	73.45	74.7893
20_JD1170	65.68	86.26	52.2	73.083	70.0826
20_JD1175	146.38	64.2	64.2	53.81	81.3661
20_JD1177	74.02	95.2	68.3	75.75	78.0008
20_JD1183	73.58	87.1	69	74.3	75.9602
20_JD1186	75.16	83.09	73.5	69.55	75.3715
20_JD1189	67.9	82.88	67.5	76.54	73.948
20_JD1192	55.56	77.35	64.7	66.4	67.1801
20_JD121	72.1	77.86	67.7	63.39	70.9232
20_JD129	71.69	71.74	62.4	68.26	69.3944
20_JD1300	65.68	77.32	63.3	61.97	68.1159
20_JD1302	64.04	80.11	69.8	59.93	69.3482
20_JD1303	65.46	75.96	75.3	64.52	70.965
20_JD1305	84.16	94.04	81.5	78.69	83.5188
20_JD131	83.55	85.45	67.3	72.8	77.0848
20_JD1312	81.14	94.83	75.8	80.12	82.091
20_JD1313	74.46	82.35	70.2	74.03	75.3143
20_JD1315	84.02	85.66	71.5	75.78	78.8114
20_JD1317	73.6	72.51	64.9	62.81	69.3351
20_JD1318	78.32	82.27	64.9	71.05	74.3258
20_JD132	63.9	75.05	60.1	61.24	66.363
20_JD1321	72.74	80.02	69.4	74.62	74.3786
20_JD1322	92.72	101.82	79.8	73.45	85.5837
20_JD1327	79.3	97.03	79.9	78.47	82.7083
20_JD133	71.13	92.9	63.3	67.86	74.0293
20_JD134	66.13	74.41	67.5	64.52	69.0583
20_JD135	55.88	73.75	52.6	55.45	61.3963
20_JD138	69.28	84.3	71.5	75.32	75.1738
20_JD140	69.6	81.8	73	68.66	73.5614
20_JD142	73.88	78.84	68.1	68.12	72.6564
20_JD149	71.46	85	70.3	76.3	75.7581
20_JD199	97.25	107.49	98.1	107.02	99.2183
20_JD302	66.55	67.75	60.9	62.84	65.8687
20_JD303	70.66	74.46	65.2	68.61	70.4575
20_JD305	57.27	70.65	55.5	62.36	63.1756
20_JD330	85.81	87.06	76.2	77.83	80.9949
20_JD339	71.41	79.46	72.4	76.68	75.0749
20_JD345	73.11	79.96	74.5	68.59	74.2424
20_JD357	83.57	89.07	68.1	74.2	78.3677
20_JD358	78.91	80.27	72.1	71.39	75.6724
20_JD359	70.99	78.46	67	65.66	71.1561
20_JD366	81.39	85.77	69.7	73.43	77.3462
20_JD367	88.36	85.53	76.3	74.01	80.4018
20_JD368	74.55	82.12	69.6	73.55	75.0464
20_JD369	75.81	82.77	65.5	69.39	73.6515
20_JD370	77.2	84.21	72	75.82	77.1134
20_JD371	81.49	83.42	66.7	70.41	75.5296
20_JD372	77.6	78.67	68.4	68.78	73.6471
20_JD373	82.95	78.82	66.1	71.73	74.998
20_JD375	79.13	67.14	66.1	70.8	71.3889
20_JD376	74.45	82.38	71.4	73.12	75.3824
20_JD377	73.49	75.5	69.1	70.81	72.6476
20_JD378	77.91	76.22	64.5	70.351	72.6654
20_JD379	79.44	77.59	65.6	70.87	73.6581
20_JD380	73	80.84	66	69.09	72.6542
20_JD381	79.17	82.23	69.2	77.21	76.8015
20_JD382	74.15	77.57	65.7	72.373	72.8438
20_JD383	79.6	87.33	68.4	79.64	78.3743
20_JD384	72.71	79.13	66	68.14	72.0062
20_JD385	74.42	91.77	69.9	72.63	77.0014
20_JD386	75.8	78.35	67.8	73.22	74.0249
20_JD387	71.48	77.26	68.8	69.09	72.149
20_JD388	77.27	86.75	70.1	74.64	77.0102
20_JD389	80.72	86.53	72.7	75.71	78.5258
20_JD393	75.11	81.73	71.3	70.26	74.7344
20_JD394	89.65	91.45	70.4	77.23	81.3969
20_JD395	85	88.83	69.1	72.18	78.405
20_JD502	78.12	81.21	72.3	79.06	77.4341
20_JD503	73.29	82.41	74.9	77.06	76.7685
20_JD504	80.09	91.96	71.6	78.71	79.9976
20_JD505	79.04	84.19	79.4	80.91	80.2568
20_JD506	75.11	82.22	70.3	76.14	75.914
20_JD510	69.4	70.33	65.2	66.32	68.7705
20_JD513	50.41	55.13	56.5	57.55	57.4226
20_JD514	77.82	91.12	77.5	80.5	81.0037
20_JD515	80.13	96.62	81.5	77.98	83.0444
20_JD516	78.63	79.57	68.7	73.44	75.1606
20_JD517	68.71	72.57	63.9	67.28	69.0363
20_JD518	67.81	77.61	62	64.17	68.8452
20_JD519	67.69	79.28	69.3	71.62	72.4257
20_JD520	74.02	79.77	73	68.69	74.093
20_JD521	66.24	75.36	63.2	72.55	70.1105
20_JD522	70.74	73.85	68.2	67.69	70.798
20_JD523	77.38	77.13	65.7	71.11	73.1792
20_JD524	66.32	79.45	65.4	68.51	70.6223
20_JD525	72.56	73.42	65	71.93	71.3318
20_JD526	74.73	90.37	67	70.5	75.657
20_JD527	74.93	84.78	70.9	72.26	75.7163
20_JD528	78.98	82.35	74.6	71.87	76.7993
20_JD533	70.17	74.21	64	62.49	68.687
20_JD534	72.04	71.54	62.4	62.85	68.2389
20_JD535	76.31	83.06	71.6	72.68	75.8877
20_JD536	75.86	85.16	69.8	77.65	76.9465
20_JD537	72.54	82.51	74.2	75.53	76.1359
20_JD538	72.63	79.47	72.3	76.82	75.3539
20_JD539	78.07	87.07	74.4	77.39	78.8048
20_JD540	76.9	79.66	72.3	74.02	75.7185
20_JD541	68.09	78.23	71.3	71.22	72.6344
20_JD542	72.96	82.27	73.4	76.93	76.3072
20_JD543	75.19	86.47	69.9	73.98	76.3028
20_JD544	71.27	85.97	66.5	72.72	74.3083
20_JD545	69.75	77.03	64.4	62.98	69.4097
20_JD546	78.91	95.27	60.2	80.78	78.416
20_JD547	78.33	87.24	65.7	76.59	76.8125
20_JD548	74.18	76.22	61.5	66.99	70.4488
20_JD549	77.01	82.32	64.3	75.68	74.9343
20_JD550	76.49	79.8	65.3	66.08	72.3774
20_JD556	72.85	84.7	66.3	78.79	75.6658
20_JD557	71.03	92.2	67	91.621	79.8858
20_JD558	76.66	79.69	69.1	72.221	74.5743
20_JD559	84.67	90.26	73.9	78.6	81.1113
20_JD560	91.16	88.6	72.6	84.68	83.2223
20_JD561	83.19	82.4	63.2	74.96	75.9096
20_JD562	84.13	86.42	70.5	78.186	79.3114
20_JD563	84.44	96.27	69	83.8	82.4469
20_JD564	82.03	94.73	69.9	82.98	81.5968
20_JD565	82.48	86.61	64.8	73.787	76.7723
20_JD566	66.5	69.09	66	66.2	68.0105
20_JD567	72.31	73.33	66.9	65.09	70.172
20_JD568	79.02	86.5	71.3	82.94	79.4265
20_JD569	86.44	87.89	72.7	77.52	80.4787
20_JD570	71.94	73.03	64.9	69.694	70.5968
20_JD571	75.23	77.83	70.2	73.69	74.4159
20_JD572	72.79	78.8	65.5	71.12	72.496
20_JD573	74.21	79.91	68.2	71.14	73.6493
20_JD574	83.67	96.18	70.2	76.3	80.8741
20_JD575	75.13	80.53	64.9	63.66	71.6196
20_JD576	61.64	72.38	63.6	65.96	67.0857
20_JD577	81.05	85.85	70.4	72.73	77.2891
20_JD578	86.64	83.498	67	82.14	79.3206
20_JD579	72.38	86.27	70	74.2	75.7119
20_JD580	66.36	79.49	68	62.98	69.9962
20_JD581	81.8	92.51	67.2	77.33	79.2244
20_JD582	89.55	94.69	71	84	83.7056
20_JD583	83.78	94.67	77.7	77.28	82.4293
20_JD584	74.15	95.35	70.3	76.32	78.6269
20_JD585	71.66	82.39	69.8	66.43	72.9507
20_JD586	74.13	89.99	73.1	74.92	77.7526
20_JD587	79.22	83.429	72.6	73.12	76.9243
20_JD588	82.96	93.91	71.4	80.07	81.3112
20_JD589	71.42	81.88	68.7	69.57	73.2341
20_JD590	69.49	82.05	65	64.11	70.8354
20_JD591	74.53	78.99	63.7	66.585	71.5284
20_JD593	70.79	71.78	66	68.45	70.038
20_JD594	83.7	88.63	64.9	74.02	77.5571
20_JD595	82.07	88.39	68.5	68.48	76.7202
20_JD596	82.74	84.79	70.8	76.19	78.2754
20_JD597	78.8	80.54	67.3	75.86	75.6351
20_JD598	92.14	95.13	72.4	86.34	85.1927
20_JD599	85.17	86.53	66.6	81.48	79.4309
20_JD700	77.99	78.17	62.8	71.26	72.9376
20_JD701	85.43	85.27	66.5	72.23	77.1573
20_JD702	85.62	87.69	84.6	75.34	82.3898
20_JD706	91.52	115.06	92.5	89.58	94.5614
20_JD707	103.71	111.99	92.6	103.86	99.7235
20_JD708	98.41	101.96	88.9	92.65	93.0809
20_JD709	82.56	95.88	76.2	70.36	80.5775
20_JD710	110.44	104.88	91.3	101.63	98.8647
20_JD711	109.08	100.98	88.3	98.38	96.3363
20_JD712	106.65	100.75	76.1	97.87	92.9601
20_JD713	88.1	89.13	72.7	77.7	81.1552
20_JD714	96.31	92.3	90.5	95.94	91.5718
20_JD715	102.52	108.78	87.6	90.13	94.6427
20_JD716	106.037	110.05	91.8	98.52	98.4598
20_JD717	111.51	111.39	78.4	83.72	93.7618
20_JD718	81.91	76.33	73.8	63.69	74.1479
20_JD719	98.65	92.6525	90.7	85.78	89.9754
20_JD721	107.63	109.72	79.5	103.65	97.1623
20_JD722	73.76	74.84	75.5	71.05	74.0205
20_JD723	89.13	93.54	85.3	80.65	85.766
20_JD724	95.68	96.48	72.1	93.22	87.7123
20_JD725	73.55	69.73	66.8	65.7	69.7656
20_JD726	96.81	101.46	86.6	78.07	88.9116
20_JD727	97.75	103.41	83.6	90.72	91.6662
20_JD728	96.01	94.41	70.8	74.97	83.0356
20_JD729	84.26	96.42	80	72.83	82.4469
20_JD730	95.43	105.16	80.2	89.97	90.6294
20_JD750	73.2	90.56	71.2	67.19	75.5582
20_JD763	82.3	75.98	59.4	67.57	71.8458
20_JD767	78.28	77.74	56.2	67.01	70.5234
20_JD781	77.94	78.83	58.7	59.12	69.5042
20_JD783	72.66	78.92	63.5	72.98	72.4631
20_JD789	83.26	82.81	58.2	69.05	73.6185
20_JD791	67.66	69.04	58.3	64.69	66.2312
20_JD792	77.16	76.65	67.9	64.97	72.1599
20_JD793	100.66	106.22	74.5	89.16	90.5811
20_JD910	76.5	81.99	59.1	60.4	70.2511
20_JD914	74.72	77.78	59.7	60.51	69.0912
20_JD916	75.2	81.89	62.9	67.66	72.373
20_JD917	77.08	80.98	72.6	68.52	74.9058
20_JD926	84.09	89.32	55.8	71.42	75.2243
20_JD929	67.5	67.85	63.7	64.41	67.0593
20_JD933	88.66	93.96	71.8	75.3	81.6143
20_JD934	69.62	87.69	65.6	75.19	74.6685
20_JD935	73.94	89.36	70.9	71.49	76.3358
20_JD938	96.72	94.92	66.9	74.47	82.337
20_JD940	75.78	86.05	77.7	94.56	82.5743
20_JD942	71.64	74.61	68.3	70.34	71.7667
20_JD947	66.68	87.29	65	68.7	72.3774
20_JD948	71.88	83.2	68.8	68.46	73.4033
20_JD949	75.72	82.08	67.4	72.77	74.64
20_JD950	72.16	78.53	64.1	72.57	72.3093
20_JD959	68.1	85	65.1	67.37	71.9161
20_JD960	65.82	82.53	65	60.101	69.254
20_JD961	73.86	92.53	67	68.59	75.5208
20_JD962	67.8	67.26	70	57.55	66.8726
20_JD963	61.7	95.71	65.8	69.89	73.5702
20_JD980	68.14	79.83	65.2	63.087	69.8704
20_JD983	59.1	79	64.4	62.94	67.4943
20_JD984	61.78	81.69	67.5	70.35	70.9825
20_JD985	51.34	75.984	60.6	65.21	64.7911
20_JD996	53.44	68.57	61.5	57.99	62.2355
