# Supplementary material for: Performing whole-genome association analysis of winter wheat plant height using the 55K chip
Source: Front Plant Sci. 2025 Jan 17;15:1471636. doi: 10.3389/fpls.2024.1471636 (PMC11782118; doi:10.3389/fpls.2024.1471636)
Supplement: Supplementary file 3 [file Table3.xlsx]

## Sheet: Sheet2
Table S3. The genotype of 239 wheat varieties (lines).
marker	alleles	chrom	pos	strand	assembly#	center	protLSID	assaryLSID	panel	Qccode	20_JD100	20_JD103	20_JD106	20_JD110	20_JD1101	20_JD1102	20_JD1106	20_JD1107	20_JD111	20_JD1112	20_JD1115	20_JD1116	20_JD1117	20_JD1118	20_JD1123	20_JD1128	20_JD1129	20_JD1131	20_JD1132	20_JD1133	20_JD1135	20_JD1145	20_JD1149	20_JD115	20_JD1150	20_JD1165	20_JD1166	20_JD1169	20_JD1170	20_JD1175	20_JD1177	20_JD1183	20_JD1186	20_JD1189	20_JD1192	20_JD121	20_JD129	20_JD1300	20_JD1302
AX-108986447	T/G	1A	1160515	+	NA	NA	NA	NA	NA	NA	TG	TG	GG	TG	TG	TG	GG	NA	TG	GG	TG	TG	GG	TG	TG	TG	TG	TG	TG	GG	TG	TG	TG	GG	TG	GG	TG	TG	GG	TG	TG	TG	TG	TG	TG	TG	TG	GG	GG
AX-111505633	A/G	1A	2876821	+	NA	NA	NA	NA	NA	NA	AA	AA	NA	GG	AA	GG	GG	AA	GG	GG	AA	AA	GG	AA	GG	GG	AA	AA	AA	GG	AA	GG	GG	GG	GG	GG	AA	AA	GG	AA	AA	GG	GG	GG	AA	AA	GG	GG	GG
AX-110999783	C/G	1A	2895730	+	NA	NA	NA	NA	NA	NA	GG	GG	CC	CC	GG	CC	CC	GG	CC	CC	GG	GG	CC	GG	CC	CC	GG	GG	GG	CC	NA	CC	CC	CC	CC	CC	GG	GG	CC	GG	GG	CC	CC	CC	GG	GG	CC	CC	CC
AX-108773067	A/G	1A	3156633	+	NA	NA	NA	NA	NA	NA	GG	GG	AA	GG	GG	GG	AA	GG	GG	AA	GG	GG	AA	GG	AA	GG	GG	GG	GG	AA	GG	GG	GG	AA	GG	AA	GG	GG	AA	GG	GG	GG	AA	GG	GG	GG	GG	AA	AA
AX-111201796	A/G	1A	3386274	+	NA	NA	NA	NA	NA	NA	GG	GG	AA	GG	GG	GG	AA	GG	GG	AA	GG	GG	AA	GG	AA	GG	GG	GG	GG	AA	NA	GG	GG	AA	GG	AA	GG	GG	AA	GG	GG	GG	AA	GG	GG	GG	GG	AA	AA
AX-110476443	C/G	1A	3463876	+	NA	NA	NA	NA	NA	NA	CC	CC	GG	CC	CC	CC	GG	CC	CC	GG	CC	CC	GG	CC	GG	CC	CC	CC	CC	GG	CC	CC	CC	GG	CC	GG	CC	CC	GG	CC	GG	CC	GG	CC	CC	CC	CC	GG	GG
AX-109821608	T/C	1A	6327732	+	NA	NA	NA	NA	NA	NA	CC	CC	CC	CC	CC	CC	CC	CC	CC	CC	CC	CC	CC	CC	CC	CC	CC	CC	CC	CC	CC	CC	CC	CC	CC	CC	TT	CC	CC	CC	TT	CC	CC	TT	CC	CC	CC	CC	CC
AX-109436734	T/C	1A	6760509	+	NA	NA	NA	NA	NA	NA	TT	TT	CC	CC	TT	CC	CC	TT	CC	CC	TT	TT	CC	TT	CC	TT	TT	TT	TT	CC	NA	CC	CC	CC	CC	CC	TT	TT	CC	TT	CC	CC	CC	TT	CC	TT	CC	CC	CC
AX-112286815	A/G	1A	7660066	+	NA	NA	NA	NA	NA	NA	AG	AG	GG	GG	GG	AG	AA	AG	GG	AA	AG	AG	AA	GG	AA	GG	GG	AG	GG	AG	AG	GG	GG	GG	GG	AG	GG	GG	AG	AG	AG	GG	AG	GG	GG	GG	GG	AG	AA
AX-109830811	A/G	1A	9245619	+	NA	NA	NA	NA	NA	NA	AA	AA	GG	AA	GG	AA	GG	AA	AA	GG	AA	AA	GG	AA	GG	AA	AA	AA	AA	GG	AA	NA	AA	GG	AA	GG	AA	AA	GG	AA	AA	AA	AA	AA	AA	AA	AA	GG	GG
AX-109292832	A/C	1A	9251376	+	NA	NA	NA	NA	NA	NA	AA	AA	NA	AA	CC	AA	CC	AA	AA	CC	AA	AA	CC	AA	CC	AA	AA	AA	AA	CC	AA	AA	AA	CC	AA	CC	AA	AA	CC	AA	AA	AA	AA	AA	AA	AA	AA	CC	CC
AX-110459479	A/G	1A	9980570	+	NA	NA	NA	NA	NA	NA	GG	GG	AA	GG	AA	GG	AA	GG	GG	AA	GG	GG	AA	GG	AA	GG	GG	GG	GG	AA	GG	GG	GG	AA	GG	AA	GG	GG	AA	GG	GG	GG	GG	GG	GG	GG	NA	AA	AA
AX-110946083	T/C	1A	10082009	+	NA	NA	NA	NA	NA	NA	TT	TT	TC	TT	TT	TT	TT	TT	TT	TT	TT	TT	TT	TT	TT	TT	TT	TT	TT	TT	TT	TT	TT	TC	TT	TT	TT	TT	TC	TT	TT	TT	TT	TT	TT	TT	TT	TT	TT
AX-109365278	A/T	1A	10126138	+	NA	NA	NA	NA	NA	NA	TT	TT	AA	TT	AA	TT	AA	TT	TT	AA	TT	TT	AA	TT	AA	TT	TT	TT	TT	AA	TT	TT	TT	AA	TT	AA	TT	TT	AA	TT	TT	TT	TT	TT	TT	TT	TT	AA	AA
AX-109389462	A/G	1A	10211410	+	NA	NA	NA	NA	NA	NA	AA	AA	GG	AA	GG	AA	GG	AA	AA	GG	AA	AA	GG	AA	GG	AA	AA	AA	AA	GG	AA	AA	AA	GG	AA	GG	AA	AA	GG	AA	AA	AA	AA	AA	AA	AA	AA	GG	GG
AX-109320339	T/C	1A	10224067	+	NA	NA	NA	NA	NA	NA	TT	TT	CC	TT	CC	TT	CC	TT	TT	CC	TT	TT	CC	TT	CC	TT	TT	TT	TT	CC	TT	TT	TT	CC	TT	CC	TT	TT	CC	TT	TT	TT	TT	TT	TT	TT	TT	CC	CC
AX-109406377	A/G	1A	10240075	+	NA	NA	NA	NA	NA	NA	GG	GG	AA	GG	AA	GG	AA	GG	GG	AA	GG	GG	AA	GG	AA	GG	GG	GG	GG	AA	GG	GG	GG	AA	GG	AA	GG	GG	AA	GG	GG	GG	GG	GG	GG	GG	GG	AA	AA
AX-108777399	T/G	1A	10579460	+	NA	NA	NA	NA	NA	NA	TT	TT	GG	TT	GG	TT	GG	TT	TT	GG	TT	TT	GG	TT	GG	TT	TT	TT	TT	GG	TT	TT	TT	GG	TT	GG	TT	TT	GG	TT	TT	TT	TT	TT	TT	TT	TT	GG	GG
AX-109629373	C/G	1A	10604416	+	NA	NA	NA	NA	NA	NA	CC	CC	GG	CC	GG	CC	GG	CC	CC	GG	CC	CC	GG	CC	GG	CC	CC	CC	CC	GG	CC	CC	CC	GG	CC	GG	CC	CC	GG	CC	CC	CC	CC	CC	CC	CC	CC	GG	GG
AX-109314921	T/C	1A	11563697	+	NA	NA	NA	NA	NA	NA	CC	CC	CC	TT	CC	TT	CC	CC	TT	CC	TT	CC	CC	CC	CC	CC	CC	CC	CC	CC	NA	TT	TT	CC	CC	CC	CC	CC	CC	CC	CC	TT	TT	CC	TT	CC	TT	CC	CC
AX-89621310	C/G	1A	11569630	+	NA	NA	NA	NA	NA	NA	GG	GG	GG	GG	GG	CC	GG	GG	GG	GG	CC	GG	GG	GG	GG	GG	GG	GG	GG	GG	GG	GG	GG	GG	GG	GG	GG	GG	GG	GG	GG	GG	CC	GG	GG	GG	GG	GG	GG
AX-110440018	T/C	1A	11647296	+	NA	NA	NA	NA	NA	NA	TT	TT	CC	TT	TT	TT	TT	TT	TT	TT	TT	TT	TT	TT	TT	TT	TT	TT	TT	TT	TT	TT	TT	CC	TT	TT	TT	TT	CC	TT	TT	TT	TT	TT	TT	TT	TT	TT	TT
AX-111495887	A/C	1A	11675081	+	NA	NA	NA	NA	NA	NA	CC	CC	CC	CC	AA	CC	AC	CC	CC	NA	CC	CC	AC	CC	CC	CC	CC	CC	CC	AA	CC	CC	CC	CC	CC	CC	CC	CC	CC	CC	CC	CC	CC	CC	CC	CC	CC	AA	AC
AX-94537029	T/C	1A	11722330	+	NA	NA	NA	NA	NA	NA	TC	TC	TC	TC	TC	TC	TC	TC	TC	TC	TC	TC	TC	TC	TC	TC	TC	TC	TC	TC	TC	TC	NA	TC	TC	TC	TC	TC	TC	TC	TC	NA	TC	TC	TC	TC	CC	TC	TC
AX-108848169	A/G	1A	11816553	+	NA	NA	NA	NA	NA	NA	GG	GG	GG	GG	AA	GG	AA	GG	GG	AA	GG	GG	AA	GG	GG	GG	GG	GG	GG	AA	GG	GG	GG	GG	GG	GG	GG	GG	GG	GG	GG	GG	GG	GG	GG	GG	GG	AA	AA
AX-89683874	A/G	1A	11821071	+	NA	NA	NA	NA	NA	NA	AA	AA	AA	AA	GG	AA	GG	AA	AA	GG	AA	AA	GG	AA	AA	AA	AA	AA	AA	GG	AA	AA	AA	AA	AA	AA	AA	AA	AA	AA	AA	AA	AA	AA	AA	AA	AA	GG	GG
AX-109597334	T/C	1A	11870942	+	NA	NA	NA	NA	NA	NA	TT	TT	TT	TT	CC	TT	CC	TT	TT	CC	TT	TT	CC	TT	TT	TT	TT	TT	TT	CC	TT	TT	TT	TT	TT	TT	TT	TT	TT	TT	TT	TT	TT	TT	TT	TT	TT	CC	CC
AX-110511743	A/C	1A	11899210	+	NA	NA	NA	NA	NA	NA	AA	AA	AA	CC	CC	CC	CC	AA	CC	CC	CC	AA	CC	AA	CC	AA	AA	AA	AA	CC	AA	CC	CC	AA	AA	AA	AA	CC	AA	CC	AA	CC	CC	AA	CC	AA	CC	CC	CC
AX-109897215	A/G	1A	11904478	+	NA	NA	NA	NA	NA	NA	GG	GG	GG	AA	GG	AA	GG	GG	AA	GG	AA	GG	GG	GG	AA	GG	GG	GG	GG	GG	GG	AA	AA	GG	GG	GG	GG	AG	GG	AA	GG	AA	AA	GG	AA	GG	AA	GG	GG
AX-110610111	A/G	1A	12087652	+	NA	NA	NA	NA	NA	NA	GG	GG	GG	AA	GG	AA	GG	GG	AA	GG	AA	GG	GG	GG	AA	GG	GG	GG	GG	GG	GG	AA	AA	GG	GG	GG	GG	AA	GG	AA	GG	AA	AA	GG	AA	GG	AA	GG	GG
AX-109840967	A/G	1A	12121831	+	NA	NA	NA	NA	NA	NA	AA	AA	AA	GG	AA	AA	AA	AA	GG	AA	AA	AA	AA	AA	AA	AA	AA	AA	AA	AA	AA	GG	GG	AA	AA	AA	AA	GG	AA	GG	AA	GG	AA	AA	GG	AA	GG	AA	AA
AX-111056702	A/T	1A	12131971	+	NA	NA	NA	NA	NA	NA	TT	TT	TT	AA	AA	TT	AA	TT	AA	AA	TT	TT	AA	TT	TT	TT	TT	TT	TT	AA	TT	AA	AA	TT	TT	TT	TT	AA	TT	AA	TT	AA	TT	TT	AA	TT	AA	AA	AA
AX-110362430	T/C	1A	12135020	+	NA	NA	NA	NA	NA	NA	CC	CC	CC	TT	TT	CC	TT	CC	TT	TT	CC	CC	TT	CC	CC	CC	CC	CC	CC	TT	CC	TT	TT	CC	CC	CC	CC	TT	CC	TT	CC	TT	CC	CC	TT	CC	TT	TT	TT
AX-109899033	T/C	1A	12364526	+	NA	NA	NA	NA	NA	NA	CC	CC	CC	CC	TT	CC	TT	CC	CC	TT	CC	CC	TT	CC	CC	CC	CC	CC	CC	TT	CC	CC	CC	CC	CC	CC	CC	CC	CC	CC	CC	CC	CC	CC	CC	CC	CC	TT	TT
AX-111149787	T/C	1A	12373460	+	NA	NA	NA	NA	NA	NA	TT	TT	TT	TT	CC	TT	CC	TT	TT	CC	TT	TT	CC	TT	CC	TT	TT	TT	TT	CC	TT	NA	TT	TT	TT	TT	TT	TT	TT	TT	TT	TT	TT	TT	TT	TT	TT	CC	CC
AX-111071514	A/G	1A	13847314	+	NA	NA	NA	NA	NA	NA	GG	GG	AA	AA	GG	AA	GG	GG	AA	GG	AA	GG	GG	GG	GG	GG	GG	GG	GG	GG	NA	AA	AA	AA	GG	GG	GG	AA	AA	AA	GG	AA	AA	GG	AA	GG	AA	GG	GG
AX-110507135	A/G	1A	13873718	+	NA	NA	NA	NA	NA	NA	AA	AA	GG	GG	AA	GG	AA	AA	GG	AA	GG	AA	AA	AA	AA	AA	AA	AA	AA	AA	GG	GG	GG	GG	AA	AA	AA	GG	GG	GG	AA	GG	GG	AA	GG	GG	GG	AA	AA
AX-109914247	A/G	1A	14130100	+	NA	NA	NA	NA	NA	NA	AA	AA	AA	GG	AA	AA	AA	AA	GG	AA	AA	AA	AA	AA	GG	AA	AA	AA	AA	AA	GG	GG	GG	GG	AA	AA	AA	GG	GG	GG	AA	GG	AA	AA	GG	GG	GG	AA	AA
AX-110910898	A/C	1A	14468568	+	NA	NA	NA	NA	NA	NA	AA	AA	AA	CC	CC	CC	CC	AA	CC	CC	AA	AA	CC	AA	CC	CC	AA	AA	CC	CC	CC	CC	CC	CC	AA	AA	AA	CC	CC	CC	AA	CC	AA	AA	CC	CC	CC	CC	CC
AX-111066745	T/G	1A	14504473	+	NA	NA	NA	NA	NA	NA	TT	TT	TT	GG	GG	GG	GG	TT	GG	GG	TT	TT	GG	TT	GG	GG	TT	TT	GG	GG	GG	GG	GG	GG	TT	TT	TT	GG	GG	GG	TT	GG	TT	TT	GG	GG	GG	GG	GG
AX-109295825	T/G	1A	14647846	+	NA	NA	NA	NA	NA	NA	TT	TT	TT	GG	TT	TT	TT	TT	GG	TT	TT	TT	TT	TT	TT	TT	TT	TT	TT	TT	TT	GG	GG	TT	TT	GG	GG	GG	TT	GG	GG	GG	TT	GG	GG	TT	GG	TT	TT
AX-108842309	A/G	1A	14853672	+	NA	NA	NA	NA	NA	NA	GG	GG	GG	AA	GG	GG	GG	GG	AA	GG	GG	GG	GG	GG	GG	GG	GG	GG	GG	GG	GG	AA	AA	NA	GG	AA	AA	AA	GG	AA	AA	AA	GG	AA	AA	GG	AA	GG	GG
AX-111089698	A/C	1A	15182129	+	NA	NA	NA	NA	NA	NA	CC	CC	CC	AC	CC	CC	CC	CC	AC	CC	CC	CC	CC	CC	CC	CC	CC	CC	CC	CC	CC	AC	AC	CC	CC	AC	AC	AC	CC	AA	NA	AC	CC	AC	AC	CC	AC	CC	CC
AX-110523831	A/C	1A	15187341	+	NA	NA	NA	NA	NA	NA	CC	CC	CC	CC	AA	CC	AA	CC	CC	AA	CC	CC	AA	CC	CC	CC	CC	CC	CC	AA	CC	CC	CC	CC	CC	CC	CC	CC	CC	CC	CC	CC	CC	CC	CC	CC	CC	AA	AA
AX-111149256	T/C	1A	15318463	+	NA	NA	NA	NA	NA	NA	TT	TT	TT	CC	CC	TT	CC	TT	CC	CC	TT	TT	CC	TT	TT	TT	TT	TT	TT	CC	CC	CC	CC	CC	TT	CC	CC	CC	CC	CC	CC	CC	TT	CC	CC	CC	CC	CC	CC
AX-110010474	A/C	1A	15488916	+	NA	NA	NA	NA	NA	NA	AA	AA	AA	CC	CC	CC	CC	AA	CC	CC	AA	AA	CC	AA	AA	CC	AA	AA	CC	CC	CC	CC	CC	CC	AA	CC	CC	CC	CC	CC	CC	CC	AA	CC	CC	CC	CC	CC	CC
AX-110393732	A/G	1A	15511437	+	NA	NA	NA	NA	NA	NA	GG	GG	GG	GG	AA	GG	AA	GG	GG	AA	GG	GG	AA	GG	GG	GG	GG	GG	GG	AA	GG	GG	GG	AA	GG	GG	GG	GG	AA	GG	GG	GG	GG	GG	GG	GG	GG	AA	AA
AX-108966198	T/G	1A	16038997	+	NA	NA	NA	NA	NA	NA	GG	GG	GG	GG	TT	GG	TT	GG	GG	TT	GG	GG	TT	GG	GG	GG	GG	GG	GG	TT	GG	GG	GG	TT	GG	GG	GG	GG	TT	GG	GG	GG	GG	GG	GG	GG	GG	TT	TT
AX-94555429	T/C	1A	16375144	+	NA	NA	NA	NA	NA	NA	TT	TT	TT	TT	CC	TT	CC	TT	TT	CC	TT	TT	CC	TT	TT	TT	TT	TT	TT	CC	TT	TT	TT	CC	TT	TT	TT	TT	CC	TT	TT	TT	TT	TT	TT	TT	TT	CC	CC
AX-109059350	A/G	1A	16382117	+	NA	NA	NA	NA	NA	NA	AA	AA	AA	AA	GG	GG	GG	AA	AA	GG	AA	AA	GG	AA	AA	GG	AA	AA	GG	GG	GG	AA	AA	GG	AA	GG	GG	AA	GG	AA	GG	AA	AA	GG	AA	GG	AA	GG	GG
AX-109857387	C/G	1A	16395166	+	NA	NA	NA	NA	NA	NA	GG	GG	GG	GG	CC	GG	CC	GG	GG	CC	GG	GG	CC	GG	GG	GG	GG	GG	GG	CC	GG	GG	GG	CC	GG	GG	GG	GG	CC	GG	GG	GG	GG	GG	GG	GG	GG	CC	CC
AX-110090502	T/C	1A	16407055	+	NA	NA	NA	NA	NA	NA	CC	CC	CC	CC	TT	CC	TT	CC	CC	TT	CC	CC	TT	CC	CC	CC	CC	CC	CC	TT	CC	CC	CC	TT	CC	CC	CC	CC	TT	CC	CC	CC	CC	CC	CC	CC	CC	TT	TT
AX-111626376	A/C	1A	17075963	+	NA	NA	NA	NA	NA	NA	CC	CC	CC	CC	CC	CC	AA	CC	CC	AA	CC	CC	AA	CC	CC	AA	CC	CC	AA	AA	CC	CC	CC	CC	CC	CC	CC	CC	CC	CC	CC	CC	CC	CC	CC	AA	CC	AA	AA
AX-111681732	T/C	1A	20092490	+	NA	NA	NA	NA	NA	NA	CC	CC	CC	CC	CC	CC	TT	CC	CC	TT	CC	CC	TT	CC	CC	CC	CC	CC	CC	TT	CC	CC	CC	CC	CC	CC	CC	CC	CC	CC	CC	CC	CC	CC	CC	CC	CC	TT	TT
AX-111565119	T/C	1A	20703227	+	NA	NA	NA	NA	NA	NA	TT	TT	TT	CC	TT	CC	TT	TT	CC	TT	TT	TT	TT	TT	CC	CC	TT	CC	CC	CC	TT	CC	CC	TT	TT	CC	CC	CC	TT	CC	TT	CC	TT	CC	CC	CC	CC	CC	TT
AX-110591299	A/G	1A	20882722	+	NA	NA	NA	NA	NA	NA	GG	GG	GG	AA	GG	AA	GG	GG	AA	GG	GG	GG	GG	GG	AA	AA	GG	AA	AA	AA	GG	AA	AA	GG	GG	AA	AA	AA	GG	AA	GG	AA	GG	AA	AA	AA	AA	AA	GG
AX-110549046	A/G	1A	20907484	+	NA	NA	NA	NA	NA	NA	AA	AA	AA	GG	AA	GG	AA	AA	GG	AA	AA	AA	AA	AA	GG	GG	AA	GG	GG	GG	AA	GG	GG	GG	AA	GG	GG	GG	GG	GG	AA	GG	AA	GG	GG	GG	GG	GG	AA
AX-110388488	T/C	1A	21148863	+	NA	NA	NA	NA	NA	NA	TT	TT	TT	CC	TT	TT	TT	TT	CC	TT	TT	TT	TT	TT	TT	TT	TT	TT	TT	TT	TT	CC	CC	TT	TT	TT	TT	CC	TT	TT	TT	CC	TT	TT	CC	TT	CC	TT	TT
AX-108772599	T/C	1A	21173498	+	NA	NA	NA	NA	NA	NA	CC	CC	CC	TT	CC	CC	CC	CC	TT	CC	CC	CC	CC	CC	CC	CC	CC	CC	CC	CC	CC	TT	TT	CC	CC	CC	CC	TT	CC	CC	CC	TT	CC	CC	TT	CC	TT	CC	CC
AX-110627812	A/C	1A	21332534	+	NA	NA	NA	NA	NA	NA	AA	AA	AA	AA	AA	AA	AA	AA	AA	AA	AA	AA	AA	AA	AA	AA	AA	AA	AA	NA	AA	AA	AA	AA	AA	AA	AA	AA	AA	AA	AA	AA	AA	AA	AA	AA	AA	CC	AA
AX-110962638	A/G	1A	21353276	+	NA	NA	NA	NA	NA	NA	AA	AA	NA	GG	AA	AA	AA	AA	GG	AA	AA	AA	AA	AA	AA	AA	AA	AA	AA	NA	AA	GG	GG	AA	AA	AA	AA	GG	AA	AA	AA	GG	AA	AA	GG	AA	GG	GG	AA
AX-111539534	T/C	1A	21611820	+	NA	NA	NA	NA	NA	NA	TT	TT	TT	CC	TT	TT	TT	TT	CC	TT	TT	TT	TT	TT	TT	TT	TT	TT	TT	CC	TT	CC	CC	TT	TT	TT	TT	CC	TT	TT	TT	CC	TT	TT	CC	TT	CC	CC	TT
AX-109859875	A/G	1A	22241085	+	NA	NA	NA	NA	NA	NA	GG	GG	GG	AA	GG	AA	AA	GG	AA	AA	AA	GG	AA	GG	GG	AA	GG	GG	AA	AA	GG	AA	AA	AA	GG	AA	AA	AA	AA	AA	AA	AA	AA	AA	AA	AA	AA	AA	AA
AX-109428041	T/C	1A	22483490	+	NA	NA	NA	NA	NA	NA	TT	TT	TT	CC	TT	CC	CC	TT	CC	CC	CC	TT	CC	TT	TT	CC	TT	TT	CC	NA	TT	CC	CC	TT	TT	CC	CC	CC	TT	CC	CC	CC	CC	CC	CC	CC	CC	TT	CC
AX-111512097	A/G	1A	22653851	+	NA	NA	NA	NA	NA	NA	GG	GG	GG	AA	GG	GG	AA	GG	AA	GG	GG	GG	AA	GG	GG	GG	GG	GG	GG	GG	GG	AA	AA	GG	GG	AA	AA	AA	GG	GG	AA	AA	GG	AA	AA	GG	AA	GG	AA
AX-111670056	T/C	1A	23042865	+	NA	NA	NA	NA	NA	NA	TT	TT	TT	TT	TT	TT	CC	TT	TT	CC	TT	TT	CC	TT	TT	TT	TT	TT	TT	NA	TT	TT	TT	TT	TT	TT	TT	CC	TT	TT	TT	TT	TT	TT	TT	CC	TT	TT	CC
AX-109965700	A/G	1A	23067093	+	NA	NA	NA	NA	NA	NA	GG	GG	GG	GG	GG	GG	AA	GG	GG	AA	GG	GG	AA	GG	GG	GG	GG	GG	GG	GG	GG	GG	GG	GG	GG	GG	GG	AA	GG	AA	GG	GG	AA	GG	GG	NA	GG	GG	AA
AX-110593436	A/G	1A	23155528	+	NA	NA	NA	NA	NA	NA	AA	AA	GG	GG	AA	GG	AA	AA	GG	AA	GG	AA	AA	AG	GG	AA	NA	GG	GG	AA	AA	GG	GG	GG	GG	GG	GG	GG	GG	GG	GG	GG	GG	GG	GG	GG	GG	AA	AA
AX-111764211	A/C	1A	23291485	+	NA	NA	NA	NA	NA	NA	AA	AA	AA	AA	AA	AA	AA	AA	AA	CC	AA	AA	AA	AA	AA	AA	AA	AA	AA	AA	AA	AA	AA	CC	CC	CC	CC	AA	CC	AA	AA	AA	AA	CC	AA	CC	AA	AA	AA
AX-89639046	T/C	1A	24321355	+	NA	NA	NA	NA	NA	NA	CC	CC	CC	TT	CC	CC	CC	CC	TT	CC	CC	CC	CC	CC	CC	CC	CC	CC	CC	CC	CC	TT	TT	CC	TT	TT	TT	CC	CC	CC	TT	TT	CC	TT	TT	CC	TT	TT	CC
AX-108991623	T/C	1A	24326954	+	NA	NA	NA	NA	NA	NA	TT	TT	TT	CC	TT	TT	TT	TT	CC	TT	TT	TT	TT	TT	TT	TT	TT	TT	TT	TT	TT	CC	CC	TT	CC	CC	CC	TT	TT	TT	CC	CC	TT	CC	CC	TT	CC	CC	TT
AX-110181408	T/C	1A	24331546	+	NA	NA	NA	NA	NA	NA	TT	TT	TT	TT	NA	TT	TT	TT	TT	TT	TT	TT	TT	TT	TT	TT	TT	TT	TT	TT	TT	TT	TT	TT	CC	CC	CC	TT	TT	TT	TT	TT	TT	CC	TT	TT	TT	TT	TT
AX-108789085	A/G	1A	24861506	+	NA	NA	NA	NA	NA	NA	GG	GG	GG	GG	GG	GG	GG	GG	GG	AA	GG	AA	GG	GG	GG	GG	GG	GG	GG	NA	GG	GG	GG	GG	GG	GG	GG	AA	GG	AA	GG	GG	GG	GG	GG	AA	GG	AA	GG
AX-110574960	A/G	1A	25119352	+	NA	NA	NA	NA	NA	NA	AA	AA	AA	AA	AA	AA	AA	AA	AA	AA	AA	AA	AA	AA	AA	AA	AA	AA	AA	AA	AA	AA	AA	AA	GG	GG	GG	AA	AA	AA	AA	AA	AA	GG	AA	AA	AA	AA	AA
AX-110652220	A/G	1A	25290219	+	NA	NA	NA	NA	NA	NA	AA	AA	AA	AA	AA	AA	AA	AA	AA	AA	AA	AA	AA	AA	AA	AA	AA	AA	AA	AA	AA	AA	AA	AA	GG	GG	GG	AA	AA	AA	AA	AA	AA	GG	AA	AA	AA	AA	AA
AX-110713530	T/C	1A	25324456	+	NA	NA	NA	NA	NA	NA	TT	TT	TT	TT	TT	TT	TT	TT	TT	TT	TT	TT	TT	TT	TT	TT	TT	TT	TT	TT	TT	TT	TT	TT	CC	CC	CC	TT	TT	TT	TT	TT	TT	CC	TT	NA	TT	TT	TT
AX-109286208	A/G	1A	25557667	+	NA	NA	NA	NA	NA	NA	AA	AA	AA	AA	AA	AA	AA	AA	AA	AA	AA	AA	AA	AA	AA	AA	AA	AA	AA	AA	AA	AA	AA	AA	GG	GG	GG	AA	AA	AA	AA	AA	AA	GG	AA	AA	AA	AA	AA
AX-109820573	A/C	1A	25568851	+	NA	NA	NA	NA	NA	NA	AA	AA	AA	AA	AA	AA	AA	AA	AA	AA	AA	AA	AA	AA	AA	AA	AA	AA	AA	AA	AA	AA	AA	AA	CC	CC	CC	AA	AA	AA	AA	AA	AA	CC	AA	AA	AA	AA	AA
AX-109458470	A/G	1A	25713578	+	NA	NA	NA	NA	NA	NA	GG	GG	GG	GG	GG	GG	GG	GG	GG	GG	GG	GG	GG	GG	GG	GG	GG	GG	GG	GG	GG	GG	GG	GG	AA	AA	AA	GG	GG	GG	GG	GG	GG	AA	GG	GG	GG	GG	GG
AX-111284993	T/C	1A	25812217	+	NA	NA	NA	NA	NA	NA	TT	TT	TT	TT	TT	TT	TT	TT	TT	TT	TT	TT	TT	TT	TT	TT	TT	TT	TT	TT	TT	TT	TT	TT	CC	CC	CC	TT	TT	TT	TT	TT	TT	CC	TT	TT	TT	TT	TT
AX-111019464	A/G	1A	25888886	+	NA	NA	NA	NA	NA	NA	GG	GG	GG	GG	GG	GG	GG	GG	GG	GG	GG	GG	GG	GG	GG	GG	GG	GG	GG	GG	GG	GG	GG	GG	AA	AA	AA	GG	GG	GG	GG	GG	GG	AA	GG	GG	GG	GG	GG
AX-110180733	A/G	1A	26537672	+	NA	NA	NA	NA	NA	NA	GG	GG	GG	GG	GG	GG	GG	GG	GG	GG	GG	GG	GG	GG	GG	GG	GG	GG	GG	GG	GG	GG	GG	GG	AA	AA	AA	GG	GG	GG	GG	GG	GG	AA	GG	GG	GG	GG	GG
AX-109927782	C/G	1A	26987632	+	NA	NA	NA	NA	NA	NA	GG	GG	GG	GG	GG	GG	GG	GG	GG	CC	GG	CC	GG	GG	GG	GG	GG	GG	GG	CG	GG	GG	GG	GG	GG	GG	GG	CC	GG	CC	GG	GG	GG	GG	GG	CC	GG	CC	GG
AX-111030350	A/G	1A	27128220	+	NA	NA	NA	NA	NA	NA	AA	AA	AA	AA	AA	AA	AA	AA	AA	GG	AA	GG	AA	AA	AA	AA	AA	AA	AA	AA	AA	AA	AA	AA	AA	AA	AA	GG	AA	GG	AA	AA	AA	AA	AA	GG	AA	GG	AA
AX-110905719	A/G	1A	27131193	+	NA	NA	NA	NA	NA	NA	GG	GG	GG	GG	GG	GG	GG	GG	GG	AA	GG	AA	GG	GG	GG	GG	GG	GG	GG	GG	GG	GG	GG	GG	GG	GG	GG	AA	GG	AA	GG	GG	GG	GG	GG	AA	GG	AA	GG
AX-110457577	T/C	1A	27209662	+	NA	NA	NA	NA	NA	NA	CC	CC	CC	CC	CC	CC	CC	CC	CC	TT	CC	TT	CC	CC	CC	CC	CC	CC	CC	CC	CC	CC	CC	CC	CC	CC	CC	TT	CC	TT	CC	CC	CC	CC	CC	TT	CC	TT	CC
AX-109927153	A/G	1A	27215962	+	NA	NA	NA	NA	NA	NA	GG	GG	GG	GG	GG	GG	GG	GG	GG	AA	GG	AA	GG	GG	GG	GG	GG	GG	GG	GG	GG	GG	GG	GG	GG	GG	GG	AA	GG	AA	GG	GG	GG	GG	GG	AA	GG	AA	GG
AX-110975901	A/G	1A	27243311	+	NA	NA	NA	NA	NA	NA	GG	GG	GG	GG	GG	GG	GG	GG	GG	AA	GG	AA	GG	GG	GG	GG	GG	GG	GG	NA	GG	GG	GG	GG	GG	GG	GG	AA	GG	AA	GG	GG	GG	GG	GG	AA	GG	AA	GG
AX-110911122	T/G	1A	27249816	+	NA	NA	NA	NA	NA	NA	TT	TT	TT	TT	TT	TT	TT	TT	TT	GG	TT	GG	TT	TT	TT	TT	TT	TT	TT	NA	TT	TT	TT	TT	TT	TT	TT	GG	TT	GG	TT	TT	TT	TT	TT	GG	TT	GG	TT
AX-109914553	T/C	1A	27255972	+	NA	NA	NA	NA	NA	NA	CC	CC	CC	CC	CC	CC	CC	CC	CC	TT	CC	TT	CC	CC	CC	CC	CC	CC	CC	CC	CC	CC	CC	CC	CC	CC	CC	TT	CC	TT	CC	CC	CC	CC	CC	TT	CC	TT	CC
AX-110370077	C/G	1A	27289443	+	NA	NA	NA	NA	NA	NA	GG	GG	GG	GG	GG	GG	GG	GG	GG	CC	GG	CC	GG	GG	GG	GG	GG	GG	GG	GG	GG	GG	GG	GG	GG	GG	GG	CC	GG	CC	GG	GG	GG	GG	GG	CC	GG	CC	GG
AX-111081504	T/G	1A	27327553	+	NA	NA	NA	NA	NA	NA	GG	GG	GG	GG	GG	GG	GG	GG	GG	TT	GG	TT	GG	GG	GG	GG	GG	GG	GG	GG	GG	GG	GG	GG	GG	GG	GG	TT	GG	TT	GG	GG	GG	GG	GG	TT	GG	TT	GG
AX-111028882	T/C	1A	27399899	+	NA	NA	NA	NA	NA	NA	CC	CC	CC	CC	CC	CC	CC	CC	CC	TT	CC	TT	CC	CC	CC	CC	CC	CC	CC	CC	CC	CC	CC	TT	TT	TT	TT	TT	TT	TT	CC	CC	TT	TT	CC	TT	CC	TT	CC
AX-110132628	T/C	1A	28253388	+	NA	NA	NA	NA	NA	NA	CC	CC	CC	CC	CC	CC	CC	CC	CC	TT	CC	TT	CC	CC	CC	CC	CC	CC	CC	CC	CC	CC	CC	CC	CC	CC	CC	CC	CC	CC	CC	CC	CC	CC	CC	TT	CC	CC	CC
AX-109465124	T/C	1A	28521519	+	NA	NA	NA	NA	NA	NA	CC	CC	CC	CC	CC	CC	CC	CC	CC	TT	CC	TT	CC	CC	CC	CC	CC	CC	CC	CC	CC	CC	CC	CC	CC	NA	CC	CC	CC	CC	CC	CC	CC	CC	CC	TT	CC	CC	CC
AX-110957772	A/G	1A	28640710	+	NA	NA	NA	NA	NA	NA	AA	AA	AA	AA	AA	AA	AA	AA	AA	GG	AA	GG	AA	AA	AA	AA	AA	AA	AA	AG	AA	AA	AA	GG	GG	GG	GG	GG	GG	GG	AA	AA	GG	GG	AA	GG	AA	GG	AA
AX-108820427	A/G	1A	28664400	+	NA	NA	NA	NA	NA	NA	GG	GG	GG	GG	GG	GG	GG	GG	GG	AA	GG	AA	GG	GG	GG	GG	GG	GG	GG	NA	GG	GG	GG	GG	AA	GG	GG	AA	GG	AA	GG	GG	GG	GG	GG	AA	GG	AA	GG
AX-108881505	A/G	1A	28756160	+	NA	NA	NA	NA	NA	NA	AA	AA	AA	AA	AA	AA	AA	AA	AA	GG	AA	GG	AA	AA	AA	AA	AA	AA	AA	AA	AA	AA	AA	AA	AA	AA	AA	AA	AA	AA	AA	AA	AA	AA	AA	GG	AA	AA	AA
AX-110527722	T/C	1A	28948662	+	NA	NA	NA	NA	NA	NA	TT	TT	TT	TT	TT	TT	TT	TT	TT	CC	TT	CC	TT	TT	TT	TT	TT	TT	TT	TT	TT	TT	TT	TT	TT	TT	TT	TT	TT	TT	TT	TT	TT	TT	TT	CC	TT	TT	TT
AX-111588813	A/G	1A	28978868	+	NA	NA	NA	NA	NA	NA	GG	GG	GG	GG	GG	GG	GG	GG	GG	AA	GG	AA	GG	GG	GG	GG	GG	GG	GG	GG	GG	GG	GG	GG	GG	GG	GG	GG	GG	GG	GG	GG	GG	GG	GG	AA	GG	GG	GG
AX-109892925	A/C	1A	29000180	+	NA	NA	NA	NA	NA	NA	CC	CC	CC	CC	CC	CC	CC	CC	CC	CC	CC	CC	CC	CC	CC	CC	CC	CC	CC	CC	CC	CC	CC	CC	CC	CC	CC	CC	CC	CC	CC	CC	CC	CC	CC	CC	CC	CC	CC
AX-110675575	T/C	1A	29019864	+	NA	NA	NA	NA	NA	NA	TT	TT	TT	TT	TT	TT	TT	TT	TT	CC	TT	CC	TT	TT	TT	TT	TT	TT	TT	TT	TT	TT	TT	TT	TT	TT	TT	TT	TT	TT	TT	TT	TT	TT	TT	CC	TT	TT	TT
AX-108873053	T/C	1A	29047747	+	NA	NA	NA	NA	NA	NA	CC	CC	CC	CC	CC	CC	CC	CC	CC	CC	CC	CC	CC	CC	CC	CC	CC	CC	CC	CC	CC	CC	CC	TT	TT	TT	TT	TT	TT	TT	CC	CC	TT	TT	CC	CC	CC	TT	CC
AX-109383322	A/G	1A	29112891	+	NA	NA	NA	NA	NA	NA	AA	AA	AA	AA	AA	AA	AA	AA	AA	GG	AA	GG	AA	AA	AA	AA	AA	AA	AA	AA	AA	AA	AA	GG	GG	GG	GG	GG	GG	GG	AA	AA	GG	GG	AA	GG	AA	GG	AA
AX-108878215	A/G	1A	29247491	+	NA	NA	NA	NA	NA	NA	GG	GG	GG	GG	GG	GG	GG	GG	GG	GG	GG	GG	GG	GG	GG	GG	GG	GG	GG	GG	GG	GG	GG	AA	AA	AA	AA	AA	AA	AA	GG	GG	AA	AA	GG	GG	GG	GG	GG
AX-108780484	A/G	1A	29283152	+	NA	NA	NA	NA	NA	NA	AA	AA	AA	AA	AA	AA	AA	AA	AA	AA	AA	AA	AA	AA	AA	AA	AA	AA	AA	AA	AA	AA	AA	GG	GG	GG	GG	GG	GG	GG	AA	AA	GG	GG	AA	AA	AA	AA	AA
AX-111015470	A/G	1A	29787383	+	NA	NA	NA	NA	NA	NA	GG	GG	GG	GG	GG	GG	GG	GG	GG	GG	GG	GG	GG	GG	GG	GG	GG	GG	GG	GG	GG	GG	GG	AA	AA	AA	AA	AA	AA	AA	GG	GG	AA	AA	GG	GG	GG	GG	GG
AX-111588965	A/C	1A	29976568	+	NA	NA	NA	NA	NA	NA	AA	AA	AA	AA	AA	AA	AA	AA	AA	AA	AA	AA	AA	AA	AA	AA	AA	AA	AA	AA	AA	AA	AA	CC	CC	CC	CC	CC	CC	CC	AA	AA	CC	CC	AA	AA	AA	AA	AA
AX-110554446	T/C	1A	29980989	+	NA	NA	NA	NA	NA	NA	TT	TT	TT	TT	TT	TT	TT	TT	TT	TT	TT	TT	TT	TT	TT	TT	TT	TT	TT	TT	TT	TT	TT	CC	CC	CC	CC	CC	CC	CC	TT	TT	CC	CC	TT	TT	TT	TT	TT
AX-110580754	A/G	1A	30138311	+	NA	NA	NA	NA	NA	NA	AG	AG	GG	GG	GG	AG	AG	AG	GG	AA	AG	AA	AG	GG	AG	GG	GG	AG	GG	AG	AG	GG	GG	AA	GG	AA	AA	GG	AA	AG	AG	GG	AG	AA	GG	AA	GG	AA	AG
AX-89417996	C/G	1A	30197735	+	NA	NA	NA	NA	NA	NA	CC	CC	CG	CG	CG	CC	CC	CC	CG	GG	CC	GG	CC	CG	CC	CG	CG	CC	NA	CG	CC	CG	CG	CG	NA	NA	CG	CG	CC	CC	CC	CG	CC	CG	CG	GG	CG	GG	CC
AX-109864205	T/C	1A	30276357	+	NA	NA	NA	NA	NA	NA	CC	CC	CC	CC	CC	CC	CC	CC	CC	CC	CC	CC	CC	CC	CC	CC	CC	CC	CC	CC	CC	CC	CC	TT	TT	TT	TT	TT	TT	TT	CC	CC	TT	TT	CC	CC	CC	CC	CC
AX-108777993	T/C	1A	30317915	+	NA	NA	NA	NA	NA	NA	TT	TT	TT	TT	TT	TT	TT	TT	TT	CC	TT	CC	TT	TT	TT	TT	TT	TT	TT	TT	TT	TT	TT	TT	CC	TT	TT	CC	TT	CC	TT	TT	CC	TT	TT	CC	TT	CC	TT
AX-108891329	A/C	1A	30405377	+	NA	NA	NA	NA	NA	NA	CC	CC	CC	CC	CC	CC	CC	AA	CC	AA	CC	AA	CC	CC	CC	CC	CC	CC	CC	NA	CC	CC	CC	CC	AA	CC	CC	AA	CC	AA	CC	CC	AA	CC	CC	AA	CC	AA	CC
AX-110934450	T/C	1A	30566107	+	NA	NA	NA	NA	NA	NA	CC	CC	CC	CC	CC	CC	CC	TT	CC	TT	CC	TT	CC	CC	CC	CC	CC	CC	CC	NA	CC	CC	CC	CC	TT	CC	CC	TT	CC	TT	CC	CC	TT	CC	CC	TT	CC	TT	CC
AX-108877432	T/C	1A	30571380	+	NA	NA	NA	NA	NA	NA	TT	TT	TT	TT	TT	TT	TT	CC	TT	CC	TT	CC	TT	TT	TT	TT	TT	TT	TT	TT	TT	TT	TT	CC	CC	CC	CC	CC	CC	CC	TT	TT	CC	CC	TT	CC	TT	CC	TT
AX-109860252	A/G	1A	30824263	+	NA	NA	NA	NA	NA	NA	GG	GG	GG	GG	GG	GG	GG	AA	GG	GG	GG	AA	GG	GG	GG	GG	GG	GG	GG	GG	GG	GG	NA	GG	AA	GG	GG	AA	GG	AA	GG	GG	GG	GG	GG	AA	GG	GG	GG
AX-108821529	T/C	1A	31182614	+	NA	NA	NA	NA	NA	NA	CC	CC	CC	CC	CC	CC	CC	TT	CC	CC	CC	TT	TT	CC	CC	CC	CC	CC	CC	CC	CC	CC	CC	CC	TT	CC	CC	TT	CC	TT	CC	CC	TT	CC	CC	TT	CC	TT	CC
AX-108733288	A/G	1A	31891661	+	NA	NA	NA	NA	NA	NA	GG	GG	GG	GG	GG	GG	GG	AA	GG	GG	GG	GG	GG	GG	GG	GG	GG	GG	GG	GG	GG	GG	GG	GG	AA	GG	GG	AA	GG	AA	GG	GG	GG	GG	GG	GG	GG	GG	GG
AX-108894361	A/G	1A	31902688	+	NA	NA	NA	NA	NA	NA	GG	GG	GG	GG	GG	GG	GG	AA	GG	GG	GG	AA	AA	GG	GG	GG	GG	GG	GG	GG	GG	GG	GG	GG	AA	GG	GG	AA	GG	AA	GG	GG	GG	GG	GG	AA	GG	AA	GG
AX-109378567	A/G	1A	31948407	+	NA	NA	NA	NA	NA	NA	AA	AA	AA	AA	AA	AA	AA	AA	AA	AA	AA	GG	GG	AA	AA	AA	AA	AA	AA	AA	AA	NA	AA	GG	AA	GG	GG	AA	GG	AA	AA	AA	AA	GG	AA	GG	AA	GG	AA
AX-110145423	A/G	1A	32272390	+	NA	NA	NA	NA	NA	NA	AA	AA	AA	AA	AA	AA	AA	AA	AA	AA	AA	GG	GG	AA	AA	AA	AA	AA	AA	AA	AA	AA	AA	AA	AA	AA	AA	AA	AA	AA	AA	AA	AA	AA	AA	GG	AA	GG	AA
AX-111004678	T/C	1A	32451107	+	NA	NA	NA	NA	NA	NA	TT	TT	TT	TT	TT	TT	TT	TT	TT	TT	TT	CC	CC	TT	TT	TT	TT	TT	TT	TT	TT	TT	TT	TT	TT	TT	TT	TT	TT	TT	TT	TT	TT	TT	TT	CC	TT	CC	TT
AX-109960241	C/G	1A	32455041	+	NA	NA	NA	NA	NA	NA	GG	GG	GG	GG	GG	GG	GG	GG	GG	GG	GG	CC	CC	GG	GG	GG	GG	GG	GG	GG	GG	GG	GG	GG	GG	GG	GG	GG	GG	GG	GG	GG	CC	GG	GG	CC	GG	CC	GG
AX-110524729	A/G	1A	32477664	+	NA	NA	NA	NA	NA	NA	GG	GG	GG	GG	GG	GG	GG	GG	GG	GG	GG	AA	AA	GG	GG	GG	GG	GG	GG	GG	GG	NA	GG	GG	GG	GG	GG	GG	GG	GG	GG	GG	AA	GG	GG	AA	GG	AA	GG
AX-109280799	T/G	1A	32525849	+	NA	NA	NA	NA	NA	NA	GG	GG	GG	GG	GG	GG	GG	GG	GG	GG	GG	TT	TT	GG	GG	GG	GG	GG	GG	GG	GG	GG	GG	GG	GG	GG	GG	GG	GG	GG	GG	GG	TT	GG	GG	TT	GG	TT	GG
AX-108751365	A/G	1A	32557667	+	NA	NA	NA	NA	NA	NA	GG	GG	GG	GG	GG	GG	GG	GG	GG	GG	GG	AG	AG	GG	AG	GG	GG	GG	GG	GG	GG	GG	GG	GG	GG	GG	GG	GG	GG	GG	GG	GG	AG	GG	GG	AG	GG	AG	GG
AX-110992290	T/C	1A	32579855	+	NA	NA	NA	NA	NA	NA	CC	CC	CC	CC	CC	CC	CC	CC	CC	CC	CC	TT	TT	CC	CC	CC	CC	CC	CC	CC	CC	CC	CC	CC	CC	CC	CC	CC	CC	CC	CC	CC	TT	CC	CC	TT	CC	TT	CC
AX-89321650	A/G	1A	32740678	+	NA	NA	NA	NA	NA	NA	GG	GG	GG	GG	GG	GG	GG	GG	GG	GG	GG	AA	AA	GG	GG	GG	GG	GG	GG	GG	GG	GG	GG	GG	GG	GG	GG	GG	GG	GG	GG	GG	AA	GG	GG	AA	GG	AA	GG
AX-109311143	A/G	1A	32744633	+	NA	NA	NA	NA	NA	NA	AA	AA	AA	AA	AA	AA	AA	AA	AA	AA	AA	GG	GG	AA	AA	AA	AA	AA	AA	AA	AA	AA	AA	AA	AA	AA	AA	AA	AA	AA	AA	AA	GG	AA	AA	GG	AA	GG	AA
AX-110575261	A/G	1A	32892108	+	NA	NA	NA	NA	NA	NA	AA	AA	AA	AA	AA	AA	AA	GG	AA	GG	AA	GG	GG	AA	AA	AA	AA	AA	AA	AA	AA	AA	AA	GG	GG	AA	AA	GG	GG	GG	AA	AA	GG	AA	AA	GG	AA	GG	AA
AX-108748699	C/G	1A	33067263	+	NA	NA	NA	NA	NA	NA	GG	GG	GG	GG	GG	GG	GG	CC	GG	CC	GG	CC	CC	GG	GG	GG	GG	GG	GG	GG	GG	GG	GG	CC	CC	GG	CC	CC	CC	CC	GG	GG	CC	CC	GG	CC	GG	CC	GG
AX-110007541	C/G	1A	33069829	+	NA	NA	NA	NA	NA	NA	GG	GG	GG	GG	GG	GG	GG	CC	GG	CC	GG	CC	CC	GG	GG	GG	GG	GG	GG	GG	GG	GG	GG	CC	CC	GG	CC	CC	CC	CC	GG	GG	CC	CC	GG	CC	GG	CC	GG
AX-109940257	T/G	1A	33111705	+	NA	NA	NA	NA	NA	NA	GG	GG	GG	GG	GG	GG	GG	TT	GG	TT	GG	TT	TT	GG	GG	GG	GG	GG	GG	GG	GG	GG	GG	TT	TT	GG	TT	TT	TT	TT	GG	GG	TT	TT	GG	TT	GG	TT	GG
AX-111484141	A/C	1A	33208745	+	NA	NA	NA	NA	NA	NA	CC	CC	CC	CC	CC	CC	CC	AA	CC	AA	CC	AA	AA	CC	CC	CC	CC	CC	CC	CC	CC	CC	CC	AA	AC	CC	CC	AA	AC	AC	CC	CC	AC	CC	CC	AA	CC	AA	CC
AX-89414133	T/C	1A	33223376	+	NA	NA	NA	NA	NA	NA	CC	CC	CC	CC	CC	CC	CC	TT	CC	TT	CC	TT	TT	CC	CC	CC	CC	CC	CC	CC	CC	CC	CC	TT	TT	CC	TT	TT	TT	TT	CC	CC	TT	TT	CC	TT	CC	TT	CC
AX-111580123	A/G	1A	33293594	+	NA	NA	NA	NA	NA	NA	AA	AA	AA	AA	AA	AA	AA	GG	AA	GG	AA	GG	GG	AA	AA	AA	AA	AA	NA	AA	AA	NA	AA	GG	GG	NA	GG	GG	GG	GG	AA	AA	AA	GG	AA	GG	AA	NA	AA
AX-109422865	A/C	1A	33303481	+	NA	NA	NA	NA	NA	NA	AA	AA	AA	AA	AA	AA	AA	CC	AA	CC	AA	CC	CC	AA	AA	AA	AA	AA	AA	AA	AA	AA	AA	CC	CC	AA	CC	CC	CC	CC	AA	AA	CC	CC	AA	CC	AA	CC	AA
AX-111464225	A/G	1A	33362613	+	NA	NA	NA	NA	NA	NA	AA	AA	AA	AA	AA	AA	AA	GG	AA	GG	AA	GG	GG	AA	AA	AA	AA	AA	AA	AA	AA	AA	AA	GG	GG	AA	GG	GG	GG	GG	AA	AA	AA	GG	AA	GG	AA	AA	AA
AX-108957758	T/C	1A	33371260	+	NA	NA	NA	NA	NA	NA	TT	TT	TT	TT	TT	TT	TT	CC	TT	CC	TT	CC	CC	TT	TT	TT	TT	TT	TT	TT	TT	TT	TT	CC	CC	TT	CC	CC	CC	CC	TT	TT	TT	CC	TT	CC	TT	TT	TT
AX-111176006	T/G	1A	34531442	+	NA	NA	NA	NA	NA	NA	TT	TT	TT	TT	TT	TT	TT	TT	TT	TT	TT	TT	TT	TT	TT	TT	TT	TT	TT	TT	TT	TT	TT	TT	TT	TT	TT	TT	TT	TT	TT	TT	TT	TT	TT	TT	TT	TT	TT
AX-109585123	T/C	1A	34849525	+	NA	NA	NA	NA	NA	NA	TT	TT	TT	TT	TT	TT	TT	TT	TT	TT	TT	TT	TT	TT	TT	TT	TT	TT	TT	TT	TT	TT	TT	TT	TT	TT	TT	TT	TT	TT	TT	TT	TT	TT	TT	TT	TT	TT	TT
AX-108774722	T/C	1A	34875583	+	NA	NA	NA	NA	NA	NA	TT	TT	TT	TT	TT	TT	TT	TT	TT	TT	TT	TT	TT	TT	TT	TT	TT	TT	TT	TT	TT	TT	TT	TT	TT	TT	TT	TT	TT	TT	TT	TT	TT	TT	TT	TT	TT	TT	TT
AX-110714545	C/G	1A	35837799	+	NA	NA	NA	NA	NA	NA	CC	CC	CC	CC	CC	CC	CC	CC	CC	CC	CC	CC	CC	CC	CC	CC	CC	CC	CC	CC	CC	CC	CC	CC	CC	CC	CC	CC	CC	CC	CC	CC	CC	CC	CC	CC	CC	CC	CC
AX-89340634	A/G	1A	36270623	+	NA	NA	NA	NA	NA	NA	AA	AA	AA	AA	AA	AA	AA	AA	AA	AA	AA	AA	AA	AA	AA	AA	AA	AA	AA	AA	AA	AA	AA	AA	AA	AA	AA	AA	AA	AA	AA	AA	AA	AA	AA	AA	AA	AA	AA
AX-110917923	T/C	1A	36388893	+	NA	NA	NA	NA	NA	NA	CC	CC	CC	CC	CC	CC	CC	CC	CC	CC	CC	CC	CC	CC	CC	CC	CC	CC	CC	CC	CC	CC	CC	CC	CC	CC	CC	CC	CC	CC	CC	CC	CC	CC	CC	CC	CC	CC	CC
AX-109432692	T/C	1A	36561125	+	NA	NA	NA	NA	NA	NA	TT	TT	TC	TC	TC	TT	TT	TT	TC	TT	TT	TT	TT	TC	TT	TC	TC	TT	TC	TC	TT	TC	TC	TC	TC	TC	TC	TC	TT	TT	TT	TC	TT	TC	TC	TC	TC	TT	TT
AX-109897617	T/C	1A	37508227	+	NA	NA	NA	NA	NA	NA	TT	TT	TT	CC	TT	TT	TT	TT	CC	TT	TT	TT	TT	TT	TT	TT	TT	TT	TT	TT	TT	CC	CC	CC	TT	TT	CC	CC	CC	CC	TT	CC	TT	CC	CC	TT	CC	CC	TT
AX-110050825	T/C	1A	37758323	+	NA	NA	NA	NA	NA	NA	TT	TT	TT	CC	TT	TT	TT	TT	CC	CC	TT	CC	CC	TT	TT	TT	TT	TT	TT	TT	TT	CC	CC	CC	TT	TT	CC	CC	CC	CC	TT	CC	TT	CC	CC	CC	CC	CC	TT
AX-110942971	A/G	1A	38358687	+	NA	NA	NA	NA	NA	NA	AA	AA	AA	GG	AA	AA	AA	AA	GG	GG	AA	GG	GG	AA	AA	AA	AA	AA	AA	AA	AA	GG	GG	GG	AA	AA	GG	GG	GG	GG	AA	GG	AA	GG	GG	GG	GG	GG	AA
AX-111769036	A/T	1A	38380669	+	NA	NA	NA	NA	NA	NA	TT	TT	TT	AA	TT	TT	TT	TT	AA	TT	TT	TT	TT	TT	TT	TT	TT	TT	TT	TT	TT	AA	AA	AA	TT	TT	AA	AA	AA	AA	TT	AA	TT	AA	AA	TT	AA	AA	TT
AX-111475213	A/G	1A	38710864	+	NA	NA	NA	NA	NA	NA	GG	GG	GG	AA	GG	GG	GG	GG	AA	AA	GG	AA	AA	GG	GG	GG	GG	GG	GG	GG	GG	AA	AA	AA	GG	GG	GG	GG	GG	GG	GG	AA	GG	GG	AA	AA	AA	AA	GG
AX-111590048	A/G	1A	38727469	+	NA	NA	NA	NA	NA	NA	GG	GG	GG	AA	GG	GG	GG	GG	AA	AA	GG	AA	AA	GG	GG	GG	GG	GG	GG	GG	GG	AA	AA	AA	GG	GG	AA	GG	GG	GG	GG	AA	GG	AA	AA	AA	AA	AA	GG
AX-111484839	A/T	1A	38741737	+	NA	NA	NA	NA	NA	NA	TT	TT	TT	AA	TT	AA	TT	AA	AA	AA	TT	AA	AA	TT	AA	AA	TT	AA	AA	TT	TT	AA	AA	AA	AA	TT	AA	AA	AA	AA	TT	AA	TT	AA	AA	AA	AA	AA	TT
AX-94584919	A/G	1A	39199474	+	NA	NA	NA	NA	NA	NA	GG	GG	GG	AG	GG	GG	GG	GG	AA	GG	GG	GG	GG	GG	GG	GG	GG	GG	GG	GG	GG	AG	NA	AG	GG	GG	AA	GG	GG	GG	GG	AG	GG	AG	AA	GG	AG	AA	GG
AX-111677890	T/C	1A	39402122	+	NA	NA	NA	NA	NA	NA	CC	CC	CC	TT	CC	CC	CC	CC	TT	CC	CC	CC	CC	CC	CC	CC	CC	CC	CC	CC	CC	TT	TT	TT	CC	CC	TT	CC	CC	CC	CC	TT	CC	TT	TT	CC	TT	TT	CC
AX-108855740	T/C	1A	39428672	+	NA	NA	NA	NA	NA	NA	CC	CC	CC	TT	CC	CC	CC	CC	TT	CC	CC	CC	CC	CC	CC	CC	CC	CC	CC	CC	CC	TT	TT	TT	CC	CC	TT	CC	CC	CC	CC	TT	CC	TT	TT	CC	TT	TT	CC
AX-108892304	T/C	1A	39610040	+	NA	NA	NA	NA	NA	NA	TT	TT	TT	CC	TT	TT	TT	TT	CC	TT	TT	TT	TT	TT	TT	TT	TT	TT	TT	TT	TT	CC	CC	CC	TT	TT	CC	TT	TT	TT	TT	CC	TT	CC	CC	TT	CC	CC	TT
AX-109483727	A/G	1A	39640209	+	NA	NA	NA	NA	NA	NA	GG	GG	GG	AA	GG	GG	GG	GG	AA	GG	GG	GG	GG	GG	GG	GG	GG	GG	GG	GG	GG	AA	AA	AA	GG	GG	AA	GG	GG	GG	GG	AA	GG	AA	AA	GG	AA	AA	GG
AX-108869741	T/C	1A	39648343	+	NA	NA	NA	NA	NA	NA	CC	CC	CC	TT	CC	CC	CC	CC	TT	CC	CC	CC	CC	CC	CC	CC	CC	CC	CC	CC	CC	NA	TT	TT	CC	CC	TT	CC	CC	CC	CC	TT	CC	TT	TT	CC	TT	TT	CC
AX-110568782	T/C	1A	39790574	+	NA	NA	NA	NA	NA	NA	CC	CC	CC	TT	CC	CC	CC	CC	TT	CC	CC	CC	CC	CC	CC	CC	CC	CC	CC	CC	CC	TT	TT	TT	CC	CC	TT	CC	CC	CC	CC	TT	CC	TT	TT	CC	TT	TT	CC
AX-111652672	A/G	1A	39895572	+	NA	NA	NA	NA	NA	NA	GG	GG	GG	GG	GG	GG	GG	GG	GG	GG	GG	GG	GG	GG	GG	GG	GG	GG	GG	GG	GG	GG	GG	GG	GG	GG	AA	AA	AA	AA	GG	GG	GG	AA	GG	GG	GG	AA	GG
AX-109340279	T/C	1A	40280825	+	NA	NA	NA	NA	NA	NA	TT	TT	TT	TT	TT	TT	TT	TT	TT	TT	TT	TT	TT	TT	TT	TT	TT	TT	TT	TT	TT	TT	TT	TT	TT	TT	CC	TT	TT	TT	TT	TT	TT	CC	TT	TT	TT	CC	TT
AX-110016374	T/C	1A	40498587	+	NA	NA	NA	NA	NA	NA	CC	CC	CC	CC	CC	CC	CC	CC	CC	CC	CC	CC	CC	CC	CC	CC	CC	CC	CC	CC	CC	CC	CC	CC	CC	CC	TT	CC	CC	CC	CC	CC	CC	TT	CC	CC	CC	TT	CC
AX-109820104	T/G	1A	40647515	+	NA	NA	NA	NA	NA	NA	GG	GG	GG	GG	GG	GG	GG	GG	GG	GG	GG	GG	GG	GG	GG	GG	GG	GG	GG	GG	GG	NA	GG	GG	GG	GG	TT	GG	GG	GG	GG	GG	GG	TT	GG	GG	GG	TT	GG
AX-108888974	T/C	1A	41076253	+	NA	NA	NA	NA	NA	NA	TT	TT	TT	CC	TT	CC	TT	CC	CC	CC	TT	CC	CC	TT	CC	CC	TT	CC	CC	TT	TT	CC	CC	CC	CC	TT	TT	TT	TT	TT	TT	CC	CC	TT	CC	CC	CC	TT	TT
AX-111139240	A/T	1A	41150360	+	NA	NA	NA	NA	NA	NA	TT	TT	TT	AA	TT	AA	TT	AA	AA	AA	TT	AA	AA	TT	AA	AA	TT	AA	AA	TT	TT	AA	AA	AA	AA	TT	TT	TT	TT	TT	TT	AA	AA	TT	AA	AA	AA	TT	TT
AX-108844296	T/C	1A	41539216	+	NA	NA	NA	NA	NA	NA	TT	TT	TT	CC	TT	CC	TT	CC	CC	CC	TT	CC	CC	TT	CC	CC	TT	CC	CC	TT	TT	CC	CC	CC	CC	TT	TT	TT	TT	TT	TT	CC	CC	TT	CC	CC	CC	TT	TT
AX-110555190	A/G	1A	41916355	+	NA	NA	NA	NA	NA	NA	AA	AA	GG	AG	GG	AA	AA	AA	AG	GG	GG	GG	GG	AA	AA	NA	AG	AA	AG	AG	GG	AG	NA	AG	AG	AG	GG	AG	AA	AA	AA	AG	AA	GG	AG	GG	AG	GG	AA
AX-109423485	A/C	1A	42106713	+	NA	NA	NA	NA	NA	NA	AA	AA	CC	AA	CC	AA	AA	AA	AA	CC	CC	CC	CC	AA	AA	AA	AA	AA	AA	AA	CC	AA	AA	AA	AA	AA	CC	AA	AA	AA	AA	AA	AA	CC	AA	CC	AA	CC	AA
AX-109484501	C/G	1A	42253189	+	NA	NA	NA	NA	NA	NA	GG	GG	CC	GG	CC	GG	GG	GG	GG	GG	CC	GG	GG	GG	GG	GG	GG	GG	GG	GG	CC	GG	GG	GG	GG	GG	CC	GG	GG	GG	GG	GG	GG	CC	GG	GG	GG	CC	GG
AX-109101747	A/G	1A	42469874	+	NA	NA	NA	NA	NA	NA	GG	GG	AA	GG	AA	GG	GG	GG	GG	GG	AA	GG	GG	GG	GG	GG	GG	GG	GG	GG	NA	GG	GG	GG	GG	GG	AA	GG	GG	GG	GG	GG	GG	AA	GG	GG	GG	AA	GG
AX-109399897	C/G	1A	42518445	+	NA	NA	NA	NA	NA	NA	GG	GG	GG	GG	GG	GG	GG	GG	GG	CC	GG	CC	CC	GG	GG	GG	GG	GG	GG	GG	NA	GG	GG	GG	GG	GG	GG	GG	GG	GG	CC	GG	GG	GG	GG	CC	GG	GG	GG
AX-111696553	T/C	1A	42521211	+	NA	NA	NA	NA	NA	NA	CC	CC	CC	CC	CC	CC	CC	CC	CC	TT	CC	TT	TT	CC	CC	CC	CC	CC	CC	CC	CC	CC	CC	CC	CC	CC	CC	CC	CC	CC	TT	CC	CC	CC	CC	TT	CC	CC	CC
AX-108899745	A/G	1A	42554802	+	NA	NA	NA	NA	NA	NA	AA	AA	AA	AA	AA	AA	AA	AA	AA	GG	AA	GG	GG	AA	AA	AA	AA	AA	AA	AA	AG	AA	AA	AA	AA	AA	AA	AA	AA	AA	GG	AA	AA	AA	AA	GG	AA	AA	AA
AX-109954487	T/G	1A	43571899	+	NA	NA	NA	NA	NA	NA	TT	TT	TT	GG	TT	GG	TT	GG	GG	GG	TT	GG	GG	TT	GG	GG	TT	GG	GG	TT	TT	GG	GG	GG	GG	TT	GG	GG	GG	GG	GG	GG	GG	GG	GG	GG	GG	TT	TT
AX-111460654	T/C	1A	45104524	+	NA	NA	NA	NA	NA	NA	TT	TT	TT	TT	TT	TT	TT	TT	TT	CC	TT	CC	CC	TT	TT	TT	TT	TT	TT	TT	TT	TT	TT	TT	TT	TT	TT	TT	TT	TT	CC	TT	TT	TT	TT	CC	TT	TT	TT
AX-89504717	T/C	1A	45548167	+	NA	NA	NA	NA	NA	NA	TT	TT	TT	TT	TT	TT	TT	TT	TT	CC	TT	CC	CC	TT	TT	TT	TT	TT	TT	TT	TT	NA	TT	TT	CC	TT	CC	TT	TT	TT	CC	TT	TT	CC	TT	CC	TT	TT	TT
AX-109955303	A/C	1A	45550869	+	NA	NA	NA	NA	NA	NA	AA	AA	AA	AA	AA	AA	AA	AA	AA	CC	AA	CC	CC	AA	AA	AA	AA	AA	AA	AA	AA	AA	AA	AA	CC	AA	CC	AA	AA	AA	CC	AA	AA	CC	AA	CC	AA	AA	AA
AX-111057357	A/G	1A	45586832	+	NA	NA	NA	NA	NA	NA	AA	AA	AA	AA	AA	AA	AA	AA	AA	GG	AA	GG	GG	AA	AA	AA	AA	AA	AA	AA	AA	AA	AA	AA	GG	AA	GG	AA	AA	AA	GG	AA	AA	GG	AA	GG	AA	AA	AA
AX-109959060	A/C	1A	46154064	+	NA	NA	NA	NA	NA	NA	AA	AA	AA	AA	AA	AA	AA	AA	AA	CC	AA	CC	CC	AA	AA	AA	AA	AA	AA	AA	AA	AA	AA	AA	AA	AA	CC	AA	AA	AA	AA	AA	AA	CC	AA	CC	AA	AA	AA
AX-109833703	T/C	1A	47586959	+	NA	NA	NA	NA	NA	NA	CC	CC	CC	CC	CC	CC	CC	CC	CC	CC	CC	CC	CC	TT	CC	CC	CC	CC	CC	CC	TC	CC	CC	TT	CC	CC	TT	TT	CC	TC	CC	CC	TC	CC	CC	CC	CC	CC	CC
AX-108988313	A/G	1A	47806425	+	NA	NA	NA	NA	NA	NA	AA	AA	AA	AA	AA	AA	AA	AA	AA	GG	AA	GG	GG	AA	AA	AA	AA	AA	AA	AA	AA	AA	AA	AA	AA	AA	GG	AA	AA	AA	AA	AA	AA	GG	AA	GG	AA	AA	AA
AX-109857531	T/C	1A	48763226	+	NA	NA	NA	NA	NA	NA	TT	TT	TT	TT	TT	CC	TT	CC	TT	CC	TT	CC	CC	TT	CC	CC	TT	CC	CC	TT	TT	TT	TT	CC	CC	TT	CC	TT	TT	TT	TT	TT	CC	CC	TT	CC	TT	TT	TT
AX-109911956	A/G	1A	50911068	+	NA	NA	NA	NA	NA	NA	AA	AA	AG	AG	AG	AA	AG	AA	AA	AG	AA	AG	AA	AG	AA	AA	AA	AA	AA	AG	AA	AG	AG	GG	AG	AA	AA	AA	AA	AA	AA	AG	AG	AA	AG	AA	AG	AG	AA
AX-109986286	T/C	1A	51657954	+	NA	NA	NA	NA	NA	NA	TT	TT	TT	TT	TT	TT	TT	TT	TT	CC	TT	CC	CC	TT	TT	TT	TT	TT	TT	TT	TT	TT	TT	CC	TT	TT	TT	CC	CC	TT	TT	TT	CC	TT	TT	CC	TT	TT	TT
AX-109949918	A/G	1A	51695483	+	NA	NA	NA	NA	NA	NA	GG	GG	GG	GG	GG	GG	GG	GG	GG	AA	GG	AA	AA	GG	GG	GG	GG	GG	GG	GG	GG	GG	GG	GG	GG	GG	GG	AA	AA	GG	GG	GG	AA	GG	GG	AA	GG	GG	GG
AX-110944881	A/C	1A	51966534	+	NA	NA	NA	NA	NA	NA	AA	AA	AA	AA	AA	AA	AA	AA	AA	CC	AA	CC	CC	AA	AA	AA	AA	AA	AA	AA	AA	AA	AA	CC	AA	AA	AA	CC	CC	AA	AA	AA	CC	AA	AA	CC	AA	AA	AA
AX-89530267	A/G	1A	52058881	+	NA	NA	NA	NA	NA	NA	AA	AA	AA	AA	AA	AA	AA	AA	AA	GG	AA	GG	GG	AA	AA	AA	AA	AA	AA	AA	AA	AA	AA	GG	AA	AA	GG	GG	GG	AA	GG	AA	GG	GG	AA	GG	AA	AA	AA
AX-109026070	T/C	1A	52451751	+	NA	NA	NA	NA	NA	NA	TT	TT	TT	TT	TT	TT	TT	TT	TT	CC	TT	CC	CC	TT	TT	TT	TT	TT	TT	TT	TT	TT	TT	CC	TT	TT	TT	CC	CC	TT	TT	TT	CC	TT	TT	CC	TT	TT	TT
AX-109288274	A/G	1A	52487616	+	NA	NA	NA	NA	NA	NA	AA	AA	AA	AA	AA	AA	AA	AA	AA	GG	AA	GG	GG	AA	AA	AA	AA	AA	AA	AA	AA	AA	AA	GG	AA	AA	AA	GG	GG	AA	AA	AA	GG	AA	AA	GG	AA	AA	AA
AX-110493162	C/G	1A	52518843	+	NA	NA	NA	NA	NA	NA	CC	CC	CC	CC	CC	CC	CC	CC	CC	GG	CC	GG	GG	CC	CC	CC	CC	CC	CC	CC	CC	CC	CC	GG	CC	CC	CC	GG	GG	CC	CC	CC	GG	CC	CC	GG	CC	CC	CC
AX-109341972	A/G	1A	52556878	+	NA	NA	NA	NA	NA	NA	GG	GG	GG	GG	GG	GG	GG	GG	GG	GG	GG	GG	GG	GG	GG	GG	GG	GG	GG	GG	GG	GG	GG	AA	GG	GG	GG	GG	GG	GG	GG	GG	AA	GG	GG	GG	GG	GG	GG
AX-109436242	A/T	1A	52664687	+	NA	NA	NA	NA	NA	NA	AA	AA	AA	AA	AA	AA	AA	AA	AA	TT	AA	TT	TT	AA	AA	AA	AA	AA	AA	AA	AA	AA	AA	TT	AA	AA	AA	TT	TT	AA	AA	AA	TT	AA	AA	TT	AA	AA	AA
AX-110504930	A/G	1A	52827058	+	NA	NA	NA	NA	NA	NA	AA	AA	NA	AA	AA	AA	AA	AA	AA	GG	AA	GG	GG	AA	AA	AA	AA	AA	AA	AA	AA	AA	AA	GG	AA	AA	GG	GG	GG	AA	GG	AA	GG	GG	AA	GG	AA	AA	AA
AX-111592607	A/G	1A	54498547	+	NA	NA	NA	NA	NA	NA	AA	GG	AA	GG	AA	GG	AA	GG	GG	GG	AA	GG	GG	AA	GG	GG	GG	GG	GG	AA	AA	GG	GG	GG	AA	AA	AA	GG	GG	AA	GG	GG	AA	AA	GG	GG	GG	AA	AA
AX-111082528	T/C	1A	60620536	+	NA	NA	NA	NA	NA	NA	TT	TT	TT	TT	TT	TT	TT	TT	TT	TT	TT	TT	TT	TT	TT	TT	TT	TT	TT	TT	TT	TT	TT	CC	TT	TT	TT	CC	CC	TT	TT	TT	TT	TT	TT	TT	CC	TT	TT
AX-110476734	A/G	1A	68732724	+	NA	NA	NA	NA	NA	NA	AA	AA	AA	AA	AA	AA	AA	AA	AA	AA	AA	AA	AA	AA	AA	AA	AA	AA	AA	AA	AA	AA	AA	GG	AA	AA	AA	GG	GG	AA	AA	AA	AA	AA	AA	AA	GG	AA	AA
AX-109841934	T/C	1A	74429616	+	NA	NA	NA	NA	NA	NA	TT	TT	TT	TT	TT	CC	TT	TT	TT	TT	TT	CC	TT	CC	CC	TT	CC	TT	TT	TT	TT	TT	TT	TT	TT	CC	CC	CC	CC	TT	TT	TT	CC	CC	TT	TT	TT	CC	TT
AX-109849289	T/C	1A	79173284	+	NA	NA	NA	NA	NA	NA	TT	TT	TT	TT	TT	TT	TT	TT	TT	TT	TT	TT	TT	TT	TT	TT	TT	TT	TT	TT	TT	TT	TT	TT	TT	TT	TT	CC	CC	TT	TT	TT	TT	TT	TT	TT	CC	TT	TT
AX-111653785	C/G	1A	79500705	+	NA	NA	NA	NA	NA	NA	GG	GG	CC	CC	CC	CC	GG	CC	CC	CC	CC	CC	CC	GG	CC	CC	CC	CC	CC	GG	CC	CC	CC	GG	GG	GG	CC	GG	GG	GG	GG	CC	CC	CC	CC	CC	GG	CC	GG
AX-109584804	C/G	1A	81913959	+	NA	NA	NA	NA	NA	NA	CC	GG	CC	CC	GG	GG	CC	GG	CC	GG	CC	CC	GG	CC	CC	GG	GG	CC	GG	GG	GG	CC	CC	CC	GG	GG	GG	CC	CC	CC	GG	CC	GG	CC	CC	GG	CC	CC	CC
AX-110917687	T/C	1A	93521196	+	NA	NA	NA	NA	NA	NA	CC	CC	CC	CC	CC	CC	CC	CC	CC	CC	CC	CC	CC	CC	CC	CC	CC	CC	CC	CC	CC	CC	CC	CC	CC	CC	CC	TT	TT	CC	CC	CC	CC	CC	CC	CC	TT	CC	CC
AX-111646682	T/C	1A	99235296	+	NA	NA	NA	NA	NA	NA	CC	CC	TT	CC	TT	CC	CC	CC	CC	CC	TT	CC	CC	CC	CC	CC	CC	CC	CC	CC	TT	CC	CC	CC	CC	CC	CC	CC	CC	CC	TT	CC	CC	CC	CC	CC	CC	TT	CC
AX-111570224	T/G	1A	99536408	+	NA	NA	NA	NA	NA	NA	GG	GG	GG	GG	GG	GG	GG	GG	GG	GG	GG	GG	GG	TG	GG	TT	TT	GG	TT	GG	TT	GG	GG	GG	TT	GG	GG	TT	GG	GG	GG	GG	GG	GG	GG	GG	GG	TT	GG
AX-110124500	A/G	1A	99632230	+	NA	NA	NA	NA	NA	NA	GG	GG	AA	GG	GG	GG	AA	GG	GG	GG	GG	GG	GG	AA	GG	AA	AA	GG	AA	GG	AA	GG	GG	GG	AA	GG	GG	AA	GG	GG	GG	GG	GG	GG	GG	GG	GG	AA	GG
AX-111514456	T/C	1A	99865341	+	NA	NA	NA	NA	NA	NA	TT	TT	CC	TT	TT	TT	CC	TT	TT	TT	TT	TT	TT	TT	TT	TT	TT	TT	TT	TT	TT	TT	TT	TT	TT	TT	TT	TT	TT	TT	TT	TT	TT	TT	TT	TT	TT	TT	TT
AX-111736507	A/G	1A	101770717	+	NA	NA	NA	NA	NA	NA	AA	AA	GG	AA	GG	AA	AA	AA	AA	AA	GG	AA	AA	AA	AA	AA	AA	AA	AA	AA	GG	AA	AA	GG	AA	AA	AA	AA	AA	AA	GG	AA	AA	AA	AA	AA	AA	GG	AA
AX-110134323	T/C	1A	104007484	+	NA	NA	NA	NA	NA	NA	TT	TT	CC	TT	CC	TT	TT	TT	TT	TT	CC	TT	TT	TT	TT	TT	TT	TT	TT	TT	CC	TT	TT	CC	TT	TT	TT	TT	TT	TT	CC	TT	TT	TT	TT	TT	TT	CC	TT
AX-110423328	T/C	1A	104217220	+	NA	NA	NA	NA	NA	NA	TT	TT	CC	TT	CC	TT	TT	TT	TT	TT	CC	TT	TT	TT	TT	TT	TT	TT	TT	TT	CC	TT	TT	CC	TT	TT	TT	TT	TT	TT	CC	TT	TT	TT	TT	TT	TT	CC	TT
AX-108732062	C/G	1A	104240003	+	NA	NA	NA	NA	NA	NA	CC	CC	GG	CC	GG	CC	CC	CC	CC	CC	GG	CC	CC	CC	CC	CC	CC	CC	CC	CC	GG	CC	CC	GG	CC	CC	CC	CC	CC	CC	GG	CC	CC	CC	CC	CC	CC	GG	CC
AX-110014333	A/C	1A	104483945	+	NA	NA	NA	NA	NA	NA	CC	CC	AA	CC	AC	CC	CC	CC	CC	CC	AA	CC	CC	CC	CC	CC	CC	CC	CC	CC	AA	NA	CC	AA	CC	CC	CC	CC	CC	CC	AA	CC	CC	CC	CC	CC	CC	AA	CC
AX-111578899	A/G	1A	104739832	+	NA	NA	NA	NA	NA	NA	AA	AA	GG	AA	GG	AA	AA	AA	AA	AA	GG	AA	AA	AA	AA	AA	AA	AA	AA	AA	GG	NA	AA	GG	AA	AA	AA	AA	AA	AA	GG	AA	AA	AA	AA	AA	AA	GG	AA
AX-109932552	C/G	1A	108866066	+	NA	NA	NA	NA	NA	NA	GG	GG	CC	GG	CC	GG	GG	GG	GG	GG	CC	GG	GG	GG	GG	GG	GG	GG	GG	GG	NA	GG	GG	CC	GG	GG	GG	GG	GG	GG	CC	GG	GG	GG	GG	GG	GG	CC	GG
AX-109651875	A/G	1A	109600087	+	NA	NA	NA	NA	NA	NA	AA	AA	GG	AA	GG	AA	AA	AA	AA	AA	GG	AA	AA	AA	AA	AA	AA	AA	AA	AA	NA	AA	AA	GG	AA	AA	AA	AA	AA	AA	GG	AA	AA	AA	AA	AA	AA	GG	AA
AX-109373384	A/G	1A	113485498	+	NA	NA	NA	NA	NA	NA	GG	GG	AA	GG	AA	GG	GG	GG	GG	GG	AA	GG	GG	GG	GG	GG	GG	GG	GG	GG	AA	GG	GG	AA	GG	GG	GG	GG	GG	GG	AA	GG	GG	GG	GG	GG	GG	AA	GG
AX-112287584	A/G	1A	113857897	+	NA	NA	NA	NA	NA	NA	GG	GG	AA	GG	AA	GG	GG	GG	GG	GG	AA	GG	GG	GG	GG	GG	GG	GG	GG	GG	AG	GG	GG	AA	NA	GG	GG	GG	GG	GG	NA	GG	GG	GG	GG	NA	GG	AA	GG
AX-111647350	T/C	1A	113865421	+	NA	NA	NA	NA	NA	NA	CC	CC	TT	TT	CC	CC	CC	TT	TT	CC	CC	CC	CC	CC	TT	CC	CC	TT	TT	CC	CC	TT	TT	TT	TC	CC	CC	TT	TT	TT	TT	TT	TT	CC	NA	CC	TT	CC	CC
AX-110964697	T/G	1A	113880278	+	NA	NA	NA	NA	NA	NA	GG	GG	TT	GG	TT	GG	GG	GG	GG	GG	TT	GG	GG	GG	GG	GG	GG	GG	GG	GG	TT	GG	GG	TT	GG	GG	GG	GG	GG	GG	TT	GG	GG	GG	GG	GG	GG	TT	GG
AX-108727808	T/C	1A	117198770	+	NA	NA	NA	NA	NA	NA	CC	CC	TT	CC	TT	CC	CC	CC	CC	CC	TT	CC	CC	CC	CC	CC	CC	CC	CC	CC	TT	CC	CC	TT	CC	CC	CC	CC	CC	CC	TT	CC	CC	CC	CC	CC	CC	TT	CC
AX-111760906	A/C	1A	117817956	+	NA	NA	NA	NA	NA	NA	CC	CC	AA	CC	AA	CC	CC	CC	CC	CC	AA	CC	CC	CC	CC	CC	CC	CC	CC	CC	AA	CC	CC	AA	CC	CC	CC	CC	CC	CC	AA	CC	CC	CC	CC	CC	CC	AA	CC
AX-109944527	T/C	1A	118079760	+	NA	NA	NA	NA	NA	NA	CC	CC	TT	CC	TC	CC	CC	CC	CC	CC	TT	CC	CC	CC	CC	CC	CC	CC	CC	CC	TT	CC	CC	TT	CC	NA	CC	CC	CC	CC	TT	CC	CC	CC	CC	CC	CC	TT	CC
AX-110574139	T/C	1A	118502958	+	NA	NA	NA	NA	NA	NA	CC	CC	TT	CC	TT	CC	CC	CC	CC	CC	TT	CC	CC	CC	CC	CC	CC	CC	CC	CC	TT	CC	CC	TT	CC	CC	CC	CC	CC	CC	TT	CC	CC	CC	CC	CC	CC	TT	CC
AX-94782852	C/G	1A	119664544	+	NA	NA	NA	NA	NA	NA	GG	GG	CC	CC	GG	CC	GG	GG	CC	GG	CC	GG	GG	CC	CC	CC	GG	CC	CC	CC	CC	CC	CC	CC	GG	CC	CC	CC	CC	CC	GG	CC	GG	CC	CC	GG	CC	GG	GG
AX-109502549	A/G	1A	120935260	+	NA	NA	NA	NA	NA	NA	AA	AA	GG	AA	GG	AA	AA	AA	AA	AA	GG	AA	AA	AA	AA	AA	AA	AA	AA	AA	GG	AA	AA	GG	AA	AA	AA	AA	AA	AA	GG	AA	AA	AA	AA	AA	AA	GG	AA
AX-109480085	A/G	1A	122505039	+	NA	NA	NA	NA	NA	NA	AA	AA	AG	AA	GG	AA	AA	AA	AA	AA	GG	AA	AA	AA	AA	AA	AA	AA	AA	AA	GG	AA	AA	GG	AA	AA	AA	AA	AA	AA	GG	AA	AA	AA	AA	AA	AA	GG	AA
AX-109444497	T/C	1A	123191040	+	NA	NA	NA	NA	NA	NA	TT	TT	CC	TT	CC	TT	TT	TT	TT	TT	CC	TT	TT	TT	TT	TT	TT	TT	TT	TT	CC	TT	TT	CC	TT	TT	TT	TT	TT	TT	CC	TT	TT	TT	TT	TT	TT	CC	TT
AX-111118849	T/C	1A	124498173	+	NA	NA	NA	NA	NA	NA	CC	CC	TT	CC	TT	CC	CC	CC	CC	CC	TT	CC	CC	CC	CC	CC	CC	CC	CC	CC	TT	CC	CC	TT	CC	CC	CC	CC	CC	CC	TT	CC	CC	CC	CC	CC	CC	TT	CC
AX-111549611	A/G	1A	124789204	+	NA	NA	NA	NA	NA	NA	AA	AA	GG	AA	GG	AA	AA	AA	AA	AA	GG	AA	AA	AA	AA	AA	AA	AA	AA	AA	GG	AA	AA	GG	AA	AA	AA	AA	AA	AA	GG	AA	AA	AA	AA	AA	AA	GG	AA
AX-111014967	A/G	1A	125151717	+	NA	NA	NA	NA	NA	NA	GG	GG	AA	GG	AA	GG	GG	GG	GG	GG	AA	GG	GG	GG	GG	GG	GG	GG	GG	GG	AA	GG	GG	AA	GG	GG	GG	GG	GG	GG	AA	GG	GG	GG	GG	GG	GG	AA	GG
AX-111614711	A/G	1A	125626025	+	NA	NA	NA	NA	NA	NA	GG	GG	AA	GG	AG	GG	GG	GG	GG	GG	AA	GG	GG	GG	GG	GG	GG	GG	GG	GG	AA	GG	GG	AA	GG	GG	GG	GG	GG	GG	AA	GG	GG	GG	GG	GG	GG	AA	GG
AX-111260564	T/C	1A	126782346	+	NA	NA	NA	NA	NA	NA	CC	CC	TT	CC	TT	CC	CC	CC	CC	CC	TT	CC	CC	CC	CC	CC	CC	CC	CC	CC	NA	CC	CC	TT	CC	CC	CC	CC	CC	CC	TT	CC	CC	CC	CC	CC	CC	TT	CC
AX-110535485	A/C	1A	126956632	+	NA	NA	NA	NA	NA	NA	AA	AA	CC	AA	CC	AA	AA	AA	AA	AA	CC	AA	AA	AA	AA	AA	AA	AA	AA	AA	CC	AA	AA	CC	AA	AA	AA	AA	AA	AA	CC	AA	AA	AA	AA	AA	AA	CC	AA
AX-109876819	A/G	1A	127324022	+	NA	NA	NA	NA	NA	NA	GG	GG	AA	GG	AG	GG	GG	GG	GG	GG	AA	GG	GG	GG	GG	GG	GG	GG	GG	GG	AA	GG	GG	AA	GG	GG	GG	GG	GG	GG	AA	GG	GG	GG	GG	GG	GG	AA	GG
AX-109989893	T/C	1A	127480729	+	NA	NA	NA	NA	NA	NA	CC	CC	TT	CC	TT	CC	CC	CC	CC	CC	TT	CC	CC	CC	CC	CC	CC	CC	CC	CC	TT	CC	CC	TT	CC	CC	CC	CC	CC	CC	TT	CC	CC	CC	CC	CC	CC	TT	CC
AX-109515706	A/G	1A	128759255	+	NA	NA	NA	NA	NA	NA	GG	GG	NA	GG	AA	GG	GG	GG	GG	GG	AA	GG	GG	GG	GG	GG	GG	GG	GG	GG	AA	AG	GG	AA	GG	GG	GG	GG	GG	GG	AA	GG	GG	GG	GG	GG	GG	AA	GG
AX-111670891	T/C	1A	129468286	+	NA	NA	NA	NA	NA	NA	TT	TT	CC	TT	CC	TT	TT	TT	TT	TT	CC	TT	TT	TT	TT	TT	TT	TT	TT	TT	CC	TT	TT	CC	TT	TT	TT	TT	TT	TT	CC	TT	TT	TT	TT	TT	TT	CC	TT
AX-108955982	T/C	1A	129608723	+	NA	NA	NA	NA	NA	NA	CC	CC	TT	CC	TC	CC	CC	CC	CC	CC	TT	CC	CC	CC	CC	CC	CC	CC	CC	CC	TT	CC	CC	TT	CC	CC	CC	CC	CC	CC	TT	CC	CC	CC	CC	CC	CC	TT	CC
AX-111618021	C/G	1A	130872062	+	NA	NA	NA	NA	NA	NA	CC	CC	GG	CC	GG	CC	CC	CC	CC	CC	GG	CC	CC	CC	CC	CC	CC	CC	CC	CC	GG	CC	CC	GG	CC	CC	CC	CC	CC	CC	GG	CC	CC	CC	CC	CC	CC	GG	CC
AX-109352215	A/C	1A	130893513	+	NA	NA	NA	NA	NA	NA	AA	AA	CC	AA	CC	AA	AA	AA	AA	AA	CC	AA	AA	AA	AA	AA	AA	AA	AA	AA	CC	AA	AA	CC	AC	AA	AA	AA	AA	AA	CC	AA	AA	AA	AA	AA	AA	CC	AA
AX-110689839	A/G	1A	134044990	+	NA	NA	NA	NA	NA	NA	AA	AA	GG	AA	GG	AA	AA	AA	AA	AA	GG	AA	AA	AA	AA	AA	AA	AA	AA	AA	GG	AA	AA	GG	AA	AA	AA	AA	AA	AA	GG	AA	AA	AA	AA	AA	AA	GG	AA
AX-109083206	A/G	1A	134458307	+	NA	NA	NA	NA	NA	NA	AA	AA	GG	AA	GG	AA	AA	AA	AA	AA	GG	AA	AA	AA	AA	AA	AA	AA	AA	AA	GG	AA	AA	GG	AA	AA	AA	AA	AA	AA	GG	AA	AA	AA	AA	AA	AA	GG	AA
AX-108927078	T/C	1A	138329179	+	NA	NA	NA	NA	NA	NA	CC	CC	TT	CC	TT	CC	CC	CC	CC	CC	TT	CC	CC	CC	CC	CC	CC	CC	CC	CC	TC	CC	CC	TT	CC	CC	CC	CC	CC	CC	TT	CC	CC	CC	CC	CC	CC	TT	CC
AX-111120968	T/G	1A	138430520	+	NA	NA	NA	NA	NA	NA	TT	TT	GG	TT	GG	TT	TT	TT	TT	TT	GG	TT	TT	TT	TT	TT	TT	TT	TT	TT	GG	TT	TT	GG	TT	TT	TT	TT	TT	TT	GG	TT	TT	TT	TT	TT	TT	GG	TT
AX-108761163	A/G	1A	139210422	+	NA	NA	NA	NA	NA	NA	GG	GG	AA	GG	AA	GG	GG	GG	GG	GG	AA	GG	GG	GG	GG	GG	GG	GG	GG	GG	AA	GG	GG	AA	GG	GG	GG	GG	GG	GG	AA	GG	GG	GG	GG	GG	GG	AA	GG
AX-110490244	T/C	1A	140606130	+	NA	NA	NA	NA	NA	NA	CC	CC	TT	CC	TT	CC	CC	CC	CC	CC	TT	CC	CC	CC	CC	CC	CC	CC	CC	CC	TT	CC	CC	TT	CC	CC	CC	CC	CC	CC	TT	CC	CC	CC	CC	CC	CC	TT	CC
AX-109079516	T/G	1A	140798041	+	NA	NA	NA	NA	NA	NA	GG	GG	TT	GG	TT	GG	GG	GG	GG	GG	TT	GG	GG	GG	GG	GG	NA	GG	GG	GG	TT	TG	GG	TT	GG	GG	GG	GG	GG	GG	TT	GG	GG	GG	GG	GG	GG	TT	GG
AX-111498487	T/C	1A	141020492	+	NA	NA	NA	NA	NA	NA	TT	TT	CC	TT	CC	TT	TT	TT	TT	TT	CC	TT	TT	TT	TT	TT	TT	TT	TT	TT	CC	TT	TT	CC	TT	TT	TT	TT	TT	TT	CC	TT	TT	TT	TT	TT	TT	CC	TT
AX-111694118	A/G	1A	141644322	+	NA	NA	NA	NA	NA	NA	GG	GG	AA	GG	AG	GG	GG	GG	GG	GG	AA	GG	GG	GG	GG	GG	GG	GG	GG	GG	AA	GG	GG	AA	GG	GG	GG	GG	GG	GG	AA	GG	GG	GG	GG	GG	GG	AA	GG
AX-111100390	T/G	1A	142261609	+	NA	NA	NA	NA	NA	NA	TT	TT	GG	TT	GG	TT	TT	TT	TT	TT	GG	TT	TT	TT	TT	TT	TT	TT	TT	TT	GG	TT	TT	GG	TT	TT	TT	TT	TT	TT	GG	TT	TT	TT	TT	TT	TT	GG	TT
AX-109283616	A/C	1A	142886376	+	NA	NA	NA	NA	NA	NA	AA	AA	CC	AA	CC	AA	AA	AA	AA	AA	CC	AA	AA	AA	AA	AA	AA	AA	AA	AA	CC	AA	AA	CC	AA	AA	AA	AA	AA	AA	CC	AA	AA	AA	AA	AA	AA	CC	AA
AX-109374200	A/G	1A	143777932	+	NA	NA	NA	NA	NA	NA	GG	GG	AA	GG	AA	GG	GG	GG	GG	GG	AA	GG	GG	GG	GG	GG	GG	GG	GG	GG	AA	GG	GG	AA	GG	GG	GG	GG	GG	GG	AA	GG	GG	GG	GG	GG	GG	AA	GG
AX-109403945	T/G	1A	144799711	+	NA	NA	NA	NA	NA	NA	GG	GG	TT	GG	TT	GG	GG	GG	GG	GG	TT	GG	GG	GG	GG	GG	GG	GG	GG	GG	TT	GG	GG	TT	GG	GG	GG	GG	GG	GG	TT	GG	GG	GG	GG	GG	GG	TT	GG
AX-110516735	T/C	1A	144879079	+	NA	NA	NA	NA	NA	NA	CC	CC	TT	CC	TT	CC	CC	CC	CC	CC	TT	CC	CC	CC	CC	CC	CC	CC	CC	CC	TT	CC	CC	TT	CC	CC	CC	CC	CC	CC	TT	CC	CC	CC	CC	CC	CC	TT	CC
AX-109546392	T/C	1A	145198086	+	NA	NA	NA	NA	NA	NA	CC	CC	TT	CC	TT	CC	CC	CC	CC	CC	TT	CC	CC	CC	CC	CC	CC	CC	CC	CC	TT	CC	CC	TT	CC	CC	CC	CC	CC	CC	TT	CC	CC	CC	CC	CC	CC	TT	CC
AX-112287645	T/C	1A	145371716	+	NA	NA	NA	NA	NA	NA	CC	CC	TT	CC	TT	CC	CC	CC	CC	CC	TT	CC	CC	CC	CC	CC	CC	CC	CC	CC	NA	CC	CC	TT	CC	CC	CC	CC	CC	CC	TT	CC	CC	CC	CC	CC	CC	TT	CC
AX-110582426	A/G	1A	145624174	+	NA	NA	NA	NA	NA	NA	GG	GG	AA	GG	AA	GG	GG	GG	GG	GG	AA	GG	GG	GG	GG	GG	GG	GG	GG	GG	AA	GG	GG	AA	GG	GG	GG	GG	GG	GG	AA	GG	GG	GG	GG	GG	GG	AA	GG
AX-111527056	T/C	1A	146255755	+	NA	NA	NA	NA	NA	NA	CC	CC	TT	CC	TT	CC	CC	CC	CC	CC	TT	CC	CC	CC	CC	CC	CC	CC	CC	CC	TT	CC	CC	TT	CC	CC	CC	CC	CC	CC	TT	CC	CC	CC	CC	CC	CC	TT	CC
AX-108956292	T/C	1A	146648929	+	NA	NA	NA	NA	NA	NA	TT	TT	CC	TT	CC	TT	TT	TT	TT	TT	CC	TT	TT	TT	TT	TT	TT	TT	TT	TT	CC	TT	TT	CC	TT	TT	TT	TT	TT	TT	CC	TT	TT	TT	TT	TT	TT	CC	TT
AX-110661013	T/C	1A	147357383	+	NA	NA	NA	NA	NA	NA	CC	CC	TT	CC	TT	CC	CC	CC	CC	CC	TT	CC	CC	CC	CC	CC	CC	CC	CC	CC	TT	CC	CC	TT	CC	CC	CC	CC	CC	CC	TT	CC	CC	CC	CC	CC	CC	TT	CC
AX-111138897	A/G	1A	148199552	+	NA	NA	NA	NA	NA	NA	AA	AA	GG	AA	GG	AA	AA	AA	AA	AA	GG	AA	AA	AA	AA	AA	AA	AA	AA	AA	GG	AA	AA	GG	AA	AA	AA	AA	AA	AA	GG	AA	AA	AA	AA	AA	AA	GG	AA
AX-108820788	T/G	1A	148761897	+	NA	NA	NA	NA	NA	NA	TT	TT	GG	TT	GG	TT	TT	TT	TT	TT	GG	TT	TT	TT	TT	TT	TT	TT	TT	TT	TG	TT	TT	GG	TT	TT	TT	TT	TT	TT	GG	TT	TT	TT	TT	TT	TT	GG	TT
AX-111044540	T/C	1A	149351101	+	NA	NA	NA	NA	NA	NA	CC	CC	TT	CC	TT	CC	CC	CC	CC	CC	TT	CC	CC	CC	CC	CC	CC	CC	CC	CC	TT	CC	CC	TT	CC	CC	CC	CC	CC	CC	TT	CC	CC	CC	CC	CC	CC	TT	CC
AX-111062307	A/G	1A	149354629	+	NA	NA	NA	NA	NA	NA	GG	GG	AA	GG	NA	GG	GG	GG	GG	GG	AA	GG	GG	GG	GG	GG	GG	GG	GG	GG	NA	GG	GG	AA	GG	GG	GG	GG	GG	GG	AA	GG	GG	GG	GG	GG	GG	AA	GG
AX-94897165	C/G	1A	149510418	+	NA	NA	NA	NA	NA	NA	CC	CC	GG	GG	GG	CC	CC	CC	GG	CC	CC	CC	CC	GG	CC	GG	GG	CC	GG	NA	CC	GG	GG	GG	GG	GG	GG	GG	CC	CC	CC	GG	CC	GG	GG	GG	GG	CC	CC
AX-110163948	A/G	1A	150087770	+	NA	NA	NA	NA	NA	NA	GG	GG	AA	GG	AA	GG	GG	GG	GG	GG	AA	GG	GG	GG	GG	GG	GG	GG	GG	GG	AA	GG	GG	AA	GG	GG	GG	GG	GG	GG	AA	GG	GG	GG	GG	GG	GG	AA	GG
AX-108889133	T/C	1A	150452878	+	NA	NA	NA	NA	NA	NA	CC	CC	TT	CC	TT	CC	CC	CC	CC	CC	TT	CC	CC	CC	CC	CC	CC	CC	CC	CC	NA	CC	CC	TT	CC	CC	CC	CC	CC	CC	TT	CC	CC	CC	CC	CC	CC	TT	CC
AX-86167305	T/C	1A	150894884	+	NA	NA	NA	NA	NA	NA	CC	CC	TT	CC	TT	CC	CC	CC	CC	CC	TT	CC	CC	CC	CC	CC	CC	CC	CC	CC	TT	CC	CC	TT	CC	CC	CC	CC	CC	CC	TT	CC	CC	CC	CC	CC	CC	TT	CC
AX-109041305	A/C	1A	151413441	+	NA	NA	NA	NA	NA	NA	AA	AA	CC	AA	CC	AA	AA	AA	AA	AA	CC	AA	AA	AA	AA	AA	AA	AA	AA	AA	CC	AA	AA	CC	AA	AA	AA	AA	AA	AA	CC	AA	AA	AA	AA	AA	AA	CC	AA
AX-111066985	T/C	1A	151770728	+	NA	NA	NA	NA	NA	NA	CC	CC	TT	CC	TT	CC	CC	CC	CC	CC	TT	CC	CC	CC	CC	CC	CC	CC	CC	CC	TT	CC	CC	TT	CC	CC	CC	CC	CC	CC	TT	CC	CC	CC	CC	CC	CC	TT	CC
AX-110094223	A/G	1A	151875162	+	NA	NA	NA	NA	NA	NA	GG	GG	AA	GG	AA	GG	GG	GG	GG	GG	AA	GG	GG	GG	GG	GG	GG	GG	GG	GG	NA	GG	GG	AA	GG	GG	GG	GG	GG	GG	AA	GG	GG	GG	GG	GG	GG	AA	GG
AX-109356616	T/C	1A	151877811	+	NA	NA	NA	NA	NA	NA	TT	TT	CC	TT	CC	TT	TT	TT	TT	TT	CC	TT	TT	TT	TT	TT	TT	TT	TT	TT	CC	TT	TT	CC	TT	TT	TT	TT	TT	TT	CC	TT	TT	TT	TT	TT	TT	CC	TT
AX-111074330	T/C	1A	152463525	+	NA	NA	NA	NA	NA	NA	CC	CC	TT	CC	TT	CC	CC	CC	CC	CC	TT	CC	CC	CC	CC	CC	CC	CC	CC	CC	TT	CC	CC	TT	CC	CC	CC	CC	CC	CC	TT	CC	CC	CC	CC	CC	CC	TT	CC
AX-109653315	T/C	1A	152632561	+	NA	NA	NA	NA	NA	NA	CC	CC	TT	CC	TT	CC	CC	CC	CC	CC	TT	CC	CC	CC	CC	CC	CC	CC	CC	CC	NA	CC	CC	TT	CC	CC	CC	CC	CC	CC	TT	CC	CC	CC	CC	CC	CC	TT	CC
AX-111101445	A/G	1A	152814599	+	NA	NA	NA	NA	NA	NA	GG	GG	AA	GG	AA	GG	GG	GG	GG	GG	AA	GG	GG	GG	GG	GG	GG	GG	GG	GG	AA	GG	GG	AA	GG	GG	GG	GG	GG	GG	AA	GG	GG	GG	GG	GG	GG	AA	GG
AX-109395545	T/C	1A	153282519	+	NA	NA	NA	NA	NA	NA	CC	CC	TT	CC	TT	CC	CC	CC	CC	CC	TT	CC	CC	CC	CC	CC	CC	CC	CC	CC	TT	CC	CC	TT	CC	CC	CC	CC	CC	CC	TT	CC	CC	CC	CC	CC	CC	TT	CC
AX-110924520	A/G	1A	154577538	+	NA	NA	NA	NA	NA	NA	GG	GG	AA	GG	AA	GG	GG	GG	GG	GG	AA	GG	GG	GG	GG	GG	GG	GG	GG	GG	AA	GG	GG	AA	GG	GG	GG	GG	GG	GG	AA	GG	GG	GG	GG	GG	GG	AA	GG
AX-108789891	A/G	1A	155021453	+	NA	NA	NA	NA	NA	NA	GG	GG	AA	GG	AA	GG	GG	GG	GG	GG	AA	GG	GG	GG	GG	GG	GG	GG	GG	GG	AA	GG	GG	AA	GG	GG	GG	GG	GG	GG	AA	GG	GG	GG	GG	GG	GG	AA	GG
AX-109289579	A/G	1A	155530744	+	NA	NA	NA	NA	NA	NA	GG	GG	AA	GG	AA	GG	GG	GG	GG	GG	AA	GG	GG	GG	GG	GG	GG	GG	GG	GG	AA	GG	GG	AA	GG	GG	GG	GG	GG	GG	AA	GG	GG	GG	GG	GG	GG	AA	GG
AX-111095246	A/T	1A	155701938	+	NA	NA	NA	NA	NA	NA	AA	AA	TT	AA	TT	AA	AA	AA	AA	AA	TT	AA	AA	AA	AA	AA	AA	AA	AA	AA	AT	AA	AA	TT	AA	AA	AA	AA	AA	AA	TT	AA	AA	AA	AA	AA	AA	TT	AA
AX-110576015	A/G	1A	157515267	+	NA	NA	NA	NA	NA	NA	AA	AA	GG	AA	GG	AA	AA	AA	AA	AA	GG	AA	AA	AA	AA	AA	AA	AA	AA	AA	NA	AA	AA	GG	AA	AA	AA	AA	AA	AA	GG	AA	AA	AA	AA	AA	AA	GG	AA
AX-110014914	A/T	1A	157950948	+	NA	NA	NA	NA	NA	NA	TT	TT	AA	TT	AA	TT	TT	TT	TT	TT	AA	TT	TT	TT	TT	TT	TT	TT	TT	TT	AA	TT	TT	AA	TT	TT	TT	TT	TT	TT	AA	TT	TT	TT	TT	TT	TT	AA	TT
AX-111655605	C/G	1A	158195238	+	NA	NA	NA	NA	NA	NA	CC	CC	GG	CC	GG	CC	CC	CC	CC	CC	GG	CC	CC	CC	CC	CC	CC	CC	CC	CC	GG	NA	CC	GG	CC	CC	CC	CC	CC	CC	GG	CC	CC	CC	CC	CC	CC	GG	CC
AX-110061088	A/C	1A	158308233	+	NA	NA	NA	NA	NA	NA	AA	AA	CC	NA	CC	AA	AA	AA	AA	AA	CC	AA	AA	AA	AA	AA	AA	AA	AA	AA	NA	AA	AA	CC	AA	AA	AA	AA	AA	AA	CC	AA	AA	AA	AA	AA	AA	CC	AA
AX-111786969	T/C	1A	158851551	+	NA	NA	NA	NA	NA	NA	CC	CC	TT	CC	TC	CC	CC	CC	CC	CC	TT	CC	CC	CC	CC	CC	CC	CC	CC	CC	TT	CC	CC	TT	CC	CC	CC	CC	CC	CC	TT	CC	CC	CC	CC	CC	CC	TT	CC
AX-109363703	A/G	1A	158927428	+	NA	NA	NA	NA	NA	NA	GG	GG	AA	GG	AA	GG	GG	GG	GG	GG	AA	GG	GG	GG	GG	GG	GG	GG	GG	GG	AA	GG	GG	AA	GG	GG	GG	GG	GG	GG	AA	GG	GG	GG	GG	GG	GG	AA	GG
AX-111509191	T/C	1A	159753509	+	NA	NA	NA	NA	NA	NA	TT	TT	CC	TT	CC	TT	TT	TT	TT	TT	CC	TT	TT	TT	TT	TT	TT	TT	TT	TT	CC	TT	TT	CC	TT	TT	TT	TT	TT	TT	CC	TT	TT	TT	TT	TT	TT	CC	TT
AX-111503959	T/C	1A	159837906	+	NA	NA	NA	NA	NA	NA	CC	CC	TT	CC	TT	CC	CC	CC	CC	CC	TT	CC	CC	CC	CC	CC	CC	CC	CC	CC	TT	CC	CC	TT	CC	CC	CC	CC	CC	CC	TT	CC	CC	CC	CC	CC	CC	TT	CC
AX-111533945	A/G	1A	160058772	+	NA	NA	NA	NA	NA	NA	AA	AA	GG	AA	NA	AA	AA	AA	AA	AA	GG	AA	AA	AA	AA	AA	AA	AA	AA	AA	GG	AA	AA	GG	AA	AA	AA	AA	AA	AA	GG	AA	AA	AA	AA	AA	AA	GG	AA
AX-110377941	A/C	1A	160986441	+	NA	NA	NA	NA	NA	NA	CC	CC	AA	CC	AA	CC	CC	CC	CC	CC	AA	CC	CC	CC	CC	CC	CC	CC	CC	CC	AA	CC	CC	AA	CC	CC	CC	CC	CC	CC	AA	CC	CC	CC	CC	CC	CC	AA	CC
AX-109989391	T/C	1A	161145691	+	NA	NA	NA	NA	NA	NA	CC	CC	TT	CC	TT	CC	CC	CC	CC	CC	TT	CC	CC	CC	CC	CC	CC	CC	CC	CC	NA	CC	CC	TT	CC	CC	CC	CC	CC	CC	TT	CC	CC	CC	CC	CC	CC	TT	CC
AX-109380415	T/C	1A	161665180	+	NA	NA	NA	NA	NA	NA	CC	CC	TT	CC	TT	CC	CC	CC	CC	CC	TT	CC	CC	CC	CC	CC	CC	CC	CC	CC	TC	CC	CC	TT	CC	CC	CC	CC	CC	CC	TT	CC	CC	CC	CC	CC	CC	TT	CC
AX-108863912	T/C	1A	162135711	+	NA	NA	NA	NA	NA	NA	TT	TT	CC	TT	CC	TT	TT	TT	TT	TT	CC	TT	TT	TT	TT	TT	TT	TT	TT	TT	CC	TT	TT	CC	TT	TT	TT	TT	TT	TT	CC	TT	TT	TT	TT	TT	TT	CC	TT
AX-109044271	A/G	1A	164405062	+	NA	NA	NA	NA	NA	NA	AA	AA	GG	AA	GG	AA	AA	AA	AA	AA	GG	AA	AA	AA	AA	AA	AA	AA	AA	AA	GG	AA	AA	GG	AA	AA	AA	AA	AA	AA	GG	AA	AA	AA	AA	AA	AA	GG	AA
AX-111628923	A/G	1A	165554352	+	NA	NA	NA	NA	NA	NA	GG	GG	AA	GG	AA	GG	GG	GG	GG	GG	AA	GG	GG	GG	GG	GG	GG	GG	GG	GG	AA	GG	GG	AA	GG	GG	GG	GG	GG	GG	AG	GG	GG	GG	GG	GG	GG	AA	GG
AX-111046724	A/G	1A	167364379	+	NA	NA	NA	NA	NA	NA	GG	GG	AA	GG	AA	GG	GG	GG	GG	GG	AA	GG	GG	GG	GG	GG	GG	GG	GG	GG	AA	GG	GG	AA	GG	GG	GG	GG	GG	GG	AA	GG	GG	GG	GG	GG	GG	AA	GG
AX-109281771	A/G	1A	167955652	+	NA	NA	NA	NA	NA	NA	GG	GG	AA	GG	AG	GG	GG	GG	GG	GG	AA	GG	GG	GG	GG	GG	GG	GG	GG	GG	AA	GG	GG	AA	GG	GG	GG	GG	GG	GG	AA	GG	GG	GG	GG	GG	GG	AG	GG
AX-108907198	T/C	1A	168704407	+	NA	NA	NA	NA	NA	NA	CC	CC	TT	CC	TT	CC	CC	CC	CC	CC	TT	CC	CC	CC	CC	CC	CC	CC	CC	CC	TT	CC	CC	TT	CC	CC	CC	CC	CC	CC	TT	CC	CC	CC	CC	CC	CC	TT	CC
AX-110733086	A/G	1A	169162350	+	NA	NA	NA	NA	NA	NA	GG	GG	AA	GG	AA	GG	GG	GG	GG	GG	AA	GG	GG	GG	GG	GG	GG	GG	GG	GG	AA	GG	GG	AA	GG	GG	GG	GG	GG	GG	AA	GG	GG	GG	GG	GG	GG	AA	GG
AX-109481734	A/C	1A	169296365	+	NA	NA	NA	NA	NA	NA	AA	AA	CC	AA	CC	AA	AA	AA	AA	AA	CC	AA	AA	AA	AA	AA	AA	AA	AA	AA	CC	AA	AA	CC	AA	AA	AA	AA	AA	AA	CC	AA	AA	AA	AA	AA	AA	CC	AA
AX-111074791	T/G	1A	169378424	+	NA	NA	NA	NA	NA	NA	TT	TT	GG	TT	NA	TT	TT	TT	TT	TT	GG	TT	TT	TT	TT	TT	TT	TT	TT	TT	GG	TT	TT	GG	TT	TT	TT	TT	TT	TT	GG	TT	TT	TT	TT	TT	TT	GG	TT
AX-108739032	A/T	1A	169645488	+	NA	NA	NA	NA	NA	NA	AA	AA	TT	AA	TT	AA	AA	AA	AA	AA	TT	AA	AA	AA	AA	AA	AA	AA	AA	AA	TT	AA	AA	TT	AA	AA	AA	AA	AA	AA	TT	AA	AA	AA	AA	AA	AA	TT	AA
AX-110065790	A/G	1A	170032332	+	NA	NA	NA	NA	NA	NA	AA	AA	GG	AA	GG	AA	AA	AA	AA	AA	GG	AA	AA	AA	AA	AA	AA	AA	AA	AA	GG	AA	AA	GG	AA	AA	AA	AA	AA	AA	GG	AA	AA	AA	AA	AA	AA	GG	AA
AX-109391306	A/C	1A	170576953	+	NA	NA	NA	NA	NA	NA	CC	CC	AA	CC	NA	CC	CC	CC	CC	CC	AA	CC	CC	CC	CC	CC	CC	CC	CC	CC	AA	CC	CC	AA	CC	CC	CC	CC	CC	CC	AA	CC	CC	CC	CC	CC	CC	AA	CC
AX-110481112	T/G	1A	170775780	+	NA	NA	NA	NA	NA	NA	GG	GG	TT	GG	NA	GG	GG	GG	GG	GG	TT	GG	GG	GG	GG	GG	GG	GG	GG	GG	TT	GG	GG	TT	GG	GG	GG	GG	GG	GG	TT	GG	GG	GG	GG	GG	GG	TT	GG
AX-109391777	A/C	1A	171105637	+	NA	NA	NA	NA	NA	NA	CC	CC	AA	CC	AA	CC	CC	CC	CC	CC	AA	CC	CC	CC	CC	CC	CC	CC	CC	CC	AA	CC	CC	AA	CC	CC	CC	CC	CC	CC	AA	CC	CC	CC	CC	CC	CC	AA	CC
AX-109604123	T/C	1A	171959988	+	NA	NA	NA	NA	NA	NA	CC	CC	TC	CC	TT	CC	CC	CC	CC	CC	TT	CC	CC	CC	CC	CC	CC	CC	CC	CC	TT	CC	CC	TT	CC	CC	CC	CC	CC	CC	TT	CC	CC	CC	CC	CC	CC	TT	CC
AX-111764359	T/C	1A	172354229	+	NA	NA	NA	NA	NA	NA	CC	CC	TT	CC	TT	CC	CC	CC	CC	CC	TT	CC	CC	CC	CC	CC	CC	CC	CC	CC	TT	CC	CC	TT	CC	CC	CC	CC	CC	CC	TT	CC	CC	CC	CC	CC	CC	TT	CC
AX-109911262	A/G	1A	172586379	+	NA	NA	NA	NA	NA	NA	GG	GG	AA	GG	AA	GG	GG	GG	GG	GG	AA	GG	GG	GG	GG	GG	GG	GG	GG	GG	NA	GG	GG	AA	GG	GG	GG	GG	GG	GG	AA	GG	GG	GG	GG	GG	GG	AA	GG
AX-109585289	T/C	1A	173056779	+	NA	NA	NA	NA	NA	NA	CC	CC	NA	CC	TT	CC	CC	CC	CC	CC	TT	CC	CC	CC	CC	CC	CC	CC	CC	CC	TT	CC	CC	TT	CC	CC	CC	CC	CC	CC	TT	CC	CC	CC	CC	CC	CC	TT	CC
AX-110944731	A/G	1A	173664017	+	NA	NA	NA	NA	NA	NA	GG	GG	AA	GG	AA	GG	GG	GG	GG	GG	AA	GG	GG	GG	GG	GG	GG	GG	GG	GG	AA	GG	GG	AA	GG	GG	GG	GG	GG	GG	AA	GG	GG	GG	GG	GG	GG	AA	GG
AX-111214792	A/G	1A	174051655	+	NA	NA	NA	NA	NA	NA	GG	GG	AA	GG	AA	GG	GG	GG	GG	GG	AA	GG	GG	GG	GG	GG	GG	GG	GG	GG	AA	GG	GG	AA	GG	GG	GG	GG	GG	GG	AA	GG	GG	GG	GG	GG	GG	AA	GG
AX-108905663	T/C	1A	174883555	+	NA	NA	NA	NA	NA	NA	CC	CC	TT	CC	TT	CC	CC	CC	CC	CC	TT	CC	CC	CC	CC	CC	CC	CC	CC	CC	TT	CC	CC	TT	CC	CC	CC	CC	CC	CC	TT	CC	CC	CC	CC	CC	CC	TT	CC
AX-111535469	A/G	1A	175866156	+	NA	NA	NA	NA	NA	NA	AA	AA	GG	AA	GG	AA	AA	AA	AA	AA	GG	AA	AA	AA	AA	AA	AA	AA	AA	AA	GG	AA	AA	GG	AA	AA	AA	AA	AA	AA	GG	AA	AA	AA	AA	AA	AA	GG	AA
AX-109933317	T/C	1A	177105015	+	NA	NA	NA	NA	NA	NA	CC	CC	TT	CC	TT	CC	CC	CC	CC	CC	TT	CC	CC	CC	CC	CC	CC	CC	CC	CC	TT	CC	CC	TT	CC	CC	CC	CC	CC	CC	TT	CC	CC	CC	CC	CC	CC	TT	CC
AX-110481676	T/G	1A	177213223	+	NA	NA	NA	NA	NA	NA	GG	GG	TT	GG	NA	GG	GG	GG	GG	GG	TT	GG	GG	GG	GG	GG	GG	GG	GG	GG	TT	GG	GG	TT	GG	GG	GG	GG	GG	GG	TT	GG	GG	GG	GG	GG	GG	TT	GG
AX-112288580	T/C	1A	177482585	+	NA	NA	NA	NA	NA	NA	CC	CC	TT	CC	TT	CC	CC	CC	CC	CC	TT	CC	CC	CC	CC	CC	CC	CC	CC	CC	TC	CC	CC	TT	CC	CC	CC	CC	CC	CC	TT	CC	CC	CC	CC	CC	CC	TT	CC
AX-109904449	T/C	1A	177673845	+	NA	NA	NA	NA	NA	NA	TT	TT	CC	TT	CC	TT	TT	TT	TT	TT	CC	TT	TT	TT	TT	TT	TT	TT	TT	TT	CC	TT	TT	CC	TT	TT	TT	TT	TT	TT	CC	TT	TT	TT	TT	TT	TT	CC	TT
AX-110613085	A/G	1A	177718257	+	NA	NA	NA	NA	NA	NA	GG	GG	AA	GG	NA	GG	GG	GG	GG	GG	AA	GG	GG	GG	GG	GG	GG	GG	GG	GG	AG	NA	GG	AA	GG	GG	GG	GG	GG	GG	AA	GG	GG	GG	GG	GG	GG	AA	GG
AX-110044204	A/G	1A	177788012	+	NA	NA	NA	NA	NA	NA	AA	AA	GG	AA	GG	AA	AA	AA	AA	AA	GG	AA	AA	AA	AA	AA	AA	AA	AA	AA	GG	AA	AA	GG	AA	AA	AA	AA	AA	AA	GG	AA	AA	AA	AA	AA	AA	GG	AA
AX-110984721	A/G	1A	177980555	+	NA	NA	NA	NA	NA	NA	AA	AA	AA	AA	AA	AA	AA	AA	AA	AA	AA	AA	AA	AA	AA	AA	AA	AA	AA	AA	AA	AA	AA	AA	AA	GG	GG	AA	AA	AA	AA	AA	GG	GG	AA	AA	AA	AA	AA
AX-109404553	T/C	1A	178054400	+	NA	NA	NA	NA	NA	NA	TT	TT	CC	TT	CC	TT	TT	TT	TT	TT	CC	TT	TT	TT	TT	TT	TT	TT	TT	TT	CC	TC	TT	CC	TT	TT	TT	TT	TT	TT	CC	TT	TT	TT	TT	TT	TT	CC	TT
AX-111625323	T/C	1A	179526726	+	NA	NA	NA	NA	NA	NA	CC	CC	TT	CC	TT	CC	CC	CC	CC	CC	TT	CC	CC	CC	CC	CC	CC	CC	CC	CC	TT	CC	CC	TT	CC	CC	CC	CC	CC	CC	TT	CC	CC	CC	CC	CC	CC	TT	CC
AX-111619451	A/G	1A	180423001	+	NA	NA	NA	NA	NA	NA	AA	AA	GG	AA	GG	AA	AA	AA	AA	AA	GG	AA	AA	AA	AA	AA	AA	AA	AA	AA	GG	NA	AA	GG	AA	AA	AA	AA	AA	AA	GG	AA	AA	AA	AA	AA	AA	GG	AA
AX-109537494	A/T	1A	181768058	+	NA	NA	NA	NA	NA	NA	TT	TT	AA	TT	AA	TT	TT	TT	TT	TT	AA	TT	TT	TT	TT	TT	TT	TT	TT	TT	AA	TT	TT	AA	TT	TT	TT	TT	TT	TT	AA	TT	TT	TT	TT	TT	TT	AA	TT
AX-110176062	T/C	1A	181790435	+	NA	NA	NA	NA	NA	NA	CC	CC	TT	CC	TT	CC	CC	CC	CC	CC	TT	CC	CC	CC	CC	CC	CC	CC	CC	CC	NA	CC	CC	TT	CC	CC	CC	CC	CC	CC	TT	CC	CC	CC	CC	CC	CC	TT	CC
AX-111244393	T/C	1A	181877892	+	NA	NA	NA	NA	NA	NA	CC	CC	TT	CC	TT	CC	CC	CC	CC	CC	TT	CC	CC	CC	CC	CC	CC	CC	CC	CC	TT	CC	CC	TT	CC	CC	CC	CC	CC	CC	TT	CC	CC	CC	CC	CC	CC	TT	CC
AX-111498378	A/G	1A	181886199	+	NA	NA	NA	NA	NA	NA	GG	GG	AA	GG	AA	GG	GG	GG	GG	GG	AA	GG	GG	GG	GG	GG	GG	GG	GG	GG	AA	GG	GG	AA	GG	GG	GG	GG	GG	GG	AA	GG	GG	GG	GG	GG	GG	AA	GG
AX-109478542	T/C	1A	182091882	+	NA	NA	NA	NA	NA	NA	CC	CC	TT	CC	TT	CC	CC	CC	CC	CC	TT	CC	CC	CC	CC	CC	CC	CC	CC	CC	TT	CC	CC	TT	CC	CC	CC	CC	CC	CC	TT	CC	CC	CC	CC	CC	CC	TT	CC
AX-109949471	C/G	1A	182169079	+	NA	NA	NA	NA	NA	NA	CC	CC	GG	CC	GG	CC	CC	CC	CC	CC	GG	CC	CC	CC	CC	CC	CC	CC	CC	CC	CG	CC	CC	GG	CC	CC	CC	CC	CC	CC	GG	CC	CC	CC	CC	CC	CC	GG	CC
AX-109920244	T/C	1A	183530480	+	NA	NA	NA	NA	NA	NA	CC	CC	TT	CC	TT	CC	CC	CC	CC	CC	TT	CC	CC	CC	CC	CC	CC	CC	CC	CC	TT	CC	CC	TT	CC	CC	CC	CC	CC	CC	TT	CC	CC	CC	CC	CC	CC	TT	CC
AX-111011415	C/G	1A	183673847	+	NA	NA	NA	NA	NA	NA	CC	CC	GG	CC	GG	CC	CC	CC	CC	CC	GG	CC	CC	CC	CC	CC	CC	CC	CC	CC	GG	CC	CC	GG	CC	CC	CC	CC	CC	CC	GG	CC	CC	CC	CC	CC	CC	GG	CC
AX-110483935	C/G	1A	183911391	+	NA	NA	NA	NA	NA	NA	CC	CC	GG	CC	GG	CC	CC	CC	CC	CC	GG	CC	CC	CC	CC	CC	CC	CC	CC	CC	GG	CC	CC	GG	CC	CC	CC	CC	CC	CC	GG	CC	CC	CC	CC	CC	CC	GG	CC
AX-111827953	A/G	1A	184391658	+	NA	NA	NA	NA	NA	NA	GG	GG	AA	GG	AA	GG	GG	GG	GG	GG	AA	GG	GG	GG	GG	GG	GG	GG	GG	GG	AA	GG	GG	AA	GG	GG	GG	GG	GG	GG	AA	GG	GG	GG	GG	GG	GG	AA	GG
AX-109462254	T/C	1A	184651644	+	NA	NA	NA	NA	NA	NA	CC	CC	TT	CC	TT	CC	CC	CC	CC	CC	TT	CC	CC	CC	CC	CC	CC	CC	CC	CC	TT	CC	CC	TT	CC	CC	CC	CC	CC	CC	TT	CC	CC	CC	CC	CC	CC	TT	CC
AX-110019998	A/G	1A	186663085	+	NA	NA	NA	NA	NA	NA	GG	GG	AA	GG	AA	GG	GG	GG	GG	GG	AA	GG	GG	GG	GG	GG	GG	GG	GG	GG	AA	GG	NA	AA	GG	GG	GG	GG	GG	GG	AA	GG	GG	GG	GG	GG	GG	AA	GG
AX-109888821	T/C	1A	187603410	+	NA	NA	NA	NA	NA	NA	CC	CC	TT	CC	TT	CC	CC	CC	CC	CC	TT	CC	CC	CC	CC	CC	CC	CC	CC	CC	TC	CC	CC	TT	CC	CC	CC	CC	CC	CC	TT	CC	CC	CC	CC	CC	CC	TT	CC
AX-111691295	T/C	1A	187758365	+	NA	NA	NA	NA	NA	NA	TT	TT	CC	TT	CC	TT	TT	TT	TT	TT	CC	TT	TT	TT	TT	TT	TT	TT	TT	TT	CC	TT	TT	CC	TT	TT	TT	TT	TT	TT	CC	TT	TT	TT	TT	TT	TT	CC	TT
AX-111263532	A/G	1A	188477525	+	NA	NA	NA	NA	NA	NA	AA	AA	GG	AA	GG	AA	AA	AA	AA	AA	GG	AA	AA	AA	AA	AA	AA	AA	AA	AA	GG	AA	AA	GG	AA	AA	AA	AA	AA	AA	GG	AA	AA	AA	AA	AA	AA	GG	AA
AX-109281866	T/C	1A	188562596	+	NA	NA	NA	NA	NA	NA	TT	TT	CC	TT	CC	TT	TT	TT	TT	TT	CC	TT	TT	TT	TT	TT	TT	TT	TT	TT	NA	TT	TT	CC	TT	TT	TT	TT	TT	TT	CC	TT	TT	TT	TT	TT	TT	CC	TT
AX-109315657	T/C	1A	188676824	+	NA	NA	NA	NA	NA	NA	CC	CC	TT	CC	TT	CC	CC	CC	CC	CC	TT	CC	CC	CC	CC	CC	CC	CC	CC	CC	NA	CC	CC	TT	CC	CC	CC	CC	CC	CC	TT	CC	CC	CC	CC	CC	CC	TT	CC
AX-109083423	T/C	1A	189563756	+	NA	NA	NA	NA	NA	NA	CC	CC	TT	CC	TT	CC	CC	CC	CC	CC	TT	CC	CC	CC	CC	CC	CC	CC	CC	CC	TT	CC	CC	TT	CC	CC	CC	CC	CC	CC	TT	CC	CC	CC	CC	CC	CC	TT	CC
AX-111621600	A/G	1A	189958055	+	NA	NA	NA	NA	NA	NA	GG	GG	AG	GG	AA	GG	GG	GG	GG	GG	AA	GG	GG	GG	GG	GG	GG	GG	GG	GG	AA	GG	GG	AA	GG	GG	GG	GG	GG	GG	AA	GG	GG	GG	GG	GG	GG	AA	GG
AX-109352454	T/C	1A	189961484	+	NA	NA	NA	NA	NA	NA	CC	CC	TT	CC	TT	CC	CC	CC	CC	CC	TT	CC	CC	CC	CC	CC	CC	CC	CC	CC	TT	CC	CC	TT	CC	CC	CC	CC	CC	CC	TT	CC	CC	CC	CC	CC	CC	TT	CC
AX-108894116	A/G	1A	191031702	+	NA	NA	NA	NA	NA	NA	GG	GG	AA	GG	AA	GG	GG	GG	GG	GG	AA	GG	GG	GG	GG	GG	GG	GG	GG	GG	AA	GG	GG	AA	GG	GG	GG	GG	GG	GG	AA	GG	GG	GG	GG	GG	GG	AA	GG
AX-110383981	C/G	1A	191148294	+	NA	NA	NA	NA	NA	NA	CC	CC	GG	CC	GG	CC	CC	CC	CC	CC	GG	CC	CC	CC	CC	CC	CC	CC	CC	CC	GG	CC	CC	GG	CC	CC	CC	CC	CC	CC	GG	CC	CC	CC	CC	CC	CC	GG	CC
AX-111696338	T/C	1A	192642522	+	NA	NA	NA	NA	NA	NA	CC	CC	TT	CC	NA	CC	CC	CC	CC	CC	TT	CC	CC	CC	CC	CC	CC	CC	CC	CC	TT	CC	CC	TT	CC	CC	CC	CC	CC	CC	TT	CC	CC	CC	CC	CC	CC	TT	CC
AX-111590927	A/G	1A	192933622	+	NA	NA	NA	NA	NA	NA	AA	AA	GG	AA	GG	AA	AA	AA	AA	AA	GG	AA	AA	AA	AA	AA	AA	AA	AA	AA	GG	AA	AA	GG	AA	AA	AA	AA	AA	AA	GG	AA	AA	AA	AA	AA	AA	GG	AA
AX-110707584	T/C	1A	192937995	+	NA	NA	NA	NA	NA	NA	CC	CC	TT	CC	TT	CC	CC	CC	CC	CC	TT	CC	CC	CC	CC	CC	CC	CC	CC	CC	TT	CC	CC	TT	CC	CC	CC	CC	CC	CC	TT	CC	CC	CC	CC	CC	CC	TT	CC
AX-110605785	T/C	1A	193117241	+	NA	NA	NA	NA	NA	NA	CC	CC	TT	CC	TT	CC	CC	CC	CC	CC	TT	CC	CC	CC	CC	CC	CC	CC	CC	CC	TT	CC	CC	TT	CC	CC	CC	CC	CC	CC	TT	CC	CC	CC	CC	CC	CC	TT	CC
AX-109477256	A/G	1A	193139737	+	NA	NA	NA	NA	NA	NA	GG	GG	AA	GG	AA	GG	GG	GG	GG	GG	AA	GG	GG	GG	GG	GG	GG	GG	GG	GG	AA	GG	GG	AA	GG	GG	GG	GG	GG	GG	AA	GG	GG	GG	GG	GG	GG	AA	GG
AX-111452243	A/G	1A	193688543	+	NA	NA	NA	NA	NA	NA	AA	AA	GG	AA	GG	AA	AA	AA	AA	AA	GG	AA	AA	AA	AA	AA	AA	AA	AA	AA	AG	AA	AA	GG	AA	AA	AA	AA	AA	AA	GG	AA	AA	AA	AA	AA	AA	GG	AA
AX-109043096	A/G	1A	194151465	+	NA	NA	NA	NA	NA	NA	AA	AA	GG	AA	GG	AA	AA	AA	AA	AA	GG	AA	AA	AA	AA	AA	AA	AA	AA	AA	GG	AA	AA	GG	AA	AA	AA	AA	AA	AA	GG	AA	AA	AA	AA	AA	AA	GG	AA
AX-110444257	T/C	1A	194393311	+	NA	NA	NA	NA	NA	NA	CC	CC	TT	CC	TT	CC	CC	CC	CC	CC	TT	CC	CC	CC	CC	CC	CC	CC	CC	CC	TC	CC	CC	TT	CC	CC	CC	CC	CC	CC	TT	CC	CC	CC	CC	CC	CC	TT	CC
AX-109412526	A/G	1A	194931207	+	NA	NA	NA	NA	NA	NA	AA	AA	GG	AA	GG	AA	AA	AA	AA	AA	GG	AA	AA	AA	AA	AA	AA	AA	AA	AA	GG	AA	AA	GG	AA	AA	AA	AA	AA	AA	GG	AA	AA	AA	AA	AA	AA	GG	AA
AX-110197433	T/G	1A	195726688	+	NA	NA	NA	NA	NA	NA	GG	GG	TT	GG	NA	GG	GG	GG	GG	GG	TT	GG	GG	GG	GG	GG	GG	GG	GG	GG	TG	GG	GG	TT	GG	GG	GG	GG	GG	GG	TT	GG	GG	GG	GG	GG	GG	TT	GG
AX-110742672	T/C	1A	199422771	+	NA	NA	NA	NA	NA	NA	CC	CC	TT	CC	TT	CC	CC	CC	CC	CC	TT	CC	CC	CC	CC	CC	CC	CC	CC	CC	TT	CC	CC	TT	CC	CC	CC	CC	CC	CC	TT	CC	CC	CC	CC	CC	CC	TT	CC
AX-110005437	A/G	1A	199537051	+	NA	NA	NA	NA	NA	NA	GG	GG	AA	GG	AA	GG	GG	GG	GG	GG	AA	GG	GG	GG	GG	GG	GG	GG	GG	GG	AA	GG	GG	AA	GG	GG	GG	GG	GG	GG	AA	GG	GG	GG	GG	GG	GG	AA	GG
AX-110413116	A/G	1A	200226015	+	NA	NA	NA	NA	NA	NA	GG	GG	AA	GG	AA	GG	GG	GG	GG	GG	AA	GG	GG	GG	GG	GG	GG	GG	GG	GG	AA	GG	GG	AA	GG	GG	GG	GG	GG	GG	AA	GG	GG	GG	GG	GG	GG	AA	GG
AX-111498020	C/G	1A	200618652	+	NA	NA	NA	NA	NA	NA	GG	GG	CC	GG	NA	GG	GG	GG	GG	GG	CC	GG	GG	GG	GG	GG	GG	GG	GG	GG	CC	GG	GG	CC	GG	GG	GG	GG	GG	GG	CC	GG	GG	GG	GG	GG	GG	CC	GG
AX-111623149	T/C	1A	202069079	+	NA	NA	NA	NA	NA	NA	CC	CC	TT	CC	TT	CC	CC	CC	CC	CC	TT	CC	CC	CC	CC	CC	CC	CC	CC	CC	TT	CC	CC	TT	CC	CC	CC	CC	CC	CC	TT	CC	CC	CC	CC	CC	CC	TT	CC
AX-109301570	T/C	1A	202102183	+	NA	NA	NA	NA	NA	NA	CC	CC	TT	CC	NA	CC	CC	CC	CC	CC	TT	CC	CC	CC	CC	CC	CC	CC	CC	CC	TT	CC	CC	TT	CC	CC	CC	CC	CC	CC	TT	CC	CC	CC	CC	CC	CC	TT	CC
AX-110176232	T/C	1A	203731577	+	NA	NA	NA	NA	NA	NA	CC	CC	TT	CC	TC	CC	CC	CC	CC	CC	TT	CC	CC	CC	CC	CC	CC	CC	CC	CC	NA	CC	CC	TT	CC	CC	CC	CC	CC	CC	TT	CC	CC	CC	CC	CC	CC	TT	CC
AX-111592472	A/G	1A	204098555	+	NA	NA	NA	NA	NA	NA	GG	GG	AA	GG	AA	GG	GG	GG	GG	GG	AA	GG	GG	GG	GG	GG	GG	GG	GG	GG	AA	GG	GG	AA	GG	GG	GG	GG	GG	GG	AA	GG	GG	GG	GG	GG	GG	AA	GG
AX-111685259	A/G	1A	204379701	+	NA	NA	NA	NA	NA	NA	AA	AA	GG	AA	GG	AA	AA	AA	AA	AA	GG	AA	AA	AA	AA	AA	AA	AA	AA	AA	GG	AA	AA	GG	AA	AA	AA	AA	AA	AA	GG	AA	AA	AA	AA	AA	AA	GG	AA
AX-110392127	T/C	1A	205684180	+	NA	NA	NA	NA	NA	NA	TT	TT	CC	TT	CC	TT	TT	TT	TT	TT	CC	TT	TT	TT	TT	TT	TT	TT	TT	TT	CC	TT	TT	CC	TT	TT	TT	TT	TT	TT	CC	TT	TT	TT	TT	TT	TT	CC	TT
AX-109608313	C/G	1A	205944362	+	NA	NA	NA	NA	NA	NA	GG	GG	CC	GG	CC	GG	GG	GG	GG	GG	CC	GG	GG	GG	GG	GG	GG	GG	GG	GG	CC	NA	GG	CC	GG	GG	GG	GG	GG	GG	CC	GG	GG	GG	GG	GG	GG	CC	GG
AX-109052393	C/G	1A	207300487	+	NA	NA	NA	NA	NA	NA	GG	GG	CC	GG	CC	GG	GG	GG	GG	GG	CC	GG	GG	GG	GG	GG	GG	GG	GG	GG	CC	GG	GG	CC	GG	GG	GG	GG	GG	GG	CC	GG	GG	GG	GG	GG	GG	CC	GG
AX-111831210	T/C	1A	207682343	+	NA	NA	NA	NA	NA	NA	CC	CC	TT	CC	TT	CC	CC	CC	CC	CC	TT	CC	CC	CC	CC	CC	CC	CC	CC	CC	TT	CC	CC	TT	CC	CC	CC	CC	CC	CC	TT	CC	CC	CC	CC	CC	CC	TT	CC
AX-110412867	A/G	1A	208887667	+	NA	NA	NA	NA	NA	NA	GG	GG	AA	GG	AA	GG	GG	GG	GG	GG	AA	GG	GG	GG	GG	GG	GG	GG	GG	GG	AA	GG	GG	AA	GG	GG	GG	GG	GG	GG	AA	GG	GG	GG	GG	GG	GG	AA	GG
AX-108820671	T/C	1A	208908289	+	NA	NA	NA	NA	NA	NA	CC	CC	TT	CC	TT	CC	CC	CC	CC	CC	TT	CC	CC	CC	CC	CC	CC	CC	CC	CC	TT	CC	CC	TT	CC	CC	CC	CC	CC	CC	TT	CC	CC	CC	CC	CC	CC	TT	CC
AX-110585898	A/G	1A	209191418	+	NA	NA	NA	NA	NA	NA	GG	GG	AA	GG	AG	GG	GG	GG	GG	GG	AA	GG	GG	GG	GG	GG	GG	GG	GG	GG	AA	GG	GG	AA	GG	GG	GG	GG	GG	GG	AA	GG	GG	GG	GG	GG	GG	AA	GG
AX-110441785	T/G	1A	209473521	+	NA	NA	NA	NA	NA	NA	TT	TT	GG	TT	GG	TT	TT	TT	TT	TT	GG	TT	TT	TT	TT	TT	TT	TT	TT	TT	GG	TT	TT	GG	TT	TT	TT	TT	TT	TT	GG	TT	TT	TT	TT	TT	TT	GG	TT
AX-108945937	C/G	1A	211991049	+	NA	NA	NA	NA	NA	NA	GG	GG	CC	GG	CC	GG	GG	GG	GG	GG	CC	GG	GG	GG	GG	GG	GG	GG	GG	GG	CG	GG	GG	CC	GG	GG	GG	GG	GG	GG	CC	GG	GG	GG	GG	GG	GG	CC	GG
AX-109062434	T/C	1A	214925912	+	NA	NA	NA	NA	NA	NA	CC	CC	TT	CC	TT	CC	CC	CC	CC	CC	TT	CC	CC	CC	CC	CC	CC	CC	CC	CC	TT	CC	CC	TT	CC	CC	CC	CC	CC	CC	TT	CC	CC	CC	CC	CC	CC	TT	CC
AX-108889807	A/G	1A	215568363	+	NA	NA	NA	NA	NA	NA	AG	AG	GG	AG	GG	AG	AG	AG	AG	AG	GG	AG	AG	AG	AG	AG	AG	AG	AG	AG	GG	AG	AG	GG	AG	AG	AG	AG	AG	AG	GG	AG	AG	AG	AG	AG	AG	GG	AG
AX-111053228	T/C	1A	215771725	+	NA	NA	NA	NA	NA	NA	CC	CC	TT	CC	TT	CC	CC	CC	CC	CC	TT	CC	CC	CC	CC	CC	CC	CC	CC	CC	TT	CC	CC	TT	CC	CC	CC	CC	CC	CC	TT	CC	CC	CC	CC	CC	CC	TT	CC
AX-110194321	T/C	1A	216836866	+	NA	NA	NA	NA	NA	NA	CC	CC	TT	CC	TT	CC	CC	CC	CC	CC	TT	CC	CC	CC	CC	CC	CC	CC	CC	CC	TC	CC	CC	TT	CC	CC	CC	CC	CC	CC	TT	CC	CC	CC	CC	CC	CC	TT	CC
AX-109370163	A/G	1A	216870394	+	NA	NA	NA	NA	NA	NA	AA	AA	GG	AA	GG	AA	AA	AA	AA	AA	GG	AA	AA	AA	AA	AA	AA	AA	AA	AA	GG	AA	AA	GG	AA	AA	AA	AA	AA	AA	GG	AA	AA	AA	AA	AA	AA	GG	AA
AX-109482959	C/G	1A	217313958	+	NA	NA	NA	NA	NA	NA	GG	GG	CC	GG	NA	GG	GG	GG	GG	GG	CC	GG	GG	GG	GG	GG	GG	GG	GG	GG	CC	GG	GG	CC	GG	GG	GG	GG	GG	GG	CC	GG	GG	GG	GG	GG	GG	CC	GG
AX-111650266	T/C	1A	217898062	+	NA	NA	NA	NA	NA	NA	TT	TT	CC	TT	CC	TT	TT	NA	TT	TT	CC	TT	TT	TT	TT	TT	TT	TT	TT	TT	CC	TT	TT	CC	TT	TT	TT	TT	TT	TT	CC	TT	TT	TT	TT	TT	TT	CC	TT
AX-110024284	A/G	1A	218318063	+	NA	NA	NA	NA	NA	NA	AA	AA	GG	AA	GG	AA	AA	AA	AA	AA	GG	AA	AA	AA	AA	AA	AA	AA	AA	AA	GG	AA	AA	GG	AA	AA	AA	AA	AA	AA	NA	AA	AA	AA	AA	AA	AA	GG	AA
AX-110049336	A/C	1A	218478571	+	NA	NA	NA	NA	NA	NA	CC	CC	AA	CC	AA	CC	CC	CC	CC	CC	AA	CC	CC	CC	CC	CC	CC	CC	CC	CC	AA	CC	CC	AA	CC	CC	CC	CC	CC	CC	AA	CC	CC	CC	CC	CC	CC	AA	CC
AX-110173584	A/G	1A	219097774	+	NA	NA	NA	NA	NA	NA	GG	GG	AA	GG	AA	GG	GG	GG	GG	GG	AA	GG	GG	GG	GG	GG	GG	GG	GG	GG	AA	GG	GG	AA	GG	GG	GG	GG	GG	GG	AA	GG	GG	GG	GG	GG	GG	AA	GG
AX-109353936	C/G	1A	220533715	+	NA	NA	NA	NA	NA	NA	GG	GG	CC	GG	CC	GG	GG	GG	GG	GG	CC	GG	GG	GG	GG	GG	GG	GG	GG	GG	CC	GG	GG	CC	GG	GG	GG	GG	GG	GG	CC	GG	GG	GG	GG	GG	GG	CC	GG
AX-109396457	A/G	1A	220546917	+	NA	NA	NA	NA	NA	NA	GG	GG	AA	GG	AG	GG	GG	GG	GG	GG	AA	GG	GG	GG	GG	GG	GG	GG	GG	GG	NA	GG	GG	AA	GG	GG	GG	GG	GG	GG	AA	GG	GG	GG	GG	GG	GG	AA	GG
AX-111135025	T/C	1A	220980745	+	NA	NA	NA	NA	NA	NA	CC	CC	TT	CC	TT	CC	CC	CC	CC	CC	TT	CC	CC	CC	CC	CC	CC	CC	CC	CC	NA	CC	CC	TT	CC	CC	CC	CC	CC	CC	TT	CC	CC	CC	CC	CC	CC	TT	CC
AX-109393173	A/C	1A	222216006	+	NA	NA	NA	NA	NA	NA	AA	AA	AC	AA	CC	AA	AA	AA	AA	AA	CC	AA	AA	AA	AA	AA	AA	AA	AA	AA	AC	AA	AA	CC	AA	AA	AA	AA	AA	AA	CC	AA	AA	AA	AA	AA	AA	CC	AA
AX-108775719	A/C	1A	223879216	+	NA	NA	NA	NA	NA	NA	AA	AA	CC	AA	CC	AA	AA	AA	AA	AA	CC	AA	AA	AA	AA	AA	AA	AA	AA	AA	CC	AA	AA	CC	AA	AA	AA	AA	AA	AA	CC	AA	AA	AA	AA	AA	AA	CC	AA
AX-111127011	A/G	1A	224081438	+	NA	NA	NA	NA	NA	NA	GG	GG	AA	GG	AA	GG	GG	GG	GG	GG	AA	GG	GG	GG	GG	GG	GG	GG	GG	GG	AA	GG	GG	AA	GG	GG	GG	GG	GG	GG	AA	GG	GG	GG	GG	GG	GG	AA	GG
AX-110397170	T/C	1A	224218968	+	NA	NA	NA	NA	NA	NA	CC	CC	TT	CC	TT	CC	CC	CC	CC	CC	TT	CC	CC	CC	CC	CC	CC	CC	CC	CC	TT	NA	CC	TT	CC	CC	CC	CC	CC	CC	TT	CC	CC	CC	CC	CC	CC	TT	CC
AX-110670181	T/C	1A	224505588	+	NA	NA	NA	NA	NA	NA	CC	CC	TT	CC	TT	CC	CC	CC	CC	CC	TT	CC	CC	CC	CC	CC	CC	CC	CC	CC	TT	CC	CC	TT	CC	CC	CC	CC	CC	CC	TT	CC	CC	CC	CC	CC	CC	TT	CC
AX-109849380	A/C	1A	224806146	+	NA	NA	NA	NA	NA	NA	AA	AA	CC	AA	CC	AA	AA	AA	AA	AA	CC	AA	AA	AA	AA	AA	AA	AA	AA	AA	CC	AA	AA	CC	AA	AA	AA	AA	AA	AA	CC	AA	AA	AA	AA	AA	AA	CC	AA
AX-109360159	A/G	1A	224827807	+	NA	NA	NA	NA	NA	NA	GG	GG	AA	GG	AA	GG	GG	GG	GG	GG	AA	GG	GG	GG	GG	GG	GG	GG	GG	GG	AA	GG	GG	AA	GG	GG	GG	GG	GG	GG	AA	GG	GG	GG	GG	GG	GG	AA	GG
AX-110136861	C/G	1A	224951254	+	NA	NA	NA	NA	NA	NA	CC	CC	GG	CC	GG	CC	CC	CC	CC	CC	GG	CC	CC	CC	CC	CC	CC	CC	CC	CC	GG	CC	CC	GG	CC	CC	CC	CC	CC	CC	GG	CC	CC	CC	CC	CC	CC	GG	CC
AX-110499842	A/G	1A	224971544	+	NA	NA	NA	NA	NA	NA	AA	AA	GG	AA	GG	AA	AA	AA	AA	AA	GG	AA	AA	AA	AA	AA	AA	AA	AA	AA	GG	AA	AA	GG	AA	AA	AA	AA	AA	AA	GG	AA	AA	AA	AA	AA	AA	GG	AA
AX-109474394	T/C	1A	225104861	+	NA	NA	NA	NA	NA	NA	TT	TT	CC	TT	CC	TT	TT	TT	TT	TT	CC	TT	TT	TT	TT	TT	TT	TT	TT	TT	CC	TT	TT	CC	TT	TT	TT	TT	TT	TT	CC	TT	TT	TT	TT	TT	TT	CC	TT
AX-109102857	A/G	1A	225207125	+	NA	NA	NA	NA	NA	NA	GG	GG	AA	GG	AA	GG	GG	GG	GG	GG	AA	GG	GG	GG	GG	GG	GG	GG	GG	GG	NA	GG	GG	AA	GG	GG	GG	GG	GG	GG	AA	GG	GG	GG	GG	GG	GG	AA	GG
AX-111220704	T/C	1A	226169286	+	NA	NA	NA	NA	NA	NA	CC	CC	TT	CC	TT	CC	CC	CC	CC	CC	TT	CC	CC	CC	CC	CC	CC	CC	CC	CC	TT	CC	CC	TT	CC	CC	CC	CC	CC	CC	TT	CC	CC	CC	CC	CC	CC	TT	CC
AX-108939302	T/C	1A	227479432	+	NA	NA	NA	NA	NA	NA	CC	CC	TT	CC	TT	CC	CC	CC	CC	CC	TT	CC	CC	CC	CC	CC	CC	CC	CC	CC	TT	CC	CC	TT	CC	CC	CC	CC	CC	CC	TT	CC	CC	CC	CC	CC	CC	TT	CC
AX-110031443	T/C	1A	229168381	+	NA	NA	NA	NA	NA	NA	CC	CC	TT	CC	TT	CC	CC	CC	CC	CC	TT	CC	CC	CC	CC	CC	CC	CC	CC	CC	TT	CC	CC	TT	CC	CC	CC	CC	CC	CC	TT	CC	CC	CC	CC	CC	CC	TT	CC
AX-109628381	A/G	1A	229267132	+	NA	NA	NA	NA	NA	NA	GG	GG	AA	GG	AA	GG	GG	GG	GG	GG	AA	GG	GG	GG	GG	GG	GG	GG	GG	GG	NA	GG	GG	AA	GG	GG	GG	GG	GG	GG	AA	GG	GG	GG	GG	GG	GG	AA	GG
AX-109059081	T/G	1A	229907018	+	NA	NA	NA	NA	NA	NA	TT	TT	GG	TT	GG	TT	TT	TT	TT	TT	GG	TT	TT	TT	TT	TT	TT	TT	TT	TT	GG	TT	TT	GG	TT	TT	TT	TT	TT	TT	GG	TT	TT	TT	TT	TT	TT	GG	TT
AX-109074332	A/G	1A	231930957	+	NA	NA	NA	NA	NA	NA	GG	GG	AA	GG	AA	GG	GG	GG	GG	GG	AA	GG	GG	GG	GG	GG	GG	GG	GG	GG	AA	GG	GG	AA	GG	GG	GG	GG	GG	GG	AA	GG	GG	GG	GG	GG	GG	AA	GG
AX-109308451	T/C	1A	232324494	+	NA	NA	NA	NA	NA	NA	CC	CC	TT	CC	TC	CC	CC	CC	CC	CC	TT	CC	CC	CC	CC	CC	CC	CC	CC	CC	TT	CC	CC	TT	CC	CC	CC	CC	CC	CC	TT	CC	CC	CC	CC	CC	CC	TT	CC
AX-94520045	T/C	1A	232345657	+	NA	NA	NA	NA	NA	NA	TT	TT	CC	TT	NA	TT	TT	TT	TT	TT	CC	TT	TT	TT	TT	TT	TT	TT	TT	TT	CC	TT	TT	CC	TT	TT	TT	TT	TT	TT	CC	TT	TT	TT	TT	TT	TT	CC	TT
AX-111685647	A/G	1A	232557022	+	NA	NA	NA	NA	NA	NA	AA	AA	GG	AA	GG	AA	AA	AA	AA	AA	GG	AA	AA	AA	AA	AA	AA	AA	AA	AA	GG	AA	AA	GG	AA	AA	AA	AA	AA	AA	GG	AA	AA	AA	AA	AA	AA	GG	AA
AX-110045084	T/C	1A	234129806	+	NA	NA	NA	NA	NA	NA	CC	CC	TT	CC	NA	CC	CC	CC	CC	CC	TT	CC	CC	CC	CC	CC	CC	CC	CC	CC	TT	CC	CC	NA	CC	CC	CC	CC	CC	CC	TT	CC	CC	CC	CC	CC	CC	TT	CC
AX-111602175	T/C	1A	234762517	+	NA	NA	NA	NA	NA	NA	TT	TT	CC	TT	CC	TT	NA	TT	TT	TT	CC	TT	TT	TT	TT	TT	TT	TT	TT	TT	CC	TT	TT	CC	TT	TT	TT	TT	TT	TT	CC	TT	TT	TT	TT	TT	TT	CC	TT
AX-109398102	T/C	1A	235093431	+	NA	NA	NA	NA	NA	NA	TT	TT	CC	TT	CC	TT	TT	TT	TT	TT	CC	TT	TT	TT	TT	TT	TT	TT	TT	TT	CC	TT	TT	CC	TT	TT	TT	TT	TT	TT	CC	TT	TT	TT	TT	TT	TT	CC	TT
AX-110527751	A/G	1A	235203292	+	NA	NA	NA	NA	NA	NA	GG	GG	AA	GG	AA	GG	GG	GG	GG	GG	AA	GG	GG	GG	GG	GG	GG	GG	GG	GG	AA	NA	GG	AA	GG	GG	GG	GG	GG	GG	AA	GG	GG	GG	GG	GG	GG	AA	GG
AX-110171429	T/C	1A	235253134	+	NA	NA	NA	NA	NA	NA	CC	CC	TT	CC	TT	CC	CC	CC	CC	CC	TT	CC	CC	CC	CC	CC	CC	CC	CC	CC	TT	CC	CC	TT	CC	CC	CC	CC	CC	CC	TT	CC	CC	CC	CC	CC	CC	TT	CC
AX-108916488	A/C	1A	235779078	+	NA	NA	NA	NA	NA	NA	CC	CC	AA	CC	AA	CC	CC	CC	CC	CC	AA	CC	CC	CC	CC	CC	CC	CC	CC	CC	AA	CC	CC	AA	CC	CC	CC	CC	CC	CC	AA	CC	CC	CC	CC	CC	CC	AA	CC
AX-109073540	A/C	1A	236005333	+	NA	NA	NA	NA	NA	NA	AA	AA	CC	AA	CC	AA	AA	AA	AA	AA	CC	AA	AA	AA	AA	AA	AA	AA	AA	AA	CC	AA	AA	CC	AA	AA	AA	AA	AA	AA	CC	AA	AA	AA	AA	AA	AA	CC	AA
AX-110503186	C/G	1A	236535898	+	NA	NA	NA	NA	NA	NA	GG	GG	CC	GG	CC	GG	GG	GG	GG	GG	CC	GG	GG	GG	GG	GG	GG	GG	GG	GG	CC	GG	GG	CC	GG	GG	GG	GG	GG	GG	CC	GG	GG	GG	GG	GG	GG	CC	GG
AX-111543997	A/G	1A	237447859	+	NA	NA	NA	NA	NA	NA	GG	GG	AA	GG	AA	GG	GG	GG	GG	GG	AA	GG	GG	GG	GG	GG	GG	GG	GG	GG	AA	GG	GG	AA	GG	GG	GG	GG	GG	GG	AA	GG	GG	GG	GG	GG	GG	AA	GG
AX-109397393	T/C	1A	237508877	+	NA	NA	NA	NA	NA	NA	CC	CC	TT	CC	TT	CC	CC	CC	CC	CC	TT	CC	CC	CC	CC	CC	CC	CC	CC	CC	TT	CC	CC	TT	CC	CC	CC	CC	CC	CC	TT	CC	CC	CC	CC	CC	CC	TT	CC
AX-109629677	T/C	1A	237871755	+	NA	NA	NA	NA	NA	NA	TT	TT	CC	TT	CC	TT	TT	TT	TT	TT	CC	TT	TT	TT	TT	TT	TT	TT	TT	TT	CC	TT	TT	CC	TT	TT	TT	TT	TT	TT	CC	TT	TT	TT	TT	TT	TT	CC	TT
AX-111087592	A/G	1A	239135392	+	NA	NA	NA	NA	NA	NA	GG	GG	GG	AA	GG	AA	AA	AA	AA	AA	GG	AA	AA	GG	AA	AA	AA	AA	AA	GG	GG	AA	AA	GG	GG	GG	AA	GG	GG	GG	GG	AA	AA	AA	AA	AA	GG	GG	GG
AX-109875579	C/G	1A	240901331	+	NA	NA	NA	NA	NA	NA	CC	CC	GG	CC	CG	CC	CC	CC	CC	CC	GG	CC	CC	CC	CC	CC	CC	CC	CC	CC	GG	CC	CC	GG	CC	CC	CC	CC	CC	CC	GG	CC	CC	CC	CC	CC	CC	GG	CC
AX-108782177	T/C	1A	240948016	+	NA	NA	NA	NA	NA	NA	CC	CC	TT	CC	TT	CC	CC	CC	CC	CC	TT	CC	CC	CC	CC	CC	CC	CC	CC	CC	TT	CC	CC	TT	CC	CC	CC	CC	CC	CC	TT	CC	CC	CC	CC	CC	CC	TT	CC
AX-109945484	A/G	1A	242447357	+	NA	NA	NA	NA	NA	NA	GG	GG	AA	GG	NA	GG	GG	GG	GG	GG	AA	GG	GG	GG	GG	GG	GG	GG	GG	GG	AA	GG	GG	AA	GG	GG	GG	GG	GG	GG	AA	GG	GG	GG	GG	GG	GG	AA	GG
AX-111472835	A/T	1A	242645633	+	NA	NA	NA	NA	NA	NA	AA	AA	TT	AA	TT	AA	AA	AA	AA	AA	TT	AA	AA	AA	AA	AA	AA	AA	AA	AA	TT	AA	AA	TT	AA	AA	AA	AA	AA	AA	TT	AA	AA	AA	AA	AA	AA	TT	AA
AX-108749697	T/C	1A	242802763	+	NA	NA	NA	NA	NA	NA	TT	TT	CC	TT	CC	TT	TT	TT	TT	TT	CC	TT	TT	TT	TT	TT	TT	TT	TT	TT	NA	TT	TT	CC	TT	TT	TT	TT	TT	TT	CC	TT	TT	TT	TT	TT	TT	CC	TT
AX-108858461	A/G	1A	243086413	+	NA	NA	NA	NA	NA	NA	GG	GG	AA	GG	AG	GG	GG	GG	GG	GG	AA	GG	GG	GG	GG	GG	GG	GG	GG	GG	AA	NA	GG	AA	GG	GG	GG	GG	GG	GG	AA	GG	GG	GG	GG	GG	GG	AA	GG
AX-108754462	C/G	1A	245429733	+	NA	NA	NA	NA	NA	NA	GG	GG	CC	GG	CC	GG	GG	GG	GG	GG	CC	GG	GG	GG	GG	GG	GG	GG	GG	GG	CC	GG	GG	CC	GG	GG	GG	GG	GG	GG	CC	GG	GG	GG	GG	GG	GG	CC	GG
AX-109816411	A/G	1A	245524081	+	NA	NA	NA	NA	NA	NA	GG	GG	AA	GG	AA	GG	GG	GG	GG	GG	AA	GG	GG	GG	GG	GG	GG	GG	GG	GG	AA	GG	GG	AA	GG	GG	GG	GG	GG	GG	AA	GG	GG	GG	GG	GG	GG	AA	GG
AX-111645533	T/C	1A	246571909	+	NA	NA	NA	NA	NA	NA	CC	CC	TT	CC	TT	CC	CC	CC	CC	CC	TT	CC	CC	CC	CC	CC	CC	CC	CC	CC	TT	CC	CC	TT	CC	CC	CC	CC	CC	CC	TT	CC	CC	CC	CC	CC	CC	TT	CC
AX-111565811	A/G	1A	246689533	+	NA	NA	NA	NA	NA	NA	GG	GG	AA	GG	AA	GG	GG	GG	GG	GG	AA	GG	GG	GG	GG	GG	GG	GG	GG	GG	AA	GG	GG	AA	GG	GG	GG	GG	GG	GG	AA	GG	GG	GG	GG	GG	GG	AA	GG
AX-110153438	A/G	1A	248620986	+	NA	NA	NA	NA	NA	NA	AA	AA	GG	AA	GG	AA	AA	AA	AA	AA	GG	AA	AA	AA	AA	AA	AA	AA	AA	AA	GG	AA	AA	GG	AA	AA	AA	AA	AA	AA	GG	AA	AA	AA	AA	AA	AA	GG	AA
AX-111110976	T/C	1A	249112392	+	NA	NA	NA	NA	NA	NA	CC	CC	NA	CC	TT	CC	CC	CC	CC	CC	TT	CC	CC	CC	CC	CC	CC	CC	CC	CC	TT	TC	CC	TT	CC	CC	CC	CC	CC	CC	TT	CC	CC	CC	CC	CC	CC	TT	CC
AX-109394821	T/C	1A	249392648	+	NA	NA	NA	NA	NA	NA	CC	CC	TT	CC	TT	CC	CC	CC	CC	CC	TT	CC	CC	CC	CC	CC	CC	CC	CC	CC	TT	CC	CC	TT	CC	CC	CC	CC	CC	CC	TT	CC	CC	CC	CC	CC	CC	NA	CC
AX-111640111	T/C	1A	250067165	+	NA	NA	NA	NA	NA	NA	CC	CC	NA	CC	TT	CC	CC	CC	CC	CC	TT	CC	CC	CC	CC	CC	CC	CC	CC	CC	TT	CC	CC	TT	CC	CC	CC	CC	CC	CC	TT	CC	CC	CC	CC	CC	CC	TT	CC
AX-109948326	A/G	1A	250222577	+	NA	NA	NA	NA	NA	NA	AA	AA	GG	AA	GG	AA	AA	AA	AA	AA	GG	AA	AA	AA	AA	AA	AA	AA	AA	AA	GG	AA	AA	GG	AA	AA	AA	AA	AA	AA	GG	AA	AA	AA	AA	AA	AA	GG	AA
AX-111014142	T/C	1A	250522880	+	NA	NA	NA	NA	NA	NA	CC	CC	TT	CC	TT	CC	CC	CC	CC	CC	TT	CC	CC	CC	CC	CC	CC	CC	CC	CC	TC	CC	CC	TT	CC	CC	CC	CC	CC	CC	TT	CC	CC	CC	CC	CC	CC	TT	CC
AX-111221462	T/C	1A	251689066	+	NA	NA	NA	NA	NA	NA	TT	TT	CC	TT	CC	TT	TT	TT	TT	TT	CC	TT	TT	TT	TT	TT	TT	TT	TT	TT	CC	TT	TT	CC	TT	NA	TT	TT	TT	TT	CC	TT	TT	TT	TT	TT	TT	CC	TT
AX-111650098	T/C	1A	252279835	+	NA	NA	NA	NA	NA	NA	CC	CC	TT	CC	TT	CC	CC	CC	CC	CC	TT	CC	CC	CC	CC	CC	CC	CC	CC	CC	TT	CC	CC	TT	CC	CC	CC	CC	CC	CC	TT	CC	CC	CC	CC	CC	CC	TT	CC
AX-110676540	T/C	1A	253314929	+	NA	NA	NA	NA	NA	NA	CC	CC	TT	CC	TT	CC	CC	CC	CC	CC	TT	CC	CC	CC	CC	CC	CC	CC	CC	CC	TT	CC	CC	TT	CC	CC	CC	CC	CC	CC	TT	CC	CC	CC	CC	CC	CC	TT	CC
AX-110005760	T/C	1A	254944329	+	NA	NA	NA	NA	NA	NA	CC	CC	TT	CC	TT	CC	CC	CC	CC	CC	TT	CC	CC	CC	CC	CC	CC	CC	CC	CC	TT	CC	CC	TT	CC	CC	CC	CC	CC	CC	TT	CC	CC	CC	CC	CC	CC	TT	CC
AX-110421810	A/G	1A	255302725	+	NA	NA	NA	NA	NA	NA	GG	GG	AA	GG	AA	GG	GG	GG	GG	GG	AA	GG	GG	GG	GG	GG	GG	GG	GG	GG	AG	GG	GG	AA	GG	GG	GG	GG	GG	GG	AA	GG	GG	GG	GG	GG	GG	AA	GG
AX-110362578	T/C	1A	255870777	+	NA	NA	NA	NA	NA	NA	CC	CC	TT	CC	TT	CC	CC	CC	CC	CC	TT	CC	CC	CC	CC	CC	CC	CC	CC	CC	TC	CC	CC	TT	CC	CC	CC	CC	CC	CC	TT	CC	CC	CC	CC	CC	CC	TT	CC
AX-110094282	A/T	1A	255874119	+	NA	NA	NA	NA	NA	NA	AA	AA	TT	AA	TT	AA	AA	AA	AA	AA	TT	AA	AA	AA	AA	AA	AA	AA	AA	AA	TT	AA	AA	TT	AA	AA	AA	AA	AA	AA	TT	AA	AA	AA	AA	AA	AA	TT	AA
AX-109922695	T/G	1A	256457133	+	NA	NA	NA	NA	NA	NA	TT	TT	GG	TT	GG	TT	TT	TT	TT	TT	GG	TT	TT	TT	TT	TT	TT	TT	TT	TT	NA	TT	TT	GG	TT	TT	TT	TT	TT	TT	GG	TT	TT	TT	TT	TT	TT	GG	TT
AX-110525765	A/G	1A	256704709	+	NA	NA	NA	NA	NA	NA	AA	AA	GG	GG	GG	GG	AA	GG	GG	GG	GG	GG	GG	AA	GG	GG	GG	GG	GG	AA	GG	GG	GG	GG	AA	AA	AA	AA	AA	AA	GG	GG	AA	AA	GG	GG	AA	GG	AA
AX-109879626	T/C	1A	256818836	+	NA	NA	NA	NA	NA	NA	TT	TT	CC	TT	CC	TT	TT	TT	TT	TT	CC	TT	TT	TT	TT	TT	TT	TT	TT	TT	CC	TT	TT	CC	TT	TT	TT	TT	TT	TT	CC	TT	TT	TT	TT	TT	TT	CC	TT
AX-110019641	A/G	1A	256921765	+	NA	NA	NA	NA	NA	NA	GG	GG	AA	GG	AG	GG	GG	GG	GG	GG	AA	GG	GG	GG	GG	GG	GG	GG	GG	GG	AA	GG	GG	AA	GG	GG	GG	GG	GG	GG	AA	GG	GG	GG	GG	GG	GG	AA	GG
AX-108962907	T/G	1A	256928934	+	NA	NA	NA	NA	NA	NA	GG	GG	TT	GG	TT	GG	GG	GG	GG	GG	TT	GG	GG	GG	GG	GG	GG	GG	GG	GG	TT	GG	GG	TT	GG	GG	GG	GG	GG	GG	TT	GG	GG	GG	GG	GG	GG	TT	GG
AX-110906010	A/G	1A	256932365	+	NA	NA	NA	NA	NA	NA	AA	AA	GG	GG	GG	GG	AA	GG	GG	GG	GG	GG	GG	AA	GG	GG	GG	GG	GG	AA	GG	GG	GG	GG	AA	AA	AA	AA	AA	AA	GG	GG	AA	AA	GG	GG	AA	GG	AA
AX-109870524	A/C	1A	256938194	+	NA	NA	NA	NA	NA	NA	CC	CC	AA	CC	AA	CC	CC	CC	CC	CC	AA	CC	CC	CC	CC	CC	CC	CC	CC	CC	AA	CC	CC	AA	CC	CC	CC	CC	CC	CC	AA	CC	CC	CC	CC	CC	CC	AA	CC
AX-109325133	T/C	1A	257550774	+	NA	NA	NA	NA	NA	NA	CC	CC	TT	CC	TT	CC	CC	CC	CC	CC	TT	CC	CC	CC	CC	CC	CC	CC	CC	CC	TT	CC	CC	TT	CC	CC	CC	CC	CC	CC	TT	CC	CC	CC	CC	CC	CC	TT	CC
AX-108773096	T/C	1A	257567903	+	NA	NA	NA	NA	NA	NA	CC	CC	TT	CC	TT	CC	CC	CC	CC	CC	TT	CC	CC	CC	CC	CC	CC	CC	CC	CC	TT	CC	CC	TT	CC	CC	CC	CC	CC	CC	TT	CC	CC	CC	CC	CC	CC	TT	CC
AX-110498945	A/G	1A	257582318	+	NA	NA	NA	NA	NA	NA	GG	GG	AA	GG	AA	GG	GG	GG	GG	GG	AA	GG	GG	GG	GG	GG	GG	GG	GG	GG	AA	GG	GG	AA	GG	GG	GG	GG	GG	GG	AA	GG	GG	GG	GG	GG	GG	AA	GG
AX-109441476	A/G	1A	257716824	+	NA	NA	NA	NA	NA	NA	AA	AA	GG	AA	GG	AA	AA	AA	AA	AA	GG	AA	AA	AA	AA	AA	AA	AA	AA	AA	GG	AA	AA	GG	AA	AA	AA	AA	AA	AA	GG	AA	AA	AA	AA	AA	AA	GG	AA
AX-110455726	T/G	1A	259046191	+	NA	NA	NA	NA	NA	NA	TT	TT	GG	TT	GG	TT	TT	TT	TT	TT	GG	TT	TT	TT	TT	TT	TT	TT	TT	TT	NA	TT	TT	GG	TT	TT	TT	TT	TT	TT	GG	TT	TT	TT	TT	TT	TT	GG	TT
AX-111099153	A/G	1A	259670557	+	NA	NA	NA	NA	NA	NA	GG	GG	AA	GG	AA	GG	GG	GG	GG	GG	AA	GG	GG	GG	GG	GG	GG	GG	GG	GG	AA	GG	GG	AA	GG	GG	GG	GG	GG	GG	AA	GG	GG	GG	GG	GG	GG	AA	GG
AX-109346726	T/C	1A	260750280	+	NA	NA	NA	NA	NA	NA	CC	CC	TT	CC	TT	CC	CC	CC	CC	CC	TT	CC	CC	CC	CC	CC	CC	CC	CC	CC	TT	CC	CC	TT	CC	CC	CC	CC	CC	CC	TT	CC	CC	CC	CC	CC	CC	TT	CC
AX-111241096	T/C	1A	261413231	+	NA	NA	NA	NA	NA	NA	TT	TT	CC	TT	CC	TT	TT	TT	TT	TT	CC	TT	TT	TT	TT	TT	TT	TT	TT	TT	CC	TT	TT	CC	TT	TT	TT	TT	TT	TT	CC	TT	TT	TT	TT	TT	TT	CC	TT
AX-111453700	T/C	1A	261827691	+	NA	NA	NA	NA	NA	NA	TT	TT	CC	TT	CC	TT	TT	TT	TT	TT	CC	TT	TT	TT	TT	TT	TT	TT	TT	TT	TC	TT	TT	CC	TT	TT	TT	TT	TT	TT	CC	TT	TT	TT	TT	TT	TT	CC	TT
AX-110616913	T/C	1A	267153822	+	NA	NA	NA	NA	NA	NA	TT	TT	CC	TT	CC	TT	TT	TT	TT	TT	CC	TT	TT	TT	TT	TT	TT	TT	TT	TT	CC	TT	TT	CC	TT	TT	TT	TT	TT	TT	CC	TT	TT	TT	TT	TT	TT	CC	TT
AX-89424853	A/G	1A	267158347	+	NA	NA	NA	NA	NA	NA	GG	GG	AA	GG	AA	GG	GG	GG	GG	GG	AA	GG	GG	GG	GG	GG	GG	GG	GG	GG	AA	GG	GG	AA	GG	GG	GG	GG	GG	GG	AA	GG	GG	GG	GG	GG	GG	AA	GG
AX-109918842	T/C	1A	267177323	+	NA	NA	NA	NA	NA	NA	TT	TT	CC	TT	CC	TT	TT	TT	TT	TT	CC	TT	TT	TT	TT	TT	TT	TT	TT	TT	CC	TT	TT	CC	TT	TT	TT	TT	TT	TT	CC	TT	TT	TT	TT	TT	TT	CC	TT
AX-109054416	A/G	1A	268845922	+	NA	NA	NA	NA	NA	NA	AA	AA	GG	GG	GG	GG	AA	GG	GG	GG	GG	GG	GG	AA	GG	GG	GG	GG	GG	AA	GG	GG	GG	GG	AA	AA	AA	AA	AA	AA	GG	GG	AA	AA	GG	GG	AA	GG	AA
AX-110441690	A/G	1A	272922339	+	NA	NA	NA	NA	NA	NA	AA	AA	NA	AA	GG	AA	AA	AA	AA	AA	GG	AA	AA	AA	AA	AA	AA	AA	AA	AA	AG	AA	AA	GG	AA	AA	AA	AA	AA	AA	GG	AA	AA	AA	AA	AA	AA	GG	AA
AX-109900562	A/G	1A	273023707	+	NA	NA	NA	NA	NA	NA	GG	GG	AA	GG	AA	GG	GG	GG	GG	GG	AA	GG	GG	GG	GG	GG	GG	GG	GG	GG	AA	GG	GG	AA	GG	GG	GG	GG	GG	GG	AA	GG	GG	GG	GG	GG	GG	AA	GG
AX-111252231	T/C	1A	273153221	+	NA	NA	NA	NA	NA	NA	TT	TT	CC	TT	CC	TT	TT	TT	TT	TT	CC	TT	TT	TT	TT	TT	TT	TT	TT	TT	CC	NA	TT	CC	TT	TT	TT	TT	TT	TT	CC	TT	TT	TT	TT	TT	TT	CC	TT
AX-109060519	A/G	1A	273361144	+	NA	NA	NA	NA	NA	NA	AA	AA	GG	AA	GG	AA	AA	AA	AA	AA	GG	AA	AA	AA	AA	AA	AA	AA	AA	AA	GG	AA	AA	GG	AA	AA	AA	AA	AA	AA	GG	AA	AA	AA	AA	AA	AA	GG	AA
AX-108831238	A/C	1A	273387031	+	NA	NA	NA	NA	NA	NA	CC	CC	AA	CC	AA	CC	CC	CC	CC	CC	AA	CC	CC	CC	CC	CC	CC	CC	CC	CC	AA	CC	CC	AA	CC	CC	CC	CC	CC	CC	AA	CC	CC	CC	CC	CC	CC	AA	CC
AX-109927600	A/G	1A	273664590	+	NA	NA	NA	NA	NA	NA	GG	GG	AA	GG	AA	GG	GG	GG	GG	GG	AA	GG	GG	GG	GG	GG	GG	GG	GG	GG	AA	GG	GG	AA	GG	GG	GG	GG	GG	GG	AA	GG	GG	GG	GG	GG	GG	AA	GG
AX-110910455	A/G	1A	275726668	+	NA	NA	NA	NA	NA	NA	AA	AA	GG	AA	GG	AA	NA	AA	AA	AA	GG	AA	AA	AA	AA	AA	AA	AA	AA	AA	GG	AA	AA	GG	AA	AA	AA	AA	AA	AA	GG	AA	AA	AA	AA	AA	AA	GG	AA
AX-109445371	A/G	1A	275765978	+	NA	NA	NA	NA	NA	NA	GG	GG	AA	AA	AA	AA	GG	AA	AA	AA	AA	AA	AA	GG	AA	AA	AA	AA	AA	GG	AA	AA	AA	AA	GG	GG	GG	GG	GG	GG	AA	AA	GG	GG	AA	AA	GG	AA	GG
AX-109360059	A/G	1A	277079262	+	NA	NA	NA	NA	NA	NA	GG	GG	AA	GG	AA	GG	GG	GG	GG	GG	AA	GG	GG	GG	GG	GG	GG	GG	GG	GG	AA	GG	GG	AA	GG	GG	GG	GG	GG	GG	AA	GG	GG	GG	GG	GG	GG	AA	GG
AX-110012282	A/C	1A	277325982	+	NA	NA	NA	NA	NA	NA	CC	CC	AA	CC	AA	CC	CC	CC	CC	CC	AA	CC	CC	CC	CC	CC	CC	CC	CC	CC	AA	CC	CC	AA	NA	CC	CC	CC	CC	CC	AA	CC	CC	CC	CC	CC	CC	AA	CC
AX-108929659	A/G	1A	277976628	+	NA	NA	NA	NA	NA	NA	GG	GG	AA	GG	NA	GG	GG	GG	GG	GG	AA	GG	GG	GG	GG	GG	GG	GG	GG	GG	AA	GG	GG	AA	GG	GG	GG	GG	GG	GG	AA	GG	GG	GG	GG	GG	GG	AA	GG
AX-109821947	T/C	1A	278292599	+	NA	NA	NA	NA	NA	NA	CC	CC	TC	CC	TT	CC	CC	CC	CC	CC	TT	CC	CC	CC	CC	CC	CC	CC	CC	CC	TT	CC	CC	TT	CC	CC	CC	CC	CC	CC	NA	CC	CC	CC	CC	CC	CC	TT	CC
AX-110711119	T/C	1A	280480932	+	NA	NA	NA	NA	NA	NA	TT	TT	CC	TT	CC	TT	TT	TT	TT	TT	CC	TT	TT	TT	TT	TT	TT	TT	TT	TT	CC	TT	TT	CC	TT	TT	TT	TT	TT	TT	CC	TT	TT	TT	TT	TT	TT	CC	TT
AX-111482811	A/G	1A	280713178	+	NA	NA	NA	NA	NA	NA	GG	GG	AA	GG	AA	GG	GG	GG	GG	GG	AA	GG	GG	GG	GG	GG	GG	GG	GG	GG	AA	GG	GG	AA	GG	GG	GG	GG	GG	GG	AA	GG	GG	GG	GG	GG	GG	AA	GG
AX-110054722	A/G	1A	282166632	+	NA	NA	NA	NA	NA	NA	AA	AA	GG	AA	GG	AA	AA	AA	AA	AA	GG	AA	AA	AA	AA	AA	AA	AA	AA	AA	GG	AA	AA	GG	AA	AA	AA	AA	AA	AA	GG	AA	AA	AA	AA	AA	AA	GG	AA
AX-111213581	T/C	1A	282876706	+	NA	NA	NA	NA	NA	NA	TT	TT	CC	TT	CC	TT	TT	TT	TT	TT	CC	TT	TT	TT	TT	TT	TT	TT	TT	TT	CC	TT	TT	CC	TT	TT	TT	TT	TT	TT	CC	TT	TT	TT	TT	TT	TT	CC	TT
AX-109044272	A/G	1A	285475581	+	NA	NA	NA	NA	NA	NA	GG	GG	AA	GG	AA	GG	GG	GG	GG	GG	AA	GG	GG	GG	GG	GG	GG	GG	GG	GG	NA	GG	GG	AA	GG	GG	GG	GG	GG	GG	AA	GG	GG	GG	GG	GG	GG	AA	GG
AX-108909611	A/G	1A	287060914	+	NA	NA	NA	NA	NA	NA	GG	GG	AA	GG	AA	GG	GG	GG	GG	GG	AA	GG	GG	GG	GG	GG	GG	GG	GG	GG	AA	GG	GG	AA	GG	GG	GG	GG	GG	GG	AA	GG	GG	GG	GG	GG	GG	AA	GG
AX-110502416	T/C	1A	289327722	+	NA	NA	NA	NA	NA	NA	TT	CC	TT	CC	TT	TT	TT	CC	TT	CC	TT	TT	TT	TT	CC	TT	TT	CC	CC	CC	CC	CC	NA	CC	TT	TT	TT	TT	TT	TT	TT	CC	TT	CC	CC	TT	TT	TT	TT
AX-111690049	A/G	1A	289767600	+	NA	NA	NA	NA	NA	NA	GG	GG	NA	GG	AA	GG	GG	GG	GG	GG	AA	GG	GG	GG	GG	GG	GG	GG	GG	GG	NA	GG	GG	AA	GG	GG	GG	GG	GG	GG	AA	GG	GG	GG	GG	GG	GG	AA	GG
AX-110697418	A/G	1A	290340831	+	NA	NA	NA	NA	NA	NA	AA	AA	GG	AA	GG	AA	AA	AA	AA	AA	GG	AA	AA	AA	AA	AA	AA	AA	AA	AA	GG	AA	AA	GG	AG	AA	AA	AA	AA	AA	GG	AA	AA	AA	AA	AA	AA	GG	AA
AX-108855105	C/G	1A	294347426	+	NA	NA	NA	NA	NA	NA	GG	GG	CC	CC	CC	GG	GG	GG	CC	GG	CC	GG	GG	GG	CC	CC	CC	CC	CC	GG	CC	CC	CC	CC	GG	GG	GG	GG	GG	GG	CC	CC	GG	GG	CC	GG	GG	CC	GG
AX-110493799	A/G	1A	295034616	+	NA	NA	NA	NA	NA	NA	AA	AA	GG	GG	GG	AA	AA	AA	GG	AA	GG	AA	AA	AA	GG	GG	GG	GG	GG	AA	GG	GG	GG	GG	AA	AA	AA	AA	AA	AA	GG	GG	AA	AA	GG	AA	AA	GG	AA
AX-109335959	T/C	1A	295353416	+	NA	NA	NA	NA	NA	NA	CC	CC	TT	CC	TT	CC	CC	CC	CC	CC	TT	CC	CC	CC	CC	CC	CC	CC	CC	CC	TT	CC	CC	TT	CC	CC	CC	CC	CC	CC	TT	CC	CC	CC	CC	CC	CC	TT	CC
AX-109494616	A/G	1A	296216227	+	NA	NA	NA	NA	NA	NA	AA	AA	GG	GG	GG	GG	AA	GG	GG	GG	GG	GG	GG	AA	GG	GG	GG	GG	GG	AA	GG	GG	GG	GG	AA	AA	AA	AA	AA	AA	GG	GG	AA	AA	GG	GG	AA	GG	AA
AX-110446721	T/C	1A	296914967	+	NA	NA	NA	NA	NA	NA	CC	CC	TT	CC	TT	CC	CC	CC	CC	CC	TT	CC	CC	CC	CC	CC	CC	CC	CC	CC	TT	CC	CC	TT	CC	CC	CC	CC	CC	CC	TT	CC	CC	CC	CC	CC	CC	TT	CC
AX-108922498	A/G	1A	296926684	+	NA	NA	NA	NA	NA	NA	GG	GG	AA	AA	AA	GG	GG	GG	AA	GG	AA	GG	GG	GG	AA	AA	AA	AA	AA	GG	AG	AA	AA	AA	GG	GG	GG	GG	GG	GG	AA	AA	GG	GG	AA	GG	GG	AA	GG
AX-110024979	T/C	1A	297062122	+	NA	NA	NA	NA	NA	NA	CC	CC	TT	TT	TT	CC	CC	CC	TT	CC	TT	CC	CC	CC	TT	TT	TT	TT	TT	CC	TC	TC	TT	TT	CC	CC	CC	CC	CC	CC	TT	TT	CC	CC	TT	CC	CC	TT	CC
AX-110010493	A/G	1A	297196641	+	NA	NA	NA	NA	NA	NA	AA	AA	GG	GG	GG	AA	AA	AA	GG	AA	GG	AA	AA	AA	GG	GG	GG	GG	GG	AA	GG	GG	GG	GG	AA	AA	AA	AA	AA	AA	GG	GG	AA	AA	GG	AA	AA	GG	AA
AX-111577225	T/C	1A	297275984	+	NA	NA	NA	NA	NA	NA	TT	TT	CC	CC	CC	TT	TT	TT	CC	TT	CC	TT	TT	TT	CC	CC	CC	CC	CC	TT	CC	CC	CC	CC	TT	TT	TT	TT	TT	TT	CC	CC	TT	TT	CC	TT	TT	CC	TT
AX-108984979	T/C	1A	297375834	+	NA	NA	NA	NA	NA	NA	CC	CC	TT	CC	TT	CC	CC	CC	CC	CC	TT	CC	CC	CC	CC	CC	CC	CC	CC	CC	TT	CC	CC	TT	CC	CC	CC	CC	CC	CC	TT	CC	CC	CC	CC	CC	CC	TT	CC
AX-109302583	T/C	1A	297730714	+	NA	NA	NA	NA	NA	NA	CC	CC	TT	CC	TT	CC	CC	CC	CC	CC	TT	CC	CC	CC	CC	CC	CC	CC	CC	CC	TT	CC	CC	TT	CC	CC	CC	CC	CC	CC	TT	CC	CC	CC	CC	CC	CC	TT	CC
AX-109012173	A/G	1A	298035181	+	NA	NA	NA	NA	NA	NA	GG	GG	AA	AA	AA	GG	GG	GG	AA	GG	AA	GG	GG	GG	AA	AA	AA	AA	AA	GG	AA	AA	AA	AA	GG	GG	GG	GG	GG	GG	AA	AA	GG	GG	AA	GG	GG	AA	GG
AX-108893489	C/G	1A	298458280	+	NA	NA	NA	NA	NA	NA	CC	CC	GG	GG	GG	CC	CC	CC	GG	CC	GG	CC	CC	CC	GG	GG	GG	GG	GG	CC	GG	GG	GG	GG	CC	CC	CC	CC	CC	CC	GG	GG	CC	CC	GG	CC	CC	GG	CC
AX-109283837	T/C	1A	298601029	+	NA	NA	NA	NA	NA	NA	CC	CC	TT	TT	TT	CC	CC	CC	TT	CC	TT	CC	CC	CC	TT	TT	TT	TT	TT	CC	TT	TT	TT	TT	CC	CC	CC	CC	CC	CC	TT	TT	CC	CC	TT	CC	CC	TT	CC
AX-108803239	T/C	1A	298724871	+	NA	NA	NA	NA	NA	NA	TT	TT	CC	CC	CC	TT	TT	TT	CC	TT	CC	TT	TT	TT	CC	CC	CC	CC	CC	TT	CC	CC	CC	CC	TT	TT	TT	TT	TT	TT	CC	CC	TT	TT	CC	TT	TT	CC	TT
AX-111068675	T/C	1A	298902358	+	NA	NA	NA	NA	NA	NA	TT	TT	CC	CC	CC	TT	TT	TT	CC	TT	CC	TT	TT	TT	CC	CC	CC	CC	CC	TT	CC	NA	CC	CC	TT	TT	TT	TT	TT	TT	CC	CC	TT	TT	CC	TT	TT	CC	TT
AX-108757985	A/G	1A	299279822	+	NA	NA	NA	NA	NA	NA	AA	AA	GG	GG	GG	AA	AA	AA	GG	AA	GG	AA	AA	AA	GG	GG	GG	GG	GG	AA	GG	GG	GG	GG	AA	AA	AA	AA	AA	AA	GG	GG	AA	AA	GG	AA	AA	GG	AA
AX-110090831	A/G	1A	299424457	+	NA	NA	NA	NA	NA	NA	AA	AA	GG	GG	GG	AA	AA	AA	GG	AA	GG	AA	AA	AA	GG	GG	GG	GG	GG	AA	NA	GG	GG	GG	AA	AA	AA	AA	AA	AA	GG	GG	AA	AA	GG	AA	AA	GG	AA
AX-110517610	T/C	1A	299493451	+	NA	NA	NA	NA	NA	NA	CC	CC	TT	TT	TT	CC	CC	CC	TT	CC	TT	CC	CC	CC	TT	TT	TT	TT	TT	CC	TT	TT	TT	TT	CC	CC	CC	CC	CC	CC	TT	TT	CC	CC	TT	CC	CC	TT	CC
AX-109940152	A/G	1A	300923106	+	NA	NA	NA	NA	NA	NA	AA	AA	GG	GG	GG	GG	AA	GG	GG	GG	GG	GG	GG	AA	GG	GG	GG	GG	GG	AG	GG	GG	GG	GG	AA	AA	GG	AA	AA	AA	GG	GG	GG	GG	GG	GG	AA	GG	AA
AX-108747751	C/G	1A	300927039	+	NA	NA	NA	NA	NA	NA	GG	GG	CC	CC	CC	CC	GG	CC	CC	CC	CC	CC	CC	GG	CC	CC	CC	CC	CC	CG	CC	CC	CC	CC	GG	GG	CC	GG	GG	GG	CC	CC	CC	CC	CC	CC	GG	CC	GG
AX-109823713	T/C	1A	301150102	+	NA	NA	NA	NA	NA	NA	CC	CC	TT	TT	TT	TT	CC	TT	TT	TT	TT	TT	TT	CC	TT	TT	TT	TT	TT	CC	TT	TT	TT	TT	CC	CC	TT	CC	CC	CC	TT	TT	TT	TT	TT	TT	CC	TT	CC
AX-109006135	C/G	1A	301162316	+	NA	NA	NA	NA	NA	NA	GG	GG	CC	GG	CC	CC	GG	CC	GG	CC	CC	CC	CC	GG	GG	GG	GG	GG	GG	GG	CC	GG	GG	CC	GG	GG	CC	GG	GG	GG	CC	GG	CC	CC	GG	CC	GG	CC	GG
AX-111104213	A/G	1A	301178854	+	NA	NA	NA	NA	NA	NA	AA	AA	GG	GG	GG	GG	AA	GG	GG	GG	GG	GG	GG	AA	GG	GG	GG	GG	GG	AA	GG	GG	GG	GG	AA	AA	GG	AA	AA	AA	GG	GG	GG	GG	GG	GG	AA	GG	AA
AX-109356451	A/C	1A	301204340	+	NA	NA	NA	NA	NA	NA	AA	AA	CC	CC	CC	CC	CC	CC	CC	CC	CC	CC	CC	AA	CC	CC	CC	CC	CC	AA	CC	CC	CC	CC	AA	AA	CC	AA	AA	AA	CC	CC	CC	CC	CC	CC	AA	CC	AA
AX-110943562	T/C	1A	301211407	+	NA	NA	NA	NA	NA	NA	CC	CC	TT	TT	TT	TT	CC	TT	TT	TT	TT	TT	TT	CC	TT	TT	TT	TT	TT	CC	TT	TT	TT	TT	CC	CC	TT	CC	CC	CC	TT	TT	TT	TT	TT	TT	CC	TT	CC
AX-111604545	T/C	1A	301224271	+	NA	NA	NA	NA	NA	NA	TT	TT	CC	CC	CC	CC	TT	CC	CC	CC	CC	CC	CC	TT	CC	CC	CC	CC	CC	TT	CC	CC	CC	CC	TT	TT	CC	TT	TT	TT	CC	CC	CC	CC	CC	CC	TT	CC	TT
AX-110591803	A/G	1A	301487277	+	NA	NA	NA	NA	NA	NA	GG	GG	AA	AA	AA	AA	GG	AA	AA	AA	AA	AA	AA	GG	AA	AA	AA	AA	AA	GG	AA	AA	AA	AA	GG	GG	AA	GG	GG	GG	AA	AA	AA	AA	AA	AA	GG	AA	GG
AX-108776007	T/C	1A	301629723	+	NA	NA	NA	NA	NA	NA	TT	TT	CC	CC	CC	CC	TT	CC	CC	CC	CC	CC	CC	TT	CC	CC	CC	CC	CC	TT	CC	CC	CC	CC	TT	TT	CC	TT	TT	TT	CC	CC	CC	CC	CC	CC	TT	CC	TT
AX-110372348	A/G	1A	301891708	+	NA	NA	NA	NA	NA	NA	AA	AA	GG	GG	GG	GG	AA	GG	GG	GG	GG	GG	GG	AA	GG	GG	GG	GG	GG	AA	GG	GG	GG	GG	AA	AA	GG	AA	AA	AA	GG	GG	GG	GG	GG	GG	AA	GG	AA
AX-86169491	T/G	1A	301897481	+	NA	NA	NA	NA	NA	NA	TT	TT	GG	GG	GG	GG	TT	GG	GG	GG	GG	GG	GG	TT	GG	GG	GG	GG	GG	TT	GG	GG	GG	GG	TT	TT	GG	TT	TT	TT	GG	GG	GG	GG	GG	GG	TT	GG	TT
AX-109429970	A/G	1A	301900920	+	NA	NA	NA	NA	NA	NA	GG	GG	AA	AA	AA	AA	GG	AA	AA	AA	AA	AA	AA	GG	AA	AA	AA	AA	AA	NA	AA	AA	AA	AA	GG	GG	AA	GG	GG	GG	AA	AA	AA	AA	AA	AA	GG	AA	GG
AX-109336778	A/C	1A	301903267	+	NA	NA	NA	NA	NA	NA	AA	AA	CC	CC	CC	CC	AA	CC	CC	CC	CC	CC	CC	AA	CC	CC	CC	CC	CC	AC	CC	CC	CC	CC	AA	AA	CC	AA	AA	AA	CC	CC	CC	CC	CC	CC	AA	CC	AA
AX-110920806	A/C	1A	302198990	+	NA	NA	NA	NA	NA	NA	CC	CC	AA	AA	AA	AA	CC	AA	AA	AA	AA	AA	AA	CC	AA	AA	AA	AA	AA	CC	AA	AA	AA	AA	CC	CC	AA	CC	CC	CC	AA	AA	AA	AA	AA	AA	CC	AA	CC
AX-109054331	A/G	1A	302218996	+	NA	NA	NA	NA	NA	NA	GG	GG	AA	AA	AA	AA	GG	AA	AA	AA	AA	AA	AA	GG	AA	AA	AA	AA	AA	GG	AA	AA	AA	AA	GG	GG	AA	GG	GG	GG	AA	AA	AA	AA	AA	AA	GG	AA	GG
AX-109837980	A/C	1A	302261391	+	NA	NA	NA	NA	NA	NA	AA	AA	CC	CC	CC	CC	AA	CC	CC	CC	CC	CC	CC	AA	CC	CC	CC	CC	CC	NA	CC	CC	CC	CC	AA	AA	CC	AA	AA	AA	CC	CC	CC	CC	CC	CC	AA	CC	AA
AX-111147773	A/G	1A	302327073	+	NA	NA	NA	NA	NA	NA	AA	AA	GG	GG	GG	GG	AA	GG	GG	GG	GG	GG	GG	NA	GG	GG	GG	GG	GG	AG	GG	GG	GG	GG	AA	AA	GG	AA	AA	AA	GG	GG	GG	GG	GG	GG	AA	GG	AA
AX-109839840	T/C	1A	302625821	+	NA	NA	NA	NA	NA	NA	TT	TT	CC	CC	CC	CC	TT	CC	CC	CC	CC	CC	CC	TT	CC	CC	CC	CC	CC	TT	CC	CC	CC	CC	TT	TT	CC	TT	TT	TT	CC	CC	CC	CC	CC	CC	TT	CC	TT
AX-109838548	C/G	1A	302897112	+	NA	NA	NA	NA	NA	NA	CC	CC	GG	GG	GG	GG	CC	GG	GG	GG	GG	GG	GG	CC	GG	GG	GG	GG	GG	CC	GG	GG	GG	GG	CC	CC	GG	CC	CC	CC	GG	GG	GG	GG	GG	GG	CC	GG	CC
AX-109388848	C/G	1A	302905054	+	NA	NA	NA	NA	NA	NA	GG	GG	CC	CC	CC	CC	GG	CC	CC	CC	CC	CC	CC	GG	CC	CC	CC	CC	CC	NA	CC	CC	CC	CC	GG	GG	CC	GG	GG	GG	CC	CC	CC	CC	CC	CC	GG	CC	GG
AX-109856441	T/C	1A	302957051	+	NA	NA	NA	NA	NA	NA	TT	TT	CC	CC	CC	CC	TT	CC	CC	CC	CC	CC	CC	TT	CC	CC	CC	CC	CC	TT	CC	CC	CC	CC	TT	TT	CC	TT	TT	TT	CC	CC	CC	CC	CC	CC	TT	CC	TT
AX-109925531	A/G	1A	302971689	+	NA	NA	NA	NA	NA	NA	GG	GG	AA	AA	AA	AA	GG	AA	AA	AA	AA	AA	AA	GG	AA	AA	AA	AA	AA	NA	AA	AA	AA	AA	GG	GG	AA	GG	GG	GG	AA	AA	AA	AA	AA	AA	GG	AA	GG
AX-110998966	T/C	1A	303024845	+	NA	NA	NA	NA	NA	NA	TT	TT	TT	TT	TT	CC	TT	CC	TT	CC	TT	CC	CC	TT	TT	TT	TT	TT	TT	TT	TT	TT	TT	TT	TT	TT	CC	TT	TT	TT	TT	TT	CC	CC	TT	CC	TT	TT	TT
AX-111459247	A/C	1A	303347851	+	NA	NA	NA	NA	NA	NA	CC	CC	AA	AA	AA	AA	CC	AA	AA	AA	AA	AA	AA	CC	AA	AA	AA	AA	AA	CC	AA	AA	AA	AA	CC	CC	AA	CC	CC	CC	AA	AA	AA	AA	AA	AA	CC	AA	CC
AX-111120481	A/G	1A	303408476	+	NA	NA	NA	NA	NA	NA	AA	AA	GG	GG	GG	GG	AA	GG	GG	GG	GG	GG	GG	AA	GG	GG	GG	GG	GG	AA	GG	GG	GG	GG	AA	AA	GG	AA	AA	AA	GG	GG	GG	GG	GG	GG	AA	GG	AA
AX-111697088	T/C	1A	303419268	+	NA	NA	NA	NA	NA	NA	CC	CC	CC	CC	CC	TT	CC	TT	CC	TT	CC	TT	TT	CC	CC	CC	CC	CC	CC	CC	CC	CC	CC	CC	CC	CC	TT	CC	CC	CC	CC	CC	TT	TT	CC	TT	CC	CC	CC
AX-109474301	A/G	1A	303533496	+	NA	NA	NA	NA	NA	NA	GG	GG	GG	GG	GG	AA	GG	NA	GG	AG	GG	AA	AA	GG	GG	GG	GG	GG	GG	GG	GG	GG	GG	GG	GG	GG	AA	GG	GG	GG	GG	GG	AA	AA	GG	AA	GG	GG	GG
AX-108809445	A/C	1A	303727468	+	NA	NA	NA	NA	NA	NA	AA	AA	CC	CC	CC	CC	AA	CC	CC	CC	CC	CC	CC	AA	CC	CC	CC	CC	CC	AC	CC	CC	CC	CC	AA	AA	CC	AA	AA	AA	CC	CC	CC	CC	CC	CC	AA	CC	AA
AX-110061509	T/C	1A	303851609	+	NA	NA	NA	NA	NA	NA	CC	CC	TT	TT	TT	TT	CC	TT	TT	TT	TT	TT	TT	CC	TT	TT	TT	TT	TT	CC	TT	TT	TT	TT	CC	CC	TT	CC	CC	CC	TT	TT	TT	TT	TT	TT	CC	TT	CC
AX-110506780	A/G	1A	303913839	+	NA	NA	NA	NA	NA	NA	GG	GG	AA	AA	AA	AA	GG	AA	AA	AA	AA	AA	AA	GG	AA	AA	AA	AA	AA	GG	AA	AA	AA	AA	GG	GG	AA	GG	GG	GG	AA	AA	AA	AA	AA	AA	GG	AA	GG
AX-111653805	A/G	1A	303930242	+	NA	NA	NA	NA	NA	NA	GG	GG	AA	AA	AA	AA	GG	AA	AA	AA	AA	AA	AA	GG	AA	AA	AA	AA	AA	GG	AA	AA	AA	AA	GG	GG	AA	GG	GG	GG	AA	AA	AA	AA	AA	AA	GG	AA	GG
AX-110970456	T/C	1A	304020506	+	NA	NA	NA	NA	NA	NA	CC	CC	TT	TT	TT	TT	CC	TT	TT	TT	TT	TT	TT	CC	TT	TT	TT	TT	TT	NA	TT	TT	TT	TT	CC	CC	TT	CC	CC	CC	TT	TT	TT	TT	TT	TT	CC	TT	CC
AX-111775939	A/G	1A	304177126	+	NA	NA	NA	NA	NA	NA	GG	GG	AA	AA	AA	AA	GG	AA	AA	AA	AA	AA	AA	GG	AA	AA	AA	AA	AA	GG	AA	AA	AA	AA	GG	GG	AA	GG	GG	GG	AA	AA	AA	AA	AA	AA	GG	AA	GG
AX-110195336	T/C	1A	304619033	+	NA	NA	NA	NA	NA	NA	TT	TT	CC	CC	CC	CC	TT	CC	CC	CC	CC	CC	CC	TT	CC	CC	CC	CC	CC	TT	CC	CC	CC	CC	TT	TT	CC	TT	TT	TT	CC	CC	CC	CC	CC	CC	TT	CC	TT
AX-111133220	T/G	1A	304849708	+	NA	NA	NA	NA	NA	NA	TT	TT	GG	GG	GG	GG	TT	GG	GG	GG	GG	GG	GG	TT	GG	GG	GG	GG	GG	TT	GG	GG	GG	GG	TT	TT	GG	TT	TT	TT	GG	GG	GG	GG	GG	GG	TT	GG	TT
AX-109831421	A/G	1A	304987280	+	NA	NA	NA	NA	NA	NA	AA	AA	GG	GG	GG	GG	AA	GG	GG	GG	GG	GG	GG	AA	GG	GG	GG	GG	GG	AA	GG	GG	GG	GG	NA	AA	GG	AA	AA	AA	GG	GG	GG	GG	GG	GG	AA	GG	AA
AX-109513987	A/C	1A	304992002	+	NA	NA	NA	NA	NA	NA	AA	AA	CC	CC	CC	CC	AA	CC	CC	CC	CC	CC	CC	AA	CC	CC	CC	CC	CC	NA	CC	CC	CC	CC	AA	AA	CC	AA	AA	AA	CC	CC	CC	CC	CC	CC	AA	CC	AA
AX-108740017	T/C	1A	304999185	+	NA	NA	NA	NA	NA	NA	TT	TT	CC	CC	CC	CC	TC	CC	CC	CC	CC	CC	CC	TT	CC	CC	CC	CC	CC	TC	CC	CC	CC	CC	TT	TT	CC	TT	TT	TT	CC	CC	CC	CC	CC	CC	TT	CC	TT
AX-94446416	C/G	1A	305003294	+	NA	NA	NA	NA	NA	NA	CC	CC	GG	GG	GG	GG	CC	GG	GG	GG	GG	GG	GG	CC	GG	GG	GG	GG	GG	CG	GG	GG	GG	GG	CC	CC	GG	CC	CC	CC	GG	GG	GG	GG	GG	GG	CC	GG	CC
AX-108969133	C/G	1A	305112354	+	NA	NA	NA	NA	NA	NA	CC	CC	GG	GG	GG	GG	CC	GG	GG	GG	GG	GG	GG	CC	GG	GG	GG	GG	GG	NA	GG	GG	GG	GG	CC	CC	GG	CC	CC	CC	GG	GG	GG	GG	GG	GG	CC	GG	CC
AX-86163495	T/C	1A	305327669	+	NA	NA	NA	NA	NA	NA	TT	TT	CC	CC	CC	CC	TT	CC	CC	CC	CC	CC	CC	TT	CC	CC	CC	CC	CC	TT	CC	CC	CC	CC	TT	TT	CC	TT	TT	TT	CC	CC	CC	CC	CC	CC	TT	CC	TT
AX-111717479	T/G	1A	305366304	+	NA	NA	NA	NA	NA	NA	GG	GG	TT	TT	TT	TT	GG	TT	TT	TT	TT	TT	TT	GG	TT	TT	TT	TT	TT	GG	TT	TT	TT	TT	GG	GG	TT	GG	GG	GG	TT	TT	TT	TT	TT	TT	GG	TT	GG
AX-108814201	A/G	1A	305404584	+	NA	NA	NA	NA	NA	NA	GG	GG	AA	AA	AA	AA	GG	AA	AA	AA	AA	AA	AA	GG	AA	AA	AA	AA	AA	GG	AA	AA	AA	AA	GG	GG	AA	GG	GG	GG	AA	AA	AA	AA	AA	AA	GG	AA	GG
AX-111139812	A/G	1A	305510776	+	NA	NA	NA	NA	NA	NA	AA	AA	GG	GG	GG	GG	AA	GG	GG	GG	GG	GG	GG	AA	GG	GG	GG	GG	GG	AA	GG	GG	GG	GG	AA	AA	GG	AA	AA	AA	GG	GG	GG	GG	GG	GG	AA	GG	AA
AX-111178879	T/C	1A	305604321	+	NA	NA	NA	NA	NA	NA	CC	CC	TT	TT	TT	TT	CC	TT	TT	TT	TT	TT	TT	CC	TT	TT	TT	TT	TT	CC	TT	TT	TT	TT	CC	CC	TT	CC	CC	CC	TT	TT	TT	TT	TT	TT	CC	TT	CC
AX-108868514	A/G	1A	305610490	+	NA	NA	NA	NA	NA	NA	GG	GG	AA	AA	AA	AA	GG	AA	AA	AA	AA	AA	AA	GG	AA	AA	AA	AA	AA	GG	AA	AA	AA	AA	GG	GG	AA	GG	GG	GG	AA	AA	AA	AA	AA	AA	GG	AA	GG
AX-110384221	T/C	1A	306103781	+	NA	NA	NA	NA	NA	NA	TT	TT	CC	CC	CC	CC	TT	CC	CC	CC	CC	CC	CC	TT	CC	CC	CC	CC	CC	TT	CC	CC	CC	CC	TT	TT	CC	TT	TT	TT	CC	CC	CC	CC	CC	CC	TT	CC	TT
AX-110947163	T/C	1A	306119522	+	NA	NA	NA	NA	NA	NA	CC	CC	CC	CC	CC	TT	CC	TT	CC	TT	CC	TT	TT	CC	CC	CC	CC	CC	CC	CC	CC	CC	CC	CC	CC	CC	TT	CC	CC	CC	CC	CC	TT	TT	CC	TT	CC	CC	CC
AX-111000942	A/G	1A	306147729	+	NA	NA	NA	NA	NA	NA	AA	AA	GG	GG	NA	GG	AA	GG	GG	GG	GG	GG	GG	AA	GG	GG	GG	GG	GG	AA	GG	GG	GG	GG	AA	AA	GG	AA	AA	AA	GG	GG	GG	GG	GG	GG	AA	GG	AA
AX-111472392	A/G	1A	306615654	+	NA	NA	NA	NA	NA	NA	AA	AA	GG	GG	GG	GG	AA	GG	GG	GG	GG	GG	GG	AA	GG	GG	GG	GG	GG	AA	GG	GG	GG	GG	AA	AA	GG	AA	AA	AA	GG	GG	GG	GG	GG	GG	AA	GG	AA
AX-111068965	A/G	1A	306921820	+	NA	NA	NA	NA	NA	NA	AA	AA	GG	GG	GG	GG	AA	GG	GG	GG	GG	GG	GG	AA	GG	GG	GG	GG	GG	AA	GG	GG	GG	GG	AA	AA	GG	AA	AA	AA	GG	GG	GG	GG	GG	GG	AA	GG	AA
AX-109474889	A/G	1A	307030144	+	NA	NA	NA	NA	NA	NA	GG	GG	AA	AA	AA	AA	GG	AA	AA	AA	AA	AA	AA	GG	AA	AA	AA	AA	AA	GG	AA	AA	AA	AA	GG	GG	AA	GG	GG	GG	AA	AA	AA	AA	AA	AA	GG	AA	GG
AX-110374204	A/C	1A	307034390	+	NA	NA	NA	NA	NA	NA	AA	AA	CC	CC	CC	CC	AA	CC	CC	CC	CC	CC	CC	AA	CC	CC	CC	CC	CC	AC	CC	CC	CC	CC	AA	AA	CC	AA	AA	AA	CC	CC	CC	CC	CC	CC	AA	CC	AA
AX-109361287	A/G	1A	307037391	+	NA	NA	NA	NA	NA	NA	AA	AA	GG	GG	GG	GG	AA	GG	GG	GG	GG	GG	GG	AA	GG	GG	GG	GG	GG	AA	GG	GG	GG	GG	AA	AA	GG	AA	AA	AA	GG	GG	GG	GG	GG	GG	AA	GG	AA
AX-111147123	T/C	1A	307044885	+	NA	NA	NA	NA	NA	NA	TT	TT	CC	CC	CC	CC	TT	CC	CC	CC	CC	CC	CC	TT	CC	CC	CC	CC	CC	TC	CC	CC	CC	CC	TT	TT	CC	TT	TT	TT	CC	CC	CC	CC	CC	CC	TT	CC	TT
AX-109894800	C/G	1A	307060255	+	NA	NA	NA	NA	NA	NA	CC	CC	GG	GG	GG	GG	CC	GG	GG	GG	GG	GG	GG	CC	GG	GG	GG	GG	GG	CC	GG	GG	GG	GG	CC	CC	GG	CC	CC	CC	GG	GG	GG	GG	GG	GG	CC	GG	CC
AX-109408475	C/G	1A	307241252	+	NA	NA	NA	NA	NA	NA	GG	GG	CC	CC	CC	CC	GG	CC	CC	CC	CC	CC	CC	GG	CC	CC	CC	CC	CC	GG	CC	CC	CC	CC	GG	GG	CC	GG	GG	GG	CC	CC	CC	CC	CC	CC	GG	CC	GG
AX-110921727	A/G	1A	307479241	+	NA	NA	NA	NA	NA	NA	AA	AA	GG	GG	GG	GG	AA	GG	GG	GG	GG	GG	GG	AA	GG	GG	GG	GG	GG	NA	GG	GG	GG	GG	AA	AA	GG	AA	AA	AA	GG	GG	GG	GG	GG	GG	AA	GG	AA
AX-108817901	A/G	1A	307484630	+	NA	NA	NA	NA	NA	NA	AA	AA	GG	GG	GG	GG	AA	GG	GG	GG	GG	GG	GG	AA	GG	GG	GG	GG	GG	AA	GG	GG	GG	GG	AA	AA	GG	AA	AA	AA	GG	GG	GG	GG	GG	GG	AA	GG	AA
AX-108943547	C/G	1A	307683571	+	NA	NA	NA	NA	NA	NA	CC	CC	GG	GG	GG	GG	CC	GG	GG	GG	GG	GG	GG	CC	GG	GG	GG	GG	GG	CC	GG	GG	GG	GG	CC	CC	GG	CC	CC	CC	GG	GG	GG	GG	GG	GG	CC	GG	CC
AX-109446822	A/G	1A	307689374	+	NA	NA	NA	NA	NA	NA	GG	GG	AA	AA	AA	AA	GG	AA	AA	AA	AA	AA	AA	GG	AA	AA	AA	AA	AA	NA	AA	AA	AA	AA	GG	GG	AA	GG	GG	GG	AA	AA	AA	AA	AA	AA	GG	AA	GG
AX-110972193	C/G	1A	307694079	+	NA	NA	NA	NA	NA	NA	GG	GG	CC	CC	CC	CC	GG	CC	CC	CC	CC	CC	CC	GG	CC	CC	CC	CC	CC	GG	CC	CC	CC	CC	GG	GG	CC	GG	GG	GG	CC	CC	CC	CC	CC	CC	GG	CC	GG
AX-108836436	A/G	1A	307699290	+	NA	NA	NA	NA	NA	NA	AA	AA	GG	GG	GG	GG	AA	GG	GG	GG	GG	GG	GG	AA	GG	GG	GG	GG	GG	NA	GG	GG	GG	GG	AA	AA	GG	AA	AA	AA	GG	GG	GG	GG	GG	GG	AA	GG	AA
AX-109846269	A/G	1A	307703199	+	NA	NA	NA	NA	NA	NA	AA	AA	GG	GG	GG	GG	AA	GG	GG	GG	GG	GG	GG	AA	GG	GG	GG	GG	GG	AA	GG	GG	GG	GG	AA	AA	GG	AA	AA	AA	GG	GG	GG	GG	GG	GG	AA	GG	AA
AX-109379579	T/G	1A	307719008	+	NA	NA	NA	NA	NA	NA	GG	GG	TT	TT	TT	TT	GG	TT	TT	TT	TT	TT	TT	GG	TT	TT	TT	TT	TT	GG	TT	TT	TT	TT	GG	GG	TT	GG	GG	GG	TT	TT	TT	TT	TT	TT	GG	TT	GG
AX-108875042	T/G	1A	308200282	+	NA	NA	NA	NA	NA	NA	GG	GG	TT	TT	TT	TT	GG	TT	TT	TT	TT	TT	TT	GG	TT	TT	TT	TT	TT	GG	TT	TT	TT	TT	GG	GG	TT	GG	GG	GG	TT	TT	TT	TT	TT	TT	GG	TT	GG
AX-110406943	C/G	1A	308361191	+	NA	NA	NA	NA	NA	NA	GG	GG	CC	CC	CC	CC	GG	CC	CC	CC	CC	CC	CC	GG	CC	CC	CC	CC	CC	GG	CC	CC	CC	CC	GG	GG	CC	GG	GG	GG	CC	CC	CC	CC	CC	CC	GG	CC	GG
AX-110381811	A/C	1A	308378988	+	NA	NA	NA	NA	NA	NA	AA	AA	CC	CC	CC	CC	AA	CC	CC	CC	CC	CC	CC	AA	CC	CC	CC	CC	CC	NA	CC	CC	CC	CC	AA	AA	CC	AA	AA	AA	CC	CC	CC	CC	CC	CC	AA	CC	AA
AX-108791013	A/G	1A	308390322	+	NA	NA	NA	NA	NA	NA	AA	AA	GG	GG	GG	GG	AA	GG	GG	GG	GG	GG	GG	AA	GG	GG	GG	GG	GG	AA	GG	GG	GG	GG	AA	AA	GG	AA	AA	AA	GG	GG	GG	GG	GG	GG	AA	GG	AA
AX-111554735	T/C	1A	308435120	+	NA	NA	NA	NA	NA	NA	TT	TT	CC	CC	CC	CC	TT	CC	CC	CC	CC	CC	CC	TT	CC	CC	CC	CC	CC	TT	CC	CC	CC	CC	TT	TT	CC	TT	TT	TT	CC	CC	CC	CC	CC	CC	TT	CC	TT
AX-108982129	T/C	1A	308574673	+	NA	NA	NA	NA	NA	NA	CC	CC	TT	TT	TT	TT	CC	TT	TT	TT	TT	TT	TT	CC	TT	TT	TT	TT	TT	CC	TT	TT	TT	TT	CC	CC	TT	CC	CC	CC	TT	TT	TT	TT	TT	TT	CC	TT	CC
AX-110129942	C/G	1A	308586525	+	NA	NA	NA	NA	NA	NA	CC	CC	GG	GG	GG	GG	CC	GG	GG	GG	GG	GG	GG	CC	GG	GG	GG	GG	GG	CC	GG	GG	GG	GG	CC	CC	GG	CC	CC	CC	GG	GG	GG	GG	GG	GG	CC	GG	CC
AX-111580125	C/G	1A	308808799	+	NA	NA	NA	NA	NA	NA	GG	GG	CC	CC	CC	CC	GG	CC	CC	CC	CC	CC	CC	GG	CC	CC	CC	CC	CC	GG	CC	CC	CC	CC	GG	GG	CC	GG	GG	GG	CC	CC	CC	CC	CC	CC	GG	CC	GG
AX-110364488	A/G	1A	308951536	+	NA	NA	NA	NA	NA	NA	AA	AA	GG	GG	GG	GG	GG	GG	GG	GG	GG	GG	GG	AA	GG	GG	GG	GG	GG	NA	GG	GG	GG	GG	AA	AA	GG	AA	AA	AA	GG	GG	GG	GG	GG	GG	AA	GG	AA
AX-109475709	T/C	1A	308954484	+	NA	NA	NA	NA	NA	NA	TT	TT	CC	CC	TC	CC	CC	CC	CC	CC	CC	CC	CC	TT	CC	CC	CC	CC	CC	TC	CC	TC	CC	CC	TT	TT	CC	TT	TT	TT	CC	CC	CC	CC	CC	CC	TT	CC	TT
AX-111005048	A/G	1A	308992334	+	NA	NA	NA	NA	NA	NA	GG	GG	AA	AA	AA	AA	AA	AA	AA	AA	AA	AA	AA	GG	AA	AA	AA	AA	AA	GG	AA	AA	AA	AA	GG	GG	AA	GG	GG	GG	AA	AA	AA	AA	AA	AA	GG	AA	GG
AX-108942357	A/G	1A	308996627	+	NA	NA	NA	NA	NA	NA	AA	AA	GG	GG	GG	GG	GG	GG	GG	GG	GG	GG	GG	AA	GG	GG	GG	GG	GG	NA	GG	GG	GG	GG	AA	AA	GG	AA	AA	AA	GG	GG	GG	GG	GG	GG	AA	GG	AA
AX-110006972	T/G	1A	309033070	+	NA	NA	NA	NA	NA	NA	TT	TT	GG	GG	GG	GG	GG	GG	GG	GG	GG	GG	GG	TT	GG	GG	GG	GG	GG	TT	GG	GG	GG	GG	TT	TT	GG	TT	TT	TT	GG	GG	GG	GG	GG	GG	TT	GG	TT
AX-110940534	T/C	1A	309212720	+	NA	NA	NA	NA	NA	NA	CC	CC	TT	TT	TT	TT	TT	TT	TT	TT	TT	TT	TT	CC	TT	TT	TT	TT	TT	CC	TT	TC	TT	TT	CC	CC	TT	CC	CC	CC	TT	TT	TT	TT	TT	TT	CC	TT	CC
AX-111523338	T/C	1A	309401176	+	NA	NA	NA	NA	NA	NA	TT	TT	CC	CC	CC	CC	CC	CC	CC	CC	CC	CC	CC	TT	CC	CC	CC	CC	CC	TT	CC	CC	CC	CC	TT	TT	CC	TT	TT	TT	CC	CC	CC	CC	CC	CC	TT	CC	TT
AX-109352492	T/C	1A	309403852	+	NA	NA	NA	NA	NA	NA	CC	CC	CC	TT	CC	TT	TT	TT	TT	TT	CC	TT	TT	CC	TT	TT	TT	TT	TT	CC	CC	TT	TT	CC	CC	CC	TT	CC	CC	CC	CC	TT	TT	TT	TT	TT	CC	CC	CC
AX-109517045	A/G	1A	309423337	+	NA	NA	NA	NA	NA	NA	GG	GG	AA	AA	AA	AA	AA	AA	AA	AA	AA	AA	AA	GG	AA	AA	AA	AA	AA	NA	AA	AA	AA	AA	GG	GG	AA	GG	GG	GG	AA	AA	AA	AA	AA	AA	GG	AA	GG
AX-109964909	A/G	1A	309460076	+	NA	NA	NA	NA	NA	NA	AA	AA	GG	GG	GG	GG	GG	GG	GG	GG	GG	GG	GG	AA	GG	GG	GG	GG	GG	NA	GG	GG	GG	GG	AA	AA	GG	AA	AA	AA	GG	GG	GG	GG	GG	GG	AA	GG	AA
AX-109869754	C/G	1A	309755311	+	NA	NA	NA	NA	NA	NA	GG	GG	CC	CC	CC	CC	CC	CC	CC	CC	CC	CC	CC	GG	CC	CC	CC	CC	CC	GG	CC	CC	CC	CC	GG	GG	CC	GG	GG	GG	CC	CC	CC	CC	CC	CC	GG	CC	GG
AX-109331801	C/G	1A	309761709	+	NA	NA	NA	NA	NA	NA	GG	GG	CC	CC	CC	CC	CC	CC	CC	CC	CC	CC	CC	GG	CC	CC	CC	CC	CC	GG	CC	CC	CC	CC	GG	GG	CC	GG	GG	GG	CC	CC	CC	CC	CC	CC	GG	CC	GG
AX-109497351	A/G	1A	309767214	+	NA	NA	NA	NA	NA	NA	AA	AA	GG	GG	GG	GG	GG	GG	GG	GG	GG	GG	GG	AA	GG	GG	GG	GG	GG	NA	GG	GG	GG	GG	AA	AA	GG	AA	AA	AA	GG	GG	GG	GG	GG	GG	AA	GG	AA
AX-111283111	C/G	1A	310143397	+	NA	NA	NA	NA	NA	NA	GG	GG	CC	CC	CC	CC	CC	CC	CC	CC	CC	CC	CC	GG	CC	CC	CC	CC	CC	GG	CC	CC	CC	CC	GG	GG	CC	GG	GG	GG	CC	CC	CC	CC	CC	CC	GG	CC	GG
AX-110931131	A/G	1A	310757936	+	NA	NA	NA	NA	NA	NA	GG	GG	AA	AA	AA	AA	AA	AA	AA	AA	AA	AA	AA	GG	AA	AA	AA	AA	AA	GG	AA	AA	AA	AA	GG	GG	AA	GG	GG	GG	AA	AA	AA	AA	AA	AA	GG	AA	GG
AX-111475717	A/G	1A	310879891	+	NA	NA	NA	NA	NA	NA	GG	GG	AA	AA	AA	AA	AA	AA	AA	AA	AA	AA	AA	GG	AA	AA	AA	AA	AA	GG	AA	AA	AA	AA	GG	GG	AA	GG	GG	GG	AA	AA	AA	AA	AA	AA	GG	AA	GG
AX-109391662	A/G	1A	311107797	+	NA	NA	NA	NA	NA	NA	GG	GG	AA	AA	AA	AA	AA	AA	AA	AA	AA	AA	AA	GG	AA	AA	AA	AA	AA	GG	AA	AA	AA	AA	GG	GG	AA	GG	GG	GG	AA	AA	AA	AA	AA	AA	GG	AA	GG
AX-110994043	T/C	1A	311810949	+	NA	NA	NA	NA	NA	NA	TT	TT	CC	CC	CC	CC	CC	CC	CC	CC	CC	CC	CC	TT	CC	CC	CC	CC	CC	NA	CC	CC	CC	CC	NA	TT	CC	TT	TT	TT	CC	CC	CC	CC	CC	CC	TT	CC	TT
AX-108778708	A/G	1A	311815118	+	NA	NA	NA	NA	NA	NA	AA	AA	GG	GG	GG	GG	GG	GG	GG	GG	GG	GG	GG	AA	GG	GG	GG	GG	GG	AA	GG	GG	GG	GG	AA	AA	GG	AA	AA	AA	GG	GG	GG	GG	GG	GG	AA	GG	AA
AX-110912303	T/C	1A	312495218	+	NA	NA	NA	NA	NA	NA	TT	TT	CC	CC	CC	CC	CC	CC	CC	CC	CC	CC	CC	TT	CC	CC	CC	CC	CC	NA	CC	CC	CC	CC	TT	TT	CC	TT	TT	TT	CC	CC	CC	CC	CC	CC	TT	CC	TT
AX-110499703	A/G	1A	312527773	+	NA	NA	NA	NA	NA	NA	GG	GG	AA	AA	AA	AA	AA	AA	AA	AA	AA	AA	AA	GG	AA	AA	AA	AA	AA	GG	AA	AA	AA	AA	GG	GG	AA	GG	GG	GG	AA	AA	AA	AA	AA	AA	GG	AA	GG
AX-108749971	A/G	1A	312770753	+	NA	NA	NA	NA	NA	NA	GG	GG	AA	AA	AA	AA	AA	AA	AA	AA	AA	AA	AA	GG	AA	AA	AA	AA	AA	AG	AA	AA	AA	AA	GG	GG	AA	GG	GG	GG	AA	AA	AA	AA	AA	AA	GG	AA	GG
AX-109456487	A/G	1A	312778242	+	NA	NA	NA	NA	NA	NA	GG	GG	AA	AA	AA	AA	AA	AA	AA	AA	AA	AA	AA	GG	AA	AA	AA	AA	AA	GG	AA	AA	AA	AA	GG	GG	AA	GG	GG	GG	AA	AA	AA	AA	AA	AA	GG	AA	GG
AX-109379747	T/C	1A	313071780	+	NA	NA	NA	NA	NA	NA	TT	TT	CC	CC	CC	CC	CC	CC	CC	CC	CC	CC	CC	TT	CC	CC	CC	CC	CC	TT	CC	CC	CC	CC	TT	TT	CC	TT	TT	TT	CC	CC	CC	CC	CC	CC	TT	CC	TT
AX-109032170	A/G	1A	313112634	+	NA	NA	NA	NA	NA	NA	AA	AA	GG	GG	GG	GG	GG	GG	GG	GG	GG	GG	GG	AA	GG	GG	GG	GG	GG	NA	GG	AG	GG	GG	AA	AA	GG	AA	AA	AA	GG	GG	GG	GG	GG	GG	AA	GG	AA
AX-110434112	C/G	1A	313121935	+	NA	NA	NA	NA	NA	NA	CC	CC	GG	GG	GG	GG	GG	GG	GG	GG	GG	GG	GG	CC	GG	GG	GG	GG	GG	CC	GG	GG	GG	GG	CC	CC	GG	CC	CC	CC	GG	GG	GG	GG	GG	GG	CC	GG	CC
AX-111716256	T/C	1A	313161377	+	NA	NA	NA	NA	NA	NA	TT	TT	CC	CC	CC	CC	CC	CC	CC	CC	CC	CC	CC	TT	CC	CC	CC	CC	CC	NA	CC	CC	CC	CC	TT	TT	CC	TT	TT	TT	CC	CC	CC	CC	CC	CC	TT	CC	TT
AX-109274274	T/C	1A	313278690	+	NA	NA	NA	NA	NA	NA	TT	TT	CC	CC	CC	CC	CC	CC	CC	CC	CC	CC	CC	TT	CC	CC	CC	CC	CC	TT	CC	CC	CC	CC	TT	TT	CC	TT	TT	TT	CC	CC	CC	CC	CC	CC	TT	CC	TT
AX-110367827	T/C	1A	313290045	+	NA	NA	NA	NA	NA	NA	CC	CC	TT	TT	TT	TT	TT	TT	TT	TT	TT	TT	TT	CC	TT	TT	TT	TT	TT	CC	TT	TT	TT	TT	CC	CC	TT	CC	CC	CC	TT	TT	TT	TT	TT	TT	CC	TT	CC
AX-110742523	A/G	1A	313465130	+	NA	NA	NA	NA	NA	NA	AA	AA	GG	GG	GG	GG	GG	GG	GG	GG	GG	GG	GG	AA	GG	GG	GG	GG	GG	AA	GG	GG	GG	GG	AA	AA	GG	AA	AA	AA	GG	GG	GG	GG	GG	GG	AA	GG	AA
AX-111620737	T/C	1A	313595383	+	NA	NA	NA	NA	NA	NA	TT	TT	CC	CC	CC	CC	CC	CC	CC	CC	CC	CC	CC	TT	CC	CC	CC	CC	CC	NA	CC	CC	CC	CC	TT	TT	CC	TT	TT	TT	CC	CC	CC	CC	CC	CC	TT	CC	TT
AX-111102675	T/C	1A	313729211	+	NA	NA	NA	NA	NA	NA	CC	CC	TT	TT	TT	TT	TT	TT	TT	TT	TT	TT	TT	CC	TT	TT	TT	TT	TT	CC	TT	TT	TT	TT	CC	CC	TT	CC	CC	CC	TT	TT	TT	TT	TT	TT	CC	TT	CC
AX-109879902	A/G	1A	313909217	+	NA	NA	NA	NA	NA	NA	AA	AA	GG	GG	GG	GG	GG	GG	GG	GG	GG	GG	GG	AA	GG	GG	GG	GG	GG	AA	GG	GG	GG	GG	AA	AA	GG	AA	AA	AA	GG	GG	GG	GG	GG	GG	AA	GG	AA
AX-111733327	A/T	1A	314429440	+	NA	NA	NA	NA	NA	NA	NA	AA	TT	TT	TT	TT	TT	TT	TT	TT	TT	TT	TT	AA	TT	TT	TT	TT	TT	AA	TT	TT	TT	TT	AA	AA	TT	AA	AA	AA	TT	TT	TT	TT	TT	TT	AA	TT	AA
AX-111218514	A/G	1A	314744543	+	NA	NA	NA	NA	NA	NA	AA	AA	GG	GG	GG	GG	GG	GG	GG	GG	GG	GG	GG	AA	GG	GG	GG	GG	GG	AA	GG	GG	GG	GG	AA	AA	GG	AA	AA	AA	GG	GG	GG	GG	GG	GG	AA	GG	AA
AX-110409178	T/C	1A	314850338	+	NA	NA	NA	NA	NA	NA	TT	TT	CC	CC	CC	CC	CC	CC	CC	CC	CC	CC	CC	TT	CC	CC	CC	CC	CC	NA	CC	CC	CC	CC	TT	TT	CC	TT	TT	TT	CC	CC	CC	CC	CC	CC	TT	CC	TT
AX-109042845	T/C	1A	314894039	+	NA	NA	NA	NA	NA	NA	CC	CC	TT	TT	TT	TT	TT	TT	TT	TT	TT	TT	TT	CC	TT	TT	TT	TT	TT	CC	TT	TT	TT	TT	CC	CC	TT	CC	CC	CC	TT	TT	TT	TT	TT	TT	CC	TT	CC
AX-110927937	A/G	1A	315061036	+	NA	NA	NA	NA	NA	NA	AA	AA	GG	GG	GG	GG	GG	GG	GG	GG	GG	GG	GG	AA	GG	GG	GG	GG	GG	NA	GG	GG	GG	GG	AA	AA	GG	AA	AA	AA	GG	GG	GG	GG	GG	GG	AA	GG	NA
AX-111533772	T/C	1A	315141648	+	NA	NA	NA	NA	NA	NA	CC	CC	CC	CC	CC	CC	CC	CC	CC	CC	CC	CC	CC	CC	CC	CC	CC	CC	CC	CC	CC	CC	CC	CC	CC	CC	CC	CC	CC	CC	CC	CC	CC	CC	CC	CC	CC	CC	CC
AX-109324621	T/C	1A	315146050	+	NA	NA	NA	NA	NA	NA	TT	TT	CC	CC	CC	CC	CC	CC	CC	CC	CC	CC	CC	TT	CC	CC	CC	CC	CC	NA	CC	CC	CC	CC	TT	TT	CC	TT	TT	TT	CC	CC	CC	CC	CC	CC	TT	CC	TT
AX-109848072	T/C	1A	315390754	+	NA	NA	NA	NA	NA	NA	TT	TT	CC	CC	CC	CC	CC	CC	CC	CC	CC	CC	CC	TT	CC	CC	CC	CC	CC	NA	CC	CC	CC	CC	TT	TT	CC	TT	TT	TT	CC	CC	CC	CC	CC	CC	TT	CC	TT
AX-108773006	A/G	1A	315835450	+	NA	NA	NA	NA	NA	NA	AA	AA	GG	GG	GG	GG	GG	GG	GG	GG	GG	GG	GG	AA	GG	GG	GG	GG	GG	AG	GG	GG	GG	GG	AA	AA	GG	AA	AA	AA	GG	GG	GG	GG	GG	GG	AA	GG	AA
AX-110977845	A/C	1A	316151009	+	NA	NA	NA	NA	NA	NA	AA	AA	CC	CC	CC	CC	CC	CC	CC	CC	CC	CC	CC	AA	CC	CC	CC	CC	CC	AA	CC	CC	CC	CC	AA	AA	CC	AA	AA	AA	CC	CC	CC	CC	CC	CC	AA	CC	AA
AX-111034164	T/G	1A	316861419	+	NA	NA	NA	NA	NA	NA	TT	TT	GG	GG	GG	GG	GG	GG	GG	GG	GG	GG	GG	TT	GG	GG	GG	GG	GG	TT	GG	GG	GG	GG	TT	TT	GG	TT	TT	TT	GG	GG	GG	GG	GG	GG	TT	GG	TT
AX-108779725	T/C	1A	317502902	+	NA	NA	NA	NA	NA	NA	CC	CC	TT	TT	TT	TT	TT	TT	TT	TT	TT	TT	TT	CC	TT	TT	TT	TT	TT	CC	TT	TT	TT	TT	CC	CC	TT	CC	CC	CC	TT	TT	TT	TT	TT	TT	CC	TT	CC
AX-110471563	C/G	1A	317922045	+	NA	NA	NA	NA	NA	NA	GG	GG	CC	CC	CC	CC	CC	CC	CC	CC	CC	CC	CC	GG	CC	CC	CC	CC	CC	GG	CC	CC	CC	CC	GG	GG	CC	GG	GG	GG	CC	CC	CC	CC	CC	CC	GG	CC	GG
AX-110676916	T/C	1A	317925837	+	NA	NA	NA	NA	NA	NA	TT	TT	CC	CC	CC	CC	CC	CC	CC	CC	CC	CC	CC	TT	CC	CC	CC	CC	CC	TT	CC	CC	CC	CC	TT	TT	CC	TT	TT	TT	CC	CC	CC	CC	CC	CC	TT	CC	TT
AX-108859495	T/C	1A	318191337	+	NA	NA	NA	NA	NA	NA	TC	TC	CC	CC	CC	CC	CC	CC	CC	CC	CC	CC	CC	TC	CC	CC	CC	CC	CC	TC	CC	CC	CC	CC	TC	TC	CC	TC	TC	TC	CC	CC	CC	CC	CC	CC	TC	CC	TT
AX-111481601	A/G	1A	318905179	+	NA	NA	NA	NA	NA	NA	GG	GG	AA	AA	AA	AA	AA	AA	AA	AA	AA	AA	AA	GG	AA	AA	AA	AA	AA	GG	AA	AA	AA	AA	GG	GG	AA	GG	GG	GG	AA	AA	AA	AA	AA	AA	GG	AA	GG
AX-110545170	A/G	1A	319207632	+	NA	NA	NA	NA	NA	NA	AA	AA	GG	GG	GG	GG	GG	GG	GG	GG	GG	GG	GG	AA	GG	GG	GG	GG	GG	AA	GG	GG	GG	GG	AA	AA	GG	AA	AA	AA	GG	GG	GG	GG	GG	GG	AA	GG	AA
AX-108792730	T/C	1A	319421078	+	NA	NA	NA	NA	NA	NA	TT	TT	CC	CC	CC	TT	CC	TT	CC	TT	CC	TT	TT	TT	CC	CC	CC	CC	CC	NA	CC	CC	CC	CC	TT	TT	CC	TT	TT	TT	CC	CC	CC	CC	CC	TT	TT	CC	TT
AX-111554031	T/C	1A	319435790	+	NA	NA	NA	NA	NA	NA	TT	TT	CC	CC	CC	TT	CC	TT	CC	TT	CC	TT	TT	TT	CC	CC	CC	CC	CC	TT	CC	CC	CC	CC	TT	TT	CC	TT	TT	TT	CC	CC	CC	CC	CC	TT	TT	CC	TT
AX-111071459	T/G	1A	319447765	+	NA	NA	NA	NA	NA	NA	TT	TT	GG	GG	GG	TT	GG	TT	GG	TT	GG	TT	TT	TT	GG	GG	GG	GG	GG	TT	NA	GG	GG	GG	TT	TT	GG	TT	TT	TT	GG	GG	GG	GG	GG	TT	TT	GG	TT
AX-110994106	C/G	1A	319559419	+	NA	NA	NA	NA	NA	NA	GG	GG	CC	CC	CC	GG	CC	GG	CC	GG	CC	GG	GG	GG	CC	CC	CC	CC	CC	GG	CC	CG	CC	CC	GG	GG	CC	GG	GG	GG	CC	CC	CC	CC	CC	GG	GG	CC	GG
AX-108976051	A/G	1A	319883656	+	NA	NA	NA	NA	NA	NA	AA	AA	GG	GG	GG	AA	GG	AA	GG	AA	GG	AA	AA	AA	GG	GG	GG	GG	GG	AA	GG	GG	GG	GG	AA	AA	GG	AA	AA	AA	GG	GG	GG	GG	GG	AA	AA	GG	AA
AX-110450556	C/G	1A	319886708	+	NA	NA	NA	NA	NA	NA	CC	CC	GG	GG	GG	CC	GG	CC	GG	CC	GG	CC	CC	CC	GG	GG	GG	GG	GG	CC	GG	GG	GG	GG	CC	CC	GG	CC	CC	CC	GG	GG	GG	GG	GG	CC	CC	GG	CC
AX-109998331	A/G	1A	320144941	+	NA	NA	NA	NA	NA	NA	GG	GG	AA	GG	AA	GG	GG	GG	GG	GG	AA	GG	GG	GG	GG	GG	GG	GG	GG	GG	AA	AG	GG	AA	GG	GG	GG	GG	GG	GG	AA	GG	GG	GG	GG	GG	GG	AA	GG
AX-110936268	A/G	1A	320292114	+	NA	NA	NA	NA	NA	NA	AA	AA	GG	GG	GG	AA	GG	AA	GG	AA	GG	AA	AA	AA	GG	GG	GG	GG	GG	AA	GG	GG	GG	GG	AA	AA	GG	AA	AA	AA	GG	GG	GG	GG	GG	AA	AA	GG	AA
AX-109373293	T/G	1A	320331200	+	NA	NA	NA	NA	NA	NA	TT	TT	TT	GG	TT	TT	GG	TT	GG	TT	TT	TT	TT	TT	GG	GG	GG	GG	GG	TT	TT	GG	GG	TT	TT	TT	GG	TT	TT	TT	TT	GG	GG	GG	GG	TT	TT	TT	TT
AX-109296950	C/G	1A	320431994	+	NA	NA	NA	NA	NA	NA	CC	CC	CC	CC	CC	CC	CC	CC	CC	CC	CC	CC	CC	CC	CC	CC	CC	CC	CC	CC	CC	CC	CC	CC	CC	CC	CC	CC	CC	CC	CC	CC	CC	CC	CC	CC	CC	CC	CC
AX-111509307	A/G	1A	320445166	+	NA	NA	NA	NA	NA	NA	GG	GG	GG	GG	GG	GG	GG	GG	GG	GG	GG	GG	GG	GG	GG	GG	GG	GG	GG	GG	GG	GG	GG	GG	GG	GG	GG	GG	GG	GG	GG	GG	GG	GG	GG	GG	GG	GG	GG
AX-111140587	A/G	1A	323844310	+	NA	NA	NA	NA	NA	NA	AA	AA	AA	AA	AA	AA	AA	AA	AA	AA	AA	AA	AA	AA	AA	AA	AA	AA	AA	AA	AA	AA	AA	AA	AA	AA	AA	AA	AA	AA	AA	AA	AA	AA	AA	AA	AA	AA	AA
AX-109005483	T/C	1A	324487743	+	NA	NA	NA	NA	NA	NA	TT	TT	CC	CC	CC	TT	TT	TT	CC	TT	CC	TT	TT	TT	CC	CC	CC	CC	CC	TT	CC	CC	CC	CC	TT	TT	CC	TT	TT	TT	CC	CC	CC	CC	CC	TT	TT	CC	TT
AX-111572655	T/C	1A	324607963	+	NA	NA	NA	NA	NA	NA	TT	TT	TT	TT	TT	TT	TT	TT	TT	TT	TT	TT	TT	TT	TT	TT	TT	TT	TT	TT	TT	TT	TT	TT	TT	TT	TT	TT	TT	TT	TT	TT	TT	TT	TT	TT	TT	TT	TT
AX-109299211	T/C	1A	327016537	+	NA	NA	NA	NA	NA	NA	TT	TT	TT	TT	TT	TT	TT	TT	TT	TT	TT	TT	TT	TT	TT	TT	TT	TT	TT	TT	TT	TT	TT	TT	TT	TT	TT	TT	TT	TT	TT	TT	TT	TT	TT	TT	TT	TT	TT
AX-108841071	A/G	1A	327272366	+	NA	NA	NA	NA	NA	NA	GG	GG	GG	GG	GG	GG	GG	GG	GG	GG	GG	GG	GG	GG	GG	GG	GG	GG	GG	GG	GG	GG	GG	GG	GG	GG	GG	GG	GG	GG	GG	GG	GG	GG	GG	GG	GG	GG	GG
AX-111553287	A/G	1A	328270731	+	NA	NA	NA	NA	NA	NA	GG	GG	GG	GG	GG	GG	GG	GG	GG	GG	GG	GG	GG	GG	GG	GG	GG	GG	GG	GG	GG	GG	GG	GG	GG	GG	GG	GG	GG	GG	GG	GG	GG	GG	GG	GG	GG	GG	GG
AX-110475253	A/G	1A	331414199	+	NA	NA	NA	NA	NA	NA	GG	GG	GG	GG	GG	GG	GG	GG	GG	GG	GG	GG	GG	GG	GG	GG	GG	GG	GG	GG	GG	GG	GG	GG	GG	GG	GG	GG	GG	GG	GG	GG	GG	GG	GG	GG	GG	GG	GG
AX-109351766	A/C	1A	331519295	+	NA	NA	NA	NA	NA	NA	AA	AA	AA	AA	AA	AA	AA	AA	AA	AA	AA	AA	AA	AA	AA	AA	AA	AA	AA	AA	AA	AA	AA	AA	AA	AA	AA	AA	AA	AA	AA	AA	AA	AA	AA	AA	AA	AA	AA
AX-110921788	T/C	1A	333527307	+	NA	NA	NA	NA	NA	NA	TT	TT	TT	CC	TT	TT	TT	TT	CC	TT	TT	TT	TT	TT	CC	CC	CC	CC	CC	TT	TT	CC	CC	TT	TT	TT	CC	TT	TT	TT	TT	CC	CC	CC	CC	TT	TT	TT	TT
AX-110546251	T/C	1A	333613256	+	NA	NA	NA	NA	NA	NA	TT	TT	TT	CC	TT	TT	TT	TT	CC	TT	TT	TT	TT	TT	CC	CC	CC	CC	CC	TT	TT	CC	CC	TT	TT	TT	CC	TT	TT	TT	TT	CC	CC	CC	CC	TT	TT	TT	TT
AX-109444809	T/C	1A	333625146	+	NA	NA	NA	NA	NA	NA	CC	CC	CC	TT	CC	CC	CC	CC	TT	CC	CC	CC	CC	CC	TT	TT	TT	TT	TT	CC	CC	TT	TT	CC	CC	CC	TT	CC	CC	CC	CC	TT	TT	TT	TT	CC	CC	CC	CC
AX-108927864	T/C	1A	333877977	+	NA	NA	NA	NA	NA	NA	CC	CC	CC	TT	CC	CC	CC	CC	TT	CC	CC	CC	CC	CC	TT	TT	TT	TT	TT	CC	CC	TT	TT	CC	CC	CC	TT	CC	CC	CC	CC	TT	TT	TT	TT	CC	CC	CC	CC
AX-110439012	T/C	1A	333883107	+	NA	NA	NA	NA	NA	NA	CC	CC	CC	TT	CC	CC	CC	CC	TT	CC	CC	CC	CC	CC	TT	TT	TT	TT	TT	CC	CC	TT	TT	CC	CC	CC	TT	CC	CC	CC	CC	TT	TT	TT	TT	CC	CC	CC	CC
AX-108965988	T/C	1A	333887117	+	NA	NA	NA	NA	NA	NA	CC	CC	CC	TT	CC	CC	CC	CC	TT	CC	CC	CC	CC	CC	TT	TT	TT	TT	TT	CC	CC	TT	TT	CC	CC	CC	TT	CC	CC	CC	CC	TT	TT	TT	TT	CC	CC	CC	CC
AX-109967116	C/G	1A	334502147	+	NA	NA	NA	NA	NA	NA	GG	GG	GG	GG	GG	GG	GG	GG	GG	GG	GG	GG	GG	GG	GG	GG	GG	GG	GG	GG	GG	GG	GG	GG	GG	GG	GG	GG	GG	GG	GG	GG	GG	GG	GG	GG	GG	GG	GG
AX-110511731	T/C	1A	334788278	+	NA	NA	NA	NA	NA	NA	CC	CC	CC	CC	CC	CC	CC	CC	CC	CC	CC	CC	CC	CC	CC	CC	CC	CC	CC	CC	CC	CC	CC	CC	CC	CC	CC	CC	CC	CC	CC	CC	CC	CC	CC	CC	CC	CC	CC
AX-110947388	A/G	1A	336126282	+	NA	NA	NA	NA	NA	NA	GG	GG	GG	GG	GG	GG	GG	GG	GG	GG	GG	GG	GG	GG	GG	GG	GG	GG	GG	GG	GG	NA	GG	GG	GG	GG	GG	GG	GG	GG	GG	GG	GG	GG	GG	GG	GG	GG	GG
AX-109334569	A/G	1A	336312091	+	NA	NA	NA	NA	NA	NA	GG	GG	GG	GG	GG	GG	GG	GG	GG	GG	GG	GG	GG	GG	GG	GG	GG	GG	GG	GG	GG	GG	GG	GG	GG	GG	GG	GG	GG	GG	GG	GG	GG	GG	GG	GG	GG	GG	GG
AX-110567183	A/G	1A	336460977	+	NA	NA	NA	NA	NA	NA	AA	AA	AA	AA	AA	AA	AA	AA	AA	AA	AA	AA	AA	AA	AA	AA	AA	AA	AA	AA	AA	AA	AA	AA	AA	AA	AA	AA	AA	AA	AA	AA	AA	AA	AA	AA	AA	AA	AA
AX-109310093	A/G	1A	336886023	+	NA	NA	NA	NA	NA	NA	AA	AA	AA	GG	AA	AA	AA	AA	GG	AA	AA	AA	AA	AA	GG	GG	GG	GG	GG	AA	AA	GG	GG	AA	AA	AA	GG	AA	AA	AA	AA	GG	GG	GG	GG	AA	AA	AA	AA
AX-111525112	A/G	1A	337016160	+	NA	NA	NA	NA	NA	NA	GG	GG	GG	AA	GG	GG	GG	GG	AA	GG	GG	GG	GG	GG	AA	AA	AA	AA	AA	GG	GG	AA	AA	GG	GG	GG	AA	GG	GG	GG	GG	AA	AA	AA	AA	GG	GG	GG	GG
AX-110018834	T/C	1A	337154946	+	NA	NA	NA	NA	NA	NA	TT	TT	TT	CC	TT	TT	TT	TT	CC	TT	TT	TT	TT	TT	CC	CC	CC	CC	CC	TT	TT	CC	CC	TT	TT	TT	CC	TT	TT	TT	TT	CC	CC	CC	CC	TT	TT	TT	TT
AX-111141894	A/G	1A	337302319	+	NA	NA	NA	NA	NA	NA	AA	AA	AA	GG	AA	AA	AA	AA	GG	AA	AA	AA	AA	AA	GG	GG	GG	GG	GG	AA	AA	GG	GG	AA	AA	AA	GG	AA	AA	AA	AA	GG	GG	GG	GG	AA	AA	AA	AA
AX-109971512	C/G	1A	337356573	+	NA	NA	NA	NA	NA	NA	GG	GG	GG	CC	GG	GG	GG	GG	CC	GG	GG	GG	GG	GG	CC	CC	CC	CC	CC	GG	GG	CC	CC	GG	GG	GG	CC	GG	GG	GG	GG	CC	CC	CC	CC	GG	GG	GG	GG
AX-109519346	T/C	1A	337367657	+	NA	NA	NA	NA	NA	NA	TT	TT	TT	CC	TT	TT	TT	TT	CC	TT	TT	TT	TT	TT	CC	CC	CC	CC	CC	TT	TT	CC	CC	TT	TT	TT	CC	TT	TT	TT	TT	CC	CC	CC	CC	TT	TT	TT	TT
AX-109337231	T/G	1A	337398283	+	NA	NA	NA	NA	NA	NA	TT	TT	GG	GG	GG	TT	TT	TT	GG	TT	GG	TT	TT	TT	GG	GG	GG	GG	GG	TT	GG	GG	GG	GG	TT	TT	GG	TT	TT	TT	GG	GG	GG	GG	GG	TT	TT	GG	TT
AX-109328719	T/C	1A	337401214	+	NA	NA	NA	NA	NA	NA	CC	CC	CC	TT	CC	CC	CC	CC	TT	CC	CC	CC	CC	CC	TT	TT	TT	TT	TT	CC	CC	TT	TT	CC	CC	CC	TT	CC	CC	CC	CC	TT	TT	TT	TT	CC	CC	CC	CC
AX-111624842	A/G	1A	337898056	+	NA	NA	NA	NA	NA	NA	AA	AA	AA	GG	AA	AA	AA	AA	GG	AA	AA	AA	AA	AA	GG	GG	GG	GG	GG	AA	AA	GG	GG	AA	AA	AA	GG	AA	AA	AA	AA	GG	GG	GG	GG	AA	AA	AA	AA
AX-108820820	T/C	1A	337950327	+	NA	NA	NA	NA	NA	NA	TT	TT	TT	CC	TT	TT	TT	TT	CC	TT	TT	TT	TT	TT	CC	CC	CC	CC	CC	TT	TT	CC	CC	TT	TT	TT	CC	TT	TT	TT	TT	CC	CC	CC	CC	TT	TT	TT	TT
AX-110473633	A/C	1A	337993412	+	NA	NA	NA	NA	NA	NA	CC	CC	CC	AA	CC	CC	CC	CC	AA	CC	CC	CC	CC	CC	AA	AA	AA	AA	AA	CC	CC	AA	AA	CC	CC	CC	AA	CC	CC	CC	CC	AA	AA	AA	AA	CC	CC	CC	CC
AX-111701587	A/C	1A	338840127	+	NA	NA	NA	NA	NA	NA	CC	CC	AA	AA	AA	CC	CC	CC	AA	CC	AA	CC	CC	CC	AA	AA	AA	AA	AA	CC	AA	AA	AA	AA	CC	CC	AA	CC	CC	CC	AA	AA	AA	AA	AA	CC	CC	AA	CC
AX-111736828	A/G	1A	339099199	+	NA	NA	NA	NA	NA	NA	GG	GG	AA	AA	AA	GG	GG	GG	AA	GG	AA	GG	GG	GG	AA	AA	AA	AA	AA	GG	AA	AA	AA	AA	GG	GG	AA	GG	GG	GG	AA	AA	AA	AA	AA	GG	GG	AA	GG
AX-109032174	A/T	1A	339485837	+	NA	NA	NA	NA	NA	NA	TT	TT	AA	AA	AA	TT	TT	TT	AA	TT	AA	TT	TT	TT	AA	AA	AA	AA	AA	TT	AA	AA	AA	AA	TT	TT	AA	TT	TT	TT	AA	AA	AA	AA	AA	TT	TT	AA	TT
AX-108800232	A/G	1A	339490055	+	NA	NA	NA	NA	NA	NA	AA	AA	GG	GG	GG	AA	AA	AA	GG	AA	GG	AA	AA	AA	GG	GG	GG	GG	GG	AA	GG	GG	GG	GG	AA	AA	GG	AA	AA	AA	GG	GG	GG	GG	GG	AA	AA	GG	AA
AX-109385130	A/G	1A	339515212	+	NA	NA	NA	NA	NA	NA	AA	AA	GG	GG	GG	AA	AA	AA	GG	AA	GG	AA	AA	AA	GG	GG	GG	GG	GG	AA	GG	GG	GG	GG	AA	AA	GG	AA	AA	AA	GG	GG	GG	GG	GG	AA	AA	GG	AA
AX-110506787	T/G	1A	339794635	+	NA	NA	NA	NA	NA	NA	TT	TT	GG	GG	GG	TT	TT	TT	GG	TT	GG	TT	TT	TT	GG	GG	GG	GG	GG	TT	GG	GG	GG	GG	TT	NA	GG	TT	TT	TT	GG	GG	GG	GG	GG	TT	TT	GG	NA
AX-110593666	T/G	1A	339916340	+	NA	NA	NA	NA	NA	NA	TT	TT	GG	GG	GG	TT	TT	TT	GG	TT	GG	TT	TT	TT	GG	GG	GG	GG	GG	TT	GG	GG	GG	GG	TT	TT	GG	TT	TT	TT	GG	GG	GG	GG	GG	TT	TT	GG	TT
AX-109382288	T/C	1A	341591187	+	NA	NA	NA	NA	NA	NA	TT	TT	TT	TT	TT	TT	TT	TT	TT	TT	TT	TT	TT	TT	TT	TT	TT	TT	TT	TT	TT	TT	TT	TT	TT	TT	TT	TT	TT	TT	TT	TT	TT	TT	TT	TT	TT	TT	TT
AX-110704465	T/C	1A	342593288	+	NA	NA	NA	NA	NA	NA	CC	CC	TT	TT	TT	CC	CC	CC	TT	CC	TT	CC	CC	CC	TT	TT	TT	TT	TT	CC	TT	TT	TT	TT	CC	CC	TT	CC	CC	CC	TT	TT	TT	TT	TT	CC	CC	TT	CC
AX-109304452	A/G	1A	343384533	+	NA	NA	NA	NA	NA	NA	GG	GG	AA	AA	AA	GG	GG	GG	AA	GG	AA	GG	GG	GG	AA	AA	AA	AA	AA	GG	NA	AA	AA	AA	GG	GG	AA	GG	GG	GG	AA	AA	AA	AA	AA	GG	GG	AA	GG
AX-109815583	T/C	1A	343613499	+	NA	NA	NA	NA	NA	NA	CC	CC	TT	TT	TT	CC	CC	CC	TT	CC	TT	CC	CC	CC	TT	TT	TT	TT	TT	CC	NA	TT	TT	TT	CC	CC	TT	CC	CC	CC	TT	TT	TT	TT	TT	CC	CC	TT	CC
AX-108844691	T/C	1A	343660821	+	NA	NA	NA	NA	NA	NA	CC	CC	TT	TT	TT	CC	CC	CC	TT	CC	TT	CC	CC	CC	TT	TT	TT	TT	TT	CC	TT	TT	TT	TT	CC	CC	TT	CC	CC	CC	TT	TT	TT	TT	TT	CC	CC	TT	CC
AX-109886270	A/G	1A	344324226	+	NA	NA	NA	NA	NA	NA	GG	GG	AA	AA	AA	GG	GG	GG	AA	GG	AA	GG	GG	GG	AA	AA	AA	AA	AA	GG	AA	AA	AA	AA	GG	GG	AA	GG	GG	GG	AA	AA	AA	AA	AA	GG	GG	AA	GG
AX-108730092	T/C	1A	344488990	+	NA	NA	NA	NA	NA	NA	TT	TT	CC	CC	CC	TT	TT	TT	CC	TT	CC	TT	TT	TT	CC	CC	CC	CC	CC	TT	CC	CC	CC	CC	TT	TT	CC	TT	TT	TT	CC	CC	CC	CC	CC	TT	TT	CC	TT
AX-110563586	C/G	1A	344919939	+	NA	NA	NA	NA	NA	NA	CC	CC	GG	GG	GG	CC	CC	CC	GG	CC	GG	CC	CC	CC	GG	GG	GG	GG	GG	CC	GG	GG	GG	GG	CC	CC	GG	CC	CC	CC	GG	GG	GG	GG	GG	CC	CC	GG	CC
AX-110678638	T/C	1A	345994857	+	NA	NA	NA	NA	NA	NA	TT	TT	CC	CC	CC	TT	TT	TT	CC	TT	CC	TT	TT	TT	CC	CC	CC	CC	CC	TT	CC	CC	CC	CC	TT	TT	CC	TT	TT	TT	CC	CC	CC	CC	CC	TT	TT	CC	TT
AX-108735953	A/G	1A	346492200	+	NA	NA	NA	NA	NA	NA	AA	AA	GG	GG	GG	AA	AA	AA	GG	AA	GG	AA	AA	AA	GG	GG	GG	GG	GG	AA	GG	GG	GG	GG	AA	AA	GG	AA	AA	AA	GG	GG	GG	GG	GG	AA	AA	GG	AA
AX-111458532	A/G	1A	347326975	+	NA	NA	NA	NA	NA	NA	AA	AA	GG	GG	GG	AA	AA	AA	GG	AA	GG	AA	AA	AA	GG	GG	GG	GG	GG	AA	GG	GG	GG	GG	AA	AA	GG	AA	AA	AA	GG	GG	GG	GG	GG	AA	AA	GG	AA
AX-110973817	A/G	1A	347915751	+	NA	NA	NA	NA	NA	NA	AA	AA	GG	GG	GG	AA	AA	AA	GG	AA	GG	AA	AA	AA	GG	GG	GG	GG	GG	AA	GG	GG	GG	GG	AA	AA	GG	AA	AA	AA	GG	GG	GG	GG	GG	AA	AA	GG	AA
AX-108950008	A/G	1A	348561665	+	NA	NA	NA	NA	NA	NA	AA	AA	GG	AA	GG	AA	AA	AA	AA	AA	GG	AA	AA	AA	AA	AA	AA	AA	AA	AA	GG	AA	AA	GG	AA	AA	AA	AA	AA	AA	GG	AA	AA	AA	AA	AA	AA	GG	AA
AX-111573469	T/C	1A	348713557	+	NA	NA	NA	NA	NA	NA	TT	TT	CC	CC	CC	TT	TT	TT	CC	TT	CC	TT	TT	TT	CC	CC	CC	CC	CC	TT	CC	CC	CC	CC	TT	TT	CC	TT	TT	TT	CC	CC	CC	CC	CC	TT	TT	CC	TT
AX-111258903	A/G	1A	349388261	+	NA	NA	NA	NA	NA	NA	AA	AA	GG	AA	GG	AA	AA	AA	AA	AA	GG	AA	AA	AA	AA	AA	AA	AA	AA	AA	GG	AA	AA	GG	AA	AA	AA	AA	AA	AA	GG	AA	AA	AA	AA	AA	AA	GG	AA
AX-110990436	A/C	1A	349517298	+	NA	NA	NA	NA	NA	NA	AA	AA	CC	CC	CC	AA	NA	AA	CC	AA	CC	AA	AA	AA	CC	CC	CC	CC	CC	AA	CC	CC	CC	CC	NA	AA	CC	AA	AA	AA	CC	CC	CC	CC	CC	AA	AA	CC	AA
AX-111077251	A/G	1A	351344590	+	NA	NA	NA	NA	NA	NA	GG	GG	GG	AA	GG	GG	GG	GG	AA	GG	GG	GG	GG	GG	AA	AA	AA	AA	AA	GG	GG	AA	AA	GG	GG	GG	AA	GG	GG	GG	GG	AA	AA	AA	AA	GG	GG	GG	GG
AX-109909262	A/C	1A	351475106	+	NA	NA	NA	NA	NA	NA	AA	AA	AA	CC	NA	AA	AA	AA	CC	AA	AA	AA	AA	AA	CC	CC	CC	CC	CC	AA	AA	CC	CC	AA	AA	AA	CC	AA	AA	AA	AA	CC	CC	CC	CC	AA	AA	AA	AA
AX-108947403	T/C	1A	351601289	+	NA	NA	NA	NA	NA	NA	TT	TT	CC	TT	CC	TT	TT	TT	TT	TT	CC	TT	TT	TT	TT	TT	TT	TT	TT	TT	CC	TT	TT	CC	TT	TT	TT	TT	TT	TT	CC	TT	TT	TT	TT	TT	TT	CC	TT
AX-108899002	T/C	1A	351924135	+	NA	NA	NA	NA	NA	NA	TT	TT	TT	CC	TT	TT	TT	TT	CC	TT	TT	TT	TT	TT	CC	CC	CC	CC	CC	TT	TT	CC	CC	TT	TT	TT	CC	TT	TT	TT	TT	CC	CC	CC	CC	TT	TT	TT	TT
AX-109606033	A/C	1A	352873176	+	NA	NA	NA	NA	NA	NA	AA	AA	AA	CC	AA	AA	AA	AA	CC	AA	AA	AA	AA	AA	CC	CC	CC	CC	CC	AA	AA	CC	CC	AA	AA	AA	CC	AA	AA	AA	AA	CC	CC	CC	CC	AA	AA	AA	AA
AX-111546934	A/G	1A	354054598	+	NA	NA	NA	NA	NA	NA	AA	AA	AA	GG	AA	AA	AA	AA	GG	AA	AA	AA	AA	AA	GG	GG	GG	GG	GG	AA	AA	GG	GG	AA	AA	AA	GG	AA	AA	AA	AA	GG	GG	GG	GG	AA	AA	AA	AA
AX-111464281	T/C	1A	354352328	+	NA	NA	NA	NA	NA	NA	TT	NA	TT	CC	NA	NA	TT	TT	CC	TT	TT	TT	TT	TT	CC	CC	CC	CC	CC	TT	TT	CC	CC	TT	TT	TT	CC	TT	TT	TC	TT	CC	CC	CC	CC	TT	TT	TT	TT
AX-111261118	T/C	1A	354637074	+	NA	NA	NA	NA	NA	NA	CC	CC	CC	TT	CC	CC	CC	CC	TT	CC	CC	CC	CC	CC	TT	TT	TT	TT	TT	CC	CC	TT	TT	CC	CC	CC	TT	CC	CC	CC	CC	TT	TT	TT	TT	CC	CC	CC	CC
AX-108861860	A/G	1A	354817823	+	NA	NA	NA	NA	NA	NA	GG	GG	GG	AA	GG	GG	GG	GG	AA	GG	GG	GG	GG	GG	AA	AA	AA	AA	AA	GG	GG	AA	AA	GG	GG	GG	AA	GG	GG	GG	GG	AA	AA	AA	AA	GG	GG	GG	GG
AX-110488785	T/C	1A	354934267	+	NA	NA	NA	NA	NA	NA	TT	TT	TT	CC	TT	TT	TT	TT	CC	TT	TT	TT	TT	TT	CC	CC	CC	CC	CC	TT	TT	CC	CC	TT	TT	TT	CC	TT	TT	TT	TT	CC	CC	CC	CC	TT	TT	TT	TT
AX-112290756	T/C	1A	354938468	+	NA	NA	NA	NA	NA	NA	TT	TT	TT	CC	TT	CC	TT	CC	CC	CC	TT	CC	CC	TT	CC	CC	CC	CC	CC	TC	TT	CC	CC	TT	TT	TT	CC	TT	TT	TT	TT	CC	CC	CC	CC	CC	TT	TT	TT
AX-111727637	A/G	1A	354944267	+	NA	NA	NA	NA	NA	NA	GG	GG	GG	AA	GG	GG	GG	GG	AA	GG	GG	GG	GG	GG	AA	AA	AA	AA	AA	GG	GG	AA	AA	GG	GG	GG	AA	GG	GG	GG	GG	AA	AA	AA	AA	GG	GG	GG	GG
AX-95195514	C/G	1A	354950241	+	NA	NA	NA	NA	NA	NA	GG	GG	GG	CC	GG	GG	GG	GG	CC	GG	GG	GG	GG	GG	CC	CC	CC	CC	CC	GG	GG	CC	CC	GG	GG	GG	CC	GG	GG	GG	GG	CC	CC	CC	CC	GG	GG	GG	GG
AX-110547230	A/G	1A	355318778	+	NA	NA	NA	NA	NA	NA	GG	GG	GG	AA	GG	GG	GG	GG	AA	GG	GG	GG	GG	GG	AA	AA	AA	AA	AA	GG	GG	AA	AA	GG	GG	GG	AA	GG	GG	GG	GG	AA	AA	AA	AA	GG	GG	GG	GG
AX-110043429	A/G	1A	355329879	+	NA	NA	NA	NA	NA	NA	AA	AA	AA	GG	AA	AA	AA	AA	GG	AA	AA	AA	AA	AA	GG	GG	GG	GG	GG	AA	AA	GG	GG	AA	AA	AA	GG	AA	AA	AA	AA	GG	GG	GG	GG	AA	AA	AA	AA
AX-111455543	A/G	1A	355332842	+	NA	NA	NA	NA	NA	NA	GG	GG	GG	AA	GG	GG	GG	GG	AA	GG	GG	GG	GG	GG	AA	AA	AA	AA	AA	GG	GG	AA	AA	GG	GG	GG	AA	GG	GG	GG	GG	AA	AA	AA	AA	GG	GG	GG	GG
AX-108874109	C/G	1A	355343457	+	NA	NA	NA	NA	NA	NA	CC	CC	CC	GG	CC	CC	CC	CC	GG	CC	CC	CC	CC	CC	GG	GG	GG	GG	GG	CC	CC	GG	GG	CC	CC	CC	GG	CC	CC	CC	CC	GG	GG	GG	GG	CC	CC	CC	CC
AX-109529762	T/C	1A	355347301	+	NA	NA	NA	NA	NA	NA	CC	CC	TT	TT	CC	TT	CC	CC	TT	CC	TT	CC	CC	CC	CC	CC	TT	TT	CC	CC	CC	TT	TT	CC	TT	TT	TT	TT	CC	CC	TT	TT	CC	TT	TT	TT	TT	CC	CC
AX-110607889	T/C	1A	355583112	+	NA	NA	NA	NA	NA	NA	TT	TT	TT	CC	TT	TT	TT	TT	CC	TT	TT	TT	TT	TT	CC	CC	CC	CC	CC	TT	TT	CC	CC	TT	TT	TT	CC	TT	TT	TT	TT	CC	CC	CC	CC	TT	TT	TT	TT
AX-111174522	A/G	1A	355632134	+	NA	NA	NA	NA	NA	NA	AA	AA	AA	GG	AA	AA	AA	AA	GG	AA	AA	AA	AA	AA	GG	GG	GG	GG	GG	AA	AA	GG	GG	AA	AA	AA	GG	AA	AA	AA	AA	GG	GG	GG	GG	AA	AA	AA	AA
AX-109335291	T/C	1A	355729724	+	NA	NA	NA	NA	NA	NA	TT	TT	TT	CC	TT	TT	TT	TT	CC	TT	TT	TT	TT	TT	CC	CC	CC	CC	CC	TT	TT	CC	CC	TT	TT	TT	CC	TT	TT	TT	TT	CC	CC	CC	CC	TT	TT	TT	TT
AX-111052075	T/C	1A	355795442	+	NA	NA	NA	NA	NA	NA	CC	CC	CC	TT	CC	CC	CC	CC	TT	CC	CC	CC	CC	CC	TT	TT	TT	TT	TT	CC	CC	TT	TT	CC	CC	CC	TT	CC	CC	CC	CC	TT	TT	TT	TT	CC	CC	CC	CC
AX-110401529	A/G	1A	356393260	+	NA	NA	NA	NA	NA	NA	GG	GG	GG	AA	GG	GG	GG	GG	AA	GG	GG	GG	GG	GG	AA	AA	AA	AA	AA	GG	GG	AA	AA	GG	GG	GG	AA	GG	GG	GG	GG	AA	AA	AA	AA	GG	GG	GG	GG
AX-111483838	C/G	1A	357434649	+	NA	NA	NA	NA	NA	NA	CC	CC	CC	GG	CC	CC	CC	CC	GG	CC	CC	CC	CC	CC	GG	GG	GG	GG	GG	CC	CC	GG	GG	CC	CC	CC	GG	CC	CC	CC	CC	GG	GG	GG	GG	CC	CC	CC	CC
AX-111138197	T/C	1A	359564585	+	NA	NA	NA	NA	NA	NA	TT	TT	TT	CC	TT	TT	TT	TT	CC	TT	TT	TT	TT	TT	CC	CC	CC	CC	CC	TT	TT	CC	CC	TT	TT	TT	CC	TT	TT	TT	TT	CC	CC	CC	CC	TT	TT	TT	TT
AX-109562522	A/G	1A	360009501	+	NA	NA	NA	NA	NA	NA	GG	GG	GG	AA	GG	GG	GG	GG	AA	GG	GG	GG	GG	GG	AA	AA	AA	AA	AA	GG	GG	NA	AA	GG	GG	GG	AA	GG	GG	GG	GG	AA	AA	AA	AA	GG	GG	GG	GG
AX-111217732	T/C	1A	360999748	+	NA	NA	NA	NA	NA	NA	TT	TT	TT	CC	TT	TT	TT	TT	CC	TT	TT	TT	TT	TT	CC	CC	CC	CC	CC	TT	TT	CC	CC	TT	TT	TT	CC	TT	TT	TT	TT	CC	CC	CC	CC	TT	TT	TT	TT
AX-110179728	T/C	1A	361951744	+	NA	NA	NA	NA	NA	NA	CC	TT	CC	CC	CC	CC	CC	TT	CC	TT	TT	TT	TT	CC	TT	CC	TT	TT	CC	TT	TT	CC	CC	CC	CC	CC	CC	CC	CC	TT	TT	CC	TT	CC	CC	TT	CC	CC	TT
AX-110364346	T/C	1A	362063692	+	NA	NA	NA	NA	NA	NA	CC	CC	TT	CC	CC	CC	CC	TT	CC	NA	TT	TT	CC	CC	CC	TT	CC	TT	TT	CC	CC	CC	CC	CC	CC	CC	CC	CC	CC	CC	CC	CC	TT	CC	CC	CC	CC	CC	TT
AX-109950756	A/G	1A	363455209	+	NA	NA	NA	NA	NA	NA	AA	AA	AA	GG	AA	AA	AA	AA	GG	AA	AA	AA	AA	AA	GG	GG	GG	GG	GG	AA	AA	GG	GG	AA	AA	AA	GG	AA	AA	AA	AA	GG	GG	GG	GG	AA	AA	AA	AA
AX-109516281	T/C	1A	364719631	+	NA	NA	NA	NA	NA	NA	TT	TT	TT	CC	TT	TT	TT	TT	CC	TT	TT	TT	TT	TT	CC	CC	CC	CC	CC	TT	TT	CC	CC	TT	TT	TT	CC	TT	TT	TT	TT	CC	CC	CC	CC	TT	TT	TT	TT
AX-110489045	A/G	1A	365489201	+	NA	NA	NA	NA	NA	NA	AA	AA	AA	GG	AA	AA	AA	AA	GG	AA	AA	AA	AA	AA	GG	GG	GG	GG	GG	AA	AA	GG	GG	AA	AA	AA	GG	AA	AA	AA	AA	GG	GG	GG	GG	AA	AA	AA	AA
AX-111173814	T/C	1A	365491361	+	NA	NA	NA	NA	NA	NA	CC	CC	CC	TT	CC	CC	CC	CC	TT	CC	CC	CC	CC	CC	TT	TT	TT	TT	TT	CC	CC	TT	TT	CC	CC	CC	TT	CC	CC	CC	CC	TT	TT	TT	TT	CC	CC	CC	CC
AX-109887522	T/C	1A	365646107	+	NA	NA	NA	NA	NA	NA	CC	CC	CC	TT	CC	CC	CC	CC	TT	CC	CC	CC	CC	CC	TT	TT	TT	TT	TT	CC	CC	TT	TT	CC	CC	CC	TT	CC	CC	CC	CC	TT	TT	TT	TT	CC	CC	CC	CC
AX-111622699	A/G	1A	365773485	+	NA	NA	NA	NA	NA	NA	GG	GG	GG	AA	GG	GG	GG	GG	AA	GG	GG	GG	GG	GG	AA	AA	AA	AA	AA	GG	GG	AA	AA	GG	GG	GG	AA	GG	GG	GG	GG	AA	AA	AA	AA	GG	GG	GG	GG
AX-110024066	A/G	1A	366106323	+	NA	NA	NA	NA	NA	NA	GG	GG	GG	AA	GG	GG	GG	GG	AA	GG	GG	GG	GG	GG	AA	AA	AA	AA	AA	GG	GG	AA	AA	GG	GG	GG	AA	GG	GG	GG	GG	AA	AA	AA	AA	GG	GG	GG	GG
AX-111501667	A/G	1A	366123525	+	NA	NA	NA	NA	NA	NA	AA	AA	AA	GG	AA	AA	AA	AA	GG	AA	AA	AA	AA	AA	GG	GG	GG	GG	GG	AA	AA	GG	GG	AA	AA	AA	GG	AA	AA	AA	AA	GG	GG	GG	GG	AA	AA	AA	AA
AX-111673303	A/G	1A	366272718	+	NA	NA	NA	NA	NA	NA	AA	AA	AA	GG	AA	AA	AA	AA	GG	AA	AA	AA	AA	AA	GG	GG	GG	GG	GG	AA	AA	GG	GG	AA	AA	AA	GG	AA	AA	AA	AA	GG	GG	GG	GG	AA	AA	AA	AA
AX-111057434	T/C	1A	366487398	+	NA	NA	NA	NA	NA	NA	TT	TT	TT	CC	TT	TT	TT	TT	CC	TT	TT	TT	TT	TT	CC	CC	CC	CC	CC	TT	TT	CC	CC	TT	TT	TT	CC	TT	TT	TT	TT	CC	CC	CC	CC	TT	TT	TT	TT
AX-109511730	C/G	1A	366541759	+	NA	NA	NA	NA	NA	NA	CC	CC	CC	GG	CC	CC	CC	CC	GG	CC	CC	CC	CC	CC	GG	GG	GG	GG	GG	CC	CC	GG	GG	CC	CC	CC	GG	CC	CC	CC	CC	GG	GG	GG	GG	CC	CC	CC	CC
AX-109344318	A/G	1A	366989771	+	NA	NA	NA	NA	NA	NA	GG	GG	GG	AA	GG	GG	GG	GG	AA	GG	GG	GG	GG	GG	AA	AA	AA	AA	AA	GG	GG	AA	AA	GG	GG	GG	AA	GG	GG	GG	GG	AA	AA	AA	AA	GG	GG	GG	GG
AX-108730735	C/G	1A	366999760	+	NA	NA	NA	NA	NA	NA	GG	GG	GG	CC	GG	GG	GG	GG	CC	GG	GG	GG	GG	GG	CC	CC	CC	CC	CC	GG	GG	CC	CC	GG	GG	GG	CC	GG	GG	GG	GG	CC	CC	CC	CC	GG	GG	GG	GG
AX-111495222	A/G	1A	367004551	+	NA	NA	NA	NA	NA	NA	AA	AA	AA	GG	AA	AA	AG	AA	GG	AA	AA	AA	AA	AA	GG	GG	GG	GG	GG	AA	AA	GG	GG	AA	AA	AA	GG	AA	AA	AA	AA	GG	GG	GG	GG	AA	AA	AA	AA
AX-110632617	A/C	1A	367011371	+	NA	NA	NA	NA	NA	NA	AA	AA	AA	CC	AA	AA	AA	AA	CC	AA	AA	AA	AA	AA	CC	CC	CC	CC	CC	AA	AA	CC	CC	AA	AA	AA	CC	AA	AA	AA	AA	CC	CC	CC	CC	AA	AA	AA	AA
AX-108943724	T/C	1A	367051284	+	NA	NA	NA	NA	NA	NA	TT	TT	TT	CC	TT	TT	TT	TT	NA	TT	TT	TT	TT	TT	CC	CC	CC	CC	CC	TT	TT	CC	CC	TT	TT	TT	CC	TT	TT	TT	TT	CC	CC	CC	CC	TT	TT	TT	TT
AX-109470754	C/G	1A	367054040	+	NA	NA	NA	NA	NA	NA	GG	GG	GG	CC	GG	GG	GG	GG	CC	GG	GG	GG	GG	GG	CC	CC	CC	CC	CC	GG	GG	CC	CC	GG	GG	GG	CC	GG	GG	GG	GG	CC	CC	CC	CC	GG	GG	GG	GG
AX-108775105	T/G	1A	367103788	+	NA	NA	NA	NA	NA	NA	GG	GG	GG	TT	GG	GG	GG	GG	NA	GG	GG	GG	GG	GG	TT	TT	TT	TT	TT	GG	GG	TT	TT	GG	GG	GG	TT	GG	GG	GG	GG	TT	TT	TT	TT	GG	GG	GG	GG
AX-109424706	T/C	1A	367846541	+	NA	NA	NA	NA	NA	NA	TT	TT	TT	CC	TT	TT	TT	TT	CC	TT	TT	TT	TT	TT	CC	CC	CC	CC	CC	TT	TT	CC	CC	TT	TT	TT	CC	TT	TT	TT	TT	CC	CC	CC	CC	TT	TT	TT	TT
AX-111593959	A/G	1A	368346388	+	NA	NA	NA	NA	NA	NA	GG	GG	GG	AA	GG	GG	GG	GG	AA	GG	GG	GG	GG	GG	AA	AA	AA	AA	AA	GG	GG	AA	AA	GG	GG	GG	AA	GG	GG	GG	GG	AA	AA	AA	AA	GG	GG	GG	GG
AX-111067521	A/C	1A	368366630	+	NA	NA	NA	NA	NA	NA	AA	AA	AA	CC	AA	AA	AA	AA	CC	AA	AA	AA	AA	AA	CC	CC	CC	CC	CC	AA	AA	CC	CC	AA	AA	AA	CC	AA	AA	AA	AA	CC	CC	CC	CC	AA	AA	AA	AA
AX-110415470	A/G	1A	368752023	+	NA	NA	NA	NA	NA	NA	AA	AA	GG	AA	AA	AA	AA	AA	AA	AA	GG	AA	AA	AA	AA	AA	AA	AA	AA	AA	GG	AA	AA	GG	AA	AA	AA	AA	AA	AA	GG	AA	AA	AA	AA	AA	AA	GG	AA
AX-108894614	A/G	1A	368858247	+	NA	NA	NA	NA	NA	NA	AA	AA	GG	GG	AA	AA	AA	AA	GG	AA	GG	AA	AA	AA	GG	GG	GG	GG	GG	AA	GG	GG	GG	GG	AA	AA	GG	AA	AA	AA	GG	GG	GG	GG	GG	AA	AA	GG	AA
AX-110672209	A/G	1A	368865268	+	NA	NA	NA	NA	NA	NA	AA	AA	AA	GG	AA	AA	AA	AA	GG	AA	AA	AA	AA	AA	GG	GG	GG	GG	GG	AA	AA	GG	GG	AA	AA	AA	GG	AA	AA	AA	AA	GG	GG	GG	GG	AA	AA	AA	AA
AX-109994147	A/G	1A	368873258	+	NA	NA	NA	NA	NA	NA	AA	AA	GG	GG	AA	AA	AA	AA	GG	AA	GG	AA	AA	AA	GG	GG	GG	GG	GG	AA	GG	GG	GG	GG	AA	AA	GG	AA	AA	AA	GG	GG	GG	GG	GG	AA	AA	GG	AA
AX-109927299	C/G	1A	368917502	+	NA	NA	NA	NA	NA	NA	CC	CC	CC	GG	CC	CC	CC	CC	GG	CC	CC	CC	CC	CC	GG	GG	GG	GG	GG	CC	CC	GG	GG	CC	CC	CC	GG	CC	CC	CC	CC	GG	GG	GG	GG	CC	CC	CC	CC
AX-110121645	T/C	1A	369279763	+	NA	NA	NA	NA	NA	NA	TT	TT	TT	CC	TT	TT	TT	TT	CC	TT	TT	TT	TT	TT	CC	CC	CC	CC	CC	TT	TT	CC	CC	TT	TT	TT	CC	TT	TT	TT	TT	CC	CC	CC	CC	TT	TT	TT	TT
AX-109312262	T/C	1A	369324895	+	NA	NA	NA	NA	NA	NA	TT	TT	TT	CC	TT	TT	TT	TT	CC	TT	TT	TT	TT	TT	CC	CC	CC	CC	CC	TT	TT	CC	CC	TT	TT	TT	CC	TT	TT	TT	TT	CC	CC	CC	CC	TT	TT	TT	TT
AX-111656703	A/T	1A	369346515	+	NA	NA	NA	NA	NA	NA	AA	AA	AA	TT	AA	AA	AA	AA	TT	AA	AA	AA	AA	AA	TT	TT	TT	TT	TT	AA	AA	TT	TT	AA	AA	AA	TT	AA	AA	AA	AA	TT	TT	TT	TT	AA	AA	AA	AA
AX-111585507	T/C	1A	369393356	+	NA	NA	NA	NA	NA	NA	TT	TT	TT	CC	TT	TT	TT	TT	CC	TT	TT	TT	TT	TT	CC	CC	CC	CC	CC	TT	TT	CC	CC	TT	TT	TT	CC	TT	TT	TT	TT	CC	CC	CC	CC	TT	TT	TT	TT
AX-110374575	C/G	1A	369494372	+	NA	NA	NA	NA	NA	NA	GG	GG	GG	CC	GG	GG	GG	GG	CC	GG	GG	GG	GG	GG	CC	CC	CC	CC	CC	GG	GG	CC	CC	GG	GG	GG	CC	GG	GG	GG	GG	CC	CC	CC	CC	GG	GG	GG	GG
AX-108946403	T/C	1A	369499120	+	NA	NA	NA	NA	NA	NA	TT	TT	TT	CC	TT	TT	TT	TT	CC	TT	TT	TT	TT	TT	CC	CC	CC	CC	CC	TT	TT	CC	CC	TT	TT	TT	CC	TT	TT	TT	TT	CC	CC	CC	CC	TT	TT	TT	TT
AX-109489633	C/G	1A	369693715	+	NA	NA	NA	NA	NA	NA	CC	CC	GG	CC	CC	GG	GG	GG	CC	GG	GG	GG	GG	CC	CC	CC	CC	CC	CC	CG	GG	CC	CC	GG	CC	CC	CC	CC	CC	CC	GG	CC	CC	CC	CC	GG	CC	GG	CC
AX-109867938	T/C	1A	369737935	+	NA	NA	NA	NA	NA	NA	TT	TT	CC	TT	TT	CC	CC	CC	TT	CC	CC	CC	CC	TT	TT	TT	TT	TT	TT	TC	CC	TT	TT	CC	TT	TT	TT	TT	TT	TT	CC	TT	TT	TT	TT	CC	TT	CC	TT
AX-109822299	T/C	1A	369993811	+	NA	NA	NA	NA	NA	NA	CC	CC	TT	CC	CC	TT	TT	TT	CC	TT	TT	TT	TT	CC	CC	CC	CC	CC	CC	NA	TT	CC	CC	TT	CC	CC	CC	CC	CC	CC	TT	CC	CC	CC	CC	TT	CC	TT	CC
AX-110363707	C/G	1A	370097014	+	NA	NA	NA	NA	NA	NA	GG	GG	CC	GG	GG	CC	CC	CC	GG	CC	CC	CC	CC	GG	GG	GG	GG	GG	GG	CG	CC	GG	GG	CC	GG	GG	GG	GG	GG	GG	CC	GG	GG	GG	GG	CC	GG	CC	GG
AX-110035801	T/C	1A	371080282	+	NA	NA	NA	NA	NA	NA	CC	CC	TT	CC	CC	TT	TT	TT	CC	TT	TT	TT	TT	CC	CC	CC	CC	CC	CC	TC	TT	CC	CC	TT	CC	CC	CC	CC	CC	CC	TT	CC	CC	CC	CC	TT	CC	TT	CC
AX-109601331	T/C	1A	371820494	+	NA	NA	NA	NA	NA	NA	CC	CC	TT	CC	CC	TT	TT	TT	CC	TT	TT	TT	TT	CC	CC	CC	CC	CC	CC	TC	TT	CC	CC	TT	CC	CC	CC	CC	CC	CC	TT	CC	CC	CC	CC	TT	CC	TT	CC
AX-109328513	A/G	1A	371984854	+	NA	NA	NA	NA	NA	NA	AA	AA	GG	AA	AA	GG	GG	GG	AA	GG	GG	GG	GG	AA	AA	AA	AA	AA	AA	NA	GG	AA	AA	GG	AA	AA	AA	AA	AA	AA	GG	AA	AA	AA	AA	GG	AA	GG	AA
AX-111017486	A/G	1A	372028242	+	NA	NA	NA	NA	NA	NA	AA	AA	GG	AA	AA	GG	GG	GG	AA	GG	GG	GG	GG	AA	AA	AA	AA	AA	AA	AG	GG	AA	AA	GG	AA	AA	AA	AA	AA	AA	GG	AA	AA	AA	AA	GG	AA	GG	AA
AX-110978709	A/C	1A	372061074	+	NA	NA	NA	NA	NA	NA	CC	CC	AA	CC	CC	AA	AC	AA	CC	AA	AA	AA	AA	CC	CC	CC	CC	CC	CC	AC	AA	CC	CC	AA	CC	CC	CC	CC	CC	CC	AA	CC	CC	CC	CC	AA	CC	AA	CC
AX-110671767	T/C	1A	372071462	+	NA	NA	NA	NA	NA	NA	CC	CC	TT	CC	CC	TT	TT	TT	CC	TT	TT	TT	TT	CC	CC	CC	CC	CC	CC	TC	TT	CC	CC	TT	CC	CC	CC	CC	CC	CC	TT	CC	CC	CC	CC	TT	CC	TT	CC
AX-109846342	A/T	1A	372168146	+	NA	NA	NA	NA	NA	NA	TT	TT	NA	TT	TT	AA	AA	AA	TT	AA	AA	AA	AA	TT	TT	TT	TT	TT	TT	AT	AA	TT	TT	AA	TT	TT	TT	TT	TT	TT	AA	TT	TT	TT	TT	AT	TT	AA	TT
AX-109828311	A/G	1A	372226849	+	NA	NA	NA	NA	NA	NA	GG	GG	AA	GG	GG	AA	AA	AA	GG	AA	AA	AA	AA	GG	GG	GG	GG	GG	GG	AG	AA	GG	GG	AA	GG	GG	GG	GG	GG	GG	AA	GG	GG	GG	GG	AA	GG	AA	GG
AX-108931156	A/G	1A	372247956	+	NA	NA	NA	NA	NA	NA	AA	AA	GG	AA	AA	GG	GG	GG	AA	GG	GG	GG	GG	AA	AA	AA	AA	AA	AA	AG	GG	AA	AA	GG	AA	AA	AA	AA	AA	AA	GG	AA	AA	AA	AA	GG	AA	GG	AA
AX-109036598	C/G	1A	372464854	+	NA	NA	NA	NA	NA	NA	CC	CC	GG	CC	CC	GG	GG	GG	CC	GG	GG	GG	GG	CC	CC	CC	CC	CC	CC	CG	GG	CC	CC	GG	CC	CC	CC	CC	CC	CC	GG	CC	CC	CC	CC	GG	CC	GG	CC
AX-110010924	A/G	1A	372530888	+	NA	NA	NA	NA	NA	NA	GG	GG	AA	GG	GG	AA	AA	AA	GG	AA	AA	AA	AA	GG	GG	GG	GG	GG	GG	AG	AA	GG	GG	AA	GG	GG	GG	GG	GG	GG	AA	GG	GG	GG	GG	AA	GG	AA	GG
AX-111011626	T/C	1A	372645329	+	NA	NA	NA	NA	NA	NA	CC	CC	TT	CC	CC	TT	TT	TT	CC	TT	TT	TT	TT	CC	CC	CC	CC	CC	CC	TC	TT	CC	CC	TT	CC	CC	CC	CC	CC	CC	TT	CC	CC	CC	CC	TT	CC	TT	CC
AX-110686891	T/C	1A	373243637	+	NA	NA	NA	NA	NA	NA	TT	TT	CC	TT	TT	CC	CC	CC	TT	CC	CC	CC	CC	TT	TT	TT	TT	TT	TT	TT	CC	TT	TT	CC	TT	TT	TT	TT	TT	TT	CC	TT	TT	TT	TT	CC	TT	CC	TT
AX-111560636	A/C	1A	373265129	+	NA	NA	NA	NA	NA	NA	CC	CC	AA	CC	CC	AA	AA	AA	CC	AA	AA	AA	AA	CC	CC	CC	CC	CC	CC	AC	AA	CC	CC	AA	CC	CC	CC	CC	CC	CC	AA	CC	CC	CC	CC	AA	CC	AA	CC
AX-110940778	T/C	1A	373316048	+	NA	NA	NA	NA	NA	NA	CC	CC	TT	CC	CC	TT	TT	TT	CC	TT	TT	TT	TT	CC	CC	CC	CC	CC	CC	TC	TT	CC	CC	TT	CC	CC	CC	CC	CC	CC	TT	CC	CC	CC	CC	TT	CC	TT	CC
AX-110689238	C/G	1A	373462814	+	NA	NA	NA	NA	NA	NA	GG	GG	CC	GG	GG	CC	CC	CC	GG	CC	CC	CC	CC	GG	GG	GG	GG	GG	GG	CG	CC	GG	GG	CC	GG	GG	GG	GG	GG	GG	CC	GG	GG	GG	GG	CC	GG	CC	GG
AX-111609826	T/C	1A	373761285	+	NA	NA	NA	NA	NA	NA	CC	CC	TT	CC	CC	TT	TT	TT	CC	TT	TT	TT	TT	CC	CC	CC	CC	CC	CC	TC	TT	NA	CC	TT	CC	CC	CC	CC	CC	CC	TT	CC	CC	CC	CC	TT	CC	TT	CC
AX-108892137	A/G	1A	373769151	+	NA	NA	NA	NA	NA	NA	GG	GG	AA	GG	GG	AA	AA	AA	GG	AA	AA	AA	AA	GG	GG	GG	GG	GG	GG	AG	AA	GG	GG	AA	GG	GG	GG	GG	GG	GG	AA	GG	GG	GG	GG	AA	GG	AA	GG
AX-109385932	T/C	1A	374138256	+	NA	NA	NA	NA	NA	NA	CC	CC	TT	CC	CC	TT	TT	TT	CC	TT	TT	TT	TT	CC	CC	CC	CC	CC	CC	TC	TT	CC	CC	TT	CC	CC	CC	CC	CC	CC	TT	CC	CC	CC	CC	TT	CC	TT	CC
AX-110506993	C/G	1A	374835128	+	NA	NA	NA	NA	NA	NA	GG	GG	CC	GG	GG	CC	CC	CC	GG	CC	CC	CC	CC	GG	GG	GG	GG	GG	GG	CG	CC	GG	GG	CC	GG	GG	GG	GG	GG	GG	CC	GG	GG	GG	GG	CC	GG	CC	GG
AX-111254001	A/G	1A	375091810	+	NA	NA	NA	NA	NA	NA	GG	GG	AA	GG	GG	AA	AA	AA	GG	AA	AA	AA	AA	GG	GG	GG	GG	GG	GG	GG	AA	GG	GG	AA	GG	GG	GG	GG	GG	GG	AA	GG	GG	GG	GG	AA	GG	AA	GG
AX-111082605	A/G	1A	375447738	+	NA	NA	NA	NA	NA	NA	GG	GG	AA	GG	GG	AA	AA	AA	GG	AA	AA	AA	AA	GG	GG	GG	GG	GG	GG	AG	AA	NA	GG	AA	GG	GG	GG	GG	GG	GG	AA	GG	GG	GG	GG	AA	GG	AA	GG
AX-111734259	T/C	1A	376135287	+	NA	NA	NA	NA	NA	NA	TT	TT	CC	TT	TT	CC	CC	CC	TT	CC	CC	CC	CC	TT	TT	TT	TT	TT	TT	TC	CC	TT	TT	CC	TT	TT	TT	TT	TT	TT	CC	TT	TT	TT	TT	CC	TT	CC	TT
AX-110054186	T/C	1A	376885800	+	NA	NA	NA	NA	NA	NA	TT	TT	CC	TT	TC	CC	CC	CC	TT	CC	CC	CC	CC	NA	TT	TT	TT	TT	TT	TC	CC	NA	TT	CC	TT	TT	TT	TT	TT	TT	CC	TT	TT	TT	TT	CC	TT	CC	TT
AX-109384586	A/C	1A	377424638	+	NA	NA	NA	NA	NA	NA	AA	AA	CC	AA	AA	CC	CC	CC	AA	CC	CC	CC	CC	AA	AA	AA	AA	AA	AA	AC	CC	AA	AA	CC	AA	AA	AA	AA	AA	AA	CC	AA	AA	AA	AA	CC	AA	CC	AA
AX-110364295	T/C	1A	377433699	+	NA	NA	NA	NA	NA	NA	CC	CC	TT	CC	CC	TT	TT	TT	CC	TT	TT	TT	TT	CC	CC	CC	CC	CC	CC	TC	TT	CC	CC	TT	CC	CC	CC	CC	CC	CC	TT	CC	CC	CC	CC	TT	CC	TT	CC
AX-109008055	A/G	1A	377446211	+	NA	NA	NA	NA	NA	NA	GG	GG	AA	GG	GG	AA	AA	AA	GG	AA	AA	AA	AA	GG	GG	GG	GG	GG	GG	AG	AA	GG	GG	AA	GG	GG	GG	GG	GG	GG	AA	GG	GG	GG	GG	AA	GG	AA	GG
AX-111257206	T/C	1A	377494784	+	NA	NA	NA	NA	NA	NA	TT	TT	CC	TT	TT	CC	CC	CC	TT	CC	CC	CC	CC	TT	TT	TT	TT	TT	TT	TC	CC	TT	TT	CC	TT	TT	TT	TT	TT	TT	CC	TT	TT	TT	TT	CC	TT	CC	TT
AX-111485245	T/C	1A	377596850	+	NA	NA	NA	NA	NA	NA	TT	TT	CC	TT	TT	CC	CC	CC	NA	CC	CC	CC	CC	TT	TT	TT	TT	TT	TT	TC	CC	TT	TT	CC	TT	TT	TT	TT	TT	TC	CC	TT	NA	TT	TT	CC	TT	CC	TT
AX-110735773	A/G	1A	378395050	+	NA	NA	NA	NA	NA	NA	GG	GG	AA	GG	GG	GG	GG	GG	GG	GG	AA	GG	GG	GG	GG	GG	GG	GG	GG	GG	AA	GG	GG	AA	GG	GG	GG	GG	GG	GG	AA	GG	GG	GG	GG	GG	GG	AA	GG
AX-109490765	C/G	1A	378867711	+	NA	NA	NA	NA	NA	NA	GG	GG	CC	GG	GG	CC	CC	CC	GG	CC	CC	CC	CC	GG	GG	GG	GG	GG	GG	NA	CC	GG	GG	CC	GG	GG	GG	GG	GG	GG	CC	GG	GG	GG	GG	CC	GG	CC	GG
AX-110480896	T/G	1A	379139661	+	NA	NA	NA	NA	NA	NA	GG	GG	TT	GG	GG	TT	NA	TT	GG	TT	TT	TT	TT	GG	GG	GG	GG	GG	GG	TG	TT	GG	GG	TT	GG	GG	GG	GG	GG	GG	TT	GG	GG	GG	GG	TT	GG	TT	GG
AX-109359225	T/C	1A	380311007	+	NA	NA	NA	NA	NA	NA	CC	CC	TT	CC	CC	TT	TT	TT	CC	TT	TT	TT	TT	CC	CC	CC	CC	CC	CC	TC	TT	CC	CC	TT	CC	CC	CC	CC	CC	CC	TT	CC	CC	CC	CC	TT	CC	TT	CC
AX-108842045	A/G	1A	380358639	+	NA	NA	NA	NA	NA	NA	AA	AA	GG	AA	AA	GG	GG	GG	AA	GG	GG	GG	GG	AA	AA	AA	AA	AA	AA	AG	GG	AA	AA	GG	AA	AA	AA	AA	AA	AA	GG	AA	AA	AA	AA	GG	AA	GG	AA
AX-94500000	A/T	1A	380949674	+	NA	NA	NA	NA	NA	NA	TT	TT	TT	AT	TT	TT	TT	TT	AT	TT	TT	AT	AT	TT	AT	TT	TT	AT	TT	TT	TT	TT	AT	TT	TT	TT	TT	TT	TT	AT	TT	AT	TT	TT	AT	TT	TT	TT	TT
AX-109325332	T/C	1A	381272347	+	NA	NA	NA	NA	NA	NA	CC	CC	TT	CC	CC	CC	CC	CC	CC	CC	TT	CC	CC	CC	CC	CC	CC	CC	CC	CC	TT	CC	CC	TT	CC	CC	CC	CC	CC	CC	TT	CC	CC	CC	CC	CC	CC	TT	CC
AX-108764447	T/C	1A	382245536	+	NA	NA	NA	NA	NA	NA	CC	CC	TT	CC	CC	TT	TT	TT	CC	TT	TT	TT	TT	CC	CC	CC	CC	CC	CC	CC	TT	CC	CC	TT	CC	CC	CC	CC	CC	CC	TT	CC	CC	CC	CC	TT	CC	TT	CC
AX-109961353	A/G	1A	382749202	+	NA	NA	NA	NA	NA	NA	GG	GG	AA	GG	GG	AA	AA	AA	GG	AA	AA	AA	AA	GG	GG	GG	GG	GG	GG	AG	AA	GG	GG	AA	GG	GG	GG	GG	GG	GG	AA	GG	GG	GG	GG	AA	GG	AA	GG
AX-108788012	A/G	1A	382789958	+	NA	NA	NA	NA	NA	NA	GG	GG	AA	GG	GG	AA	AA	AA	GG	AA	AA	AA	AA	GG	GG	GG	GG	GG	GG	AG	AA	GG	GG	AA	GG	GG	GG	GG	GG	GG	AA	GG	GG	GG	GG	AA	GG	AA	GG
AX-111454176	C/G	1A	384325952	+	NA	NA	NA	NA	NA	NA	GG	GG	CC	GG	GG	CC	CC	CC	GG	CC	CC	CC	CC	GG	GG	GG	GG	GG	NA	CG	CC	GG	GG	CC	GG	GG	GG	GG	GG	GG	CC	GG	GG	GG	GG	CC	GG	CC	GG
AX-110638605	A/G	1A	384337471	+	NA	NA	NA	NA	NA	NA	GG	GG	AA	GG	GG	AA	AA	AA	GG	AA	AA	AA	AA	GG	GG	GG	GG	GG	GG	AG	AA	GG	GG	AA	GG	GG	GG	GG	GG	GG	AA	GG	GG	GG	GG	AA	GG	AA	GG
AX-109432159	A/C	1A	384772940	+	NA	NA	NA	NA	NA	NA	CC	CC	AA	CC	NA	AA	AA	AA	CC	AA	AA	AA	AA	CC	CC	CC	CC	CC	CC	AC	AA	AC	CC	AA	CC	CC	CC	CC	CC	CC	AA	CC	CC	CC	CC	AA	CC	AA	CC
AX-109993983	A/G	1A	386372998	+	NA	NA	NA	NA	NA	NA	GG	GG	AA	GG	GG	AA	AA	AA	GG	AA	AA	AA	AA	GG	GG	GG	GG	GG	GG	AG	AA	GG	GG	AA	GG	GG	GG	GG	GG	GG	AA	GG	GG	GG	GG	AA	GG	AA	GG
AX-111084185	T/C	1A	386501691	+	NA	NA	NA	NA	NA	NA	CC	CC	TT	TT	CC	TT	CC	CC	TT	CC	TT	CC	CC	CC	CC	CC	TT	TT	CC	CC	CC	TT	TT	CC	TT	TT	TT	TT	CC	CC	TT	TT	CC	TT	TT	TT	TT	CC	CC
AX-110531505	A/G	1A	386511378	+	NA	NA	NA	NA	NA	NA	GG	GG	AA	GG	GG	AA	AA	AA	GG	AA	AA	AA	AA	GG	GG	GG	GG	GG	GG	NA	AA	GG	GG	AA	GG	GG	GG	GG	GG	GG	AA	GG	GG	GG	GG	AA	GG	AA	GG
AX-110014409	A/G	1A	386790935	+	NA	NA	NA	NA	NA	NA	GG	GG	GG	GG	GG	GG	GG	GG	GG	GG	GG	GG	GG	GG	GG	GG	GG	GG	GG	GG	GG	GG	GG	GG	GG	GG	GG	GG	GG	GG	GG	GG	GG	GG	GG	GG	GG	GG	GG
AX-111035517	T/C	1A	386824947	+	NA	NA	NA	NA	NA	NA	TT	TT	CC	TT	TT	CC	CC	CC	TT	CC	CC	CC	CC	TT	TT	TT	TT	TT	TT	TC	CC	TT	TT	CC	TT	TT	TT	TT	TT	TT	CC	TT	TT	TT	TT	CC	TT	CC	TT
AX-111499685	T/C	1A	387810592	+	NA	NA	NA	NA	NA	NA	TT	TT	CC	TT	TT	TT	TT	TT	TT	TT	CC	TT	TT	TT	TT	TT	TT	TT	TT	TT	CC	TT	TT	CC	TT	TT	TT	TT	TT	TT	CC	TT	TT	TT	TT	TT	TT	CC	TT
AX-111760816	T/C	1A	387832677	+	NA	NA	NA	NA	NA	NA	TT	TT	CC	TT	TT	TT	TT	TT	TT	TT	CC	TT	TT	TT	TT	TT	TT	TT	TT	TT	CC	TT	TT	CC	TT	TT	TT	TT	TT	TT	CC	TT	TT	TT	TT	TT	TT	CC	TT
AX-111001878	A/G	1A	387842019	+	NA	NA	NA	NA	NA	NA	AA	AA	GG	AA	AA	GG	GG	GG	AA	GG	GG	GG	GG	AA	AA	AA	AA	AA	AA	AG	GG	AA	AA	GG	AA	AA	AA	AA	AA	AA	GG	AA	AA	AA	AA	GG	AA	GG	AA
AX-110058611	A/G	1A	388151250	+	NA	NA	NA	NA	NA	NA	AA	AA	GG	AA	AA	AA	AA	AA	AA	AA	GG	AA	AA	AA	AA	AA	AA	AA	AA	AA	GG	AA	AA	GG	AA	AA	AA	AA	AA	AA	GG	AA	AA	AA	AA	AA	AA	GG	AA
AX-111586048	T/C	1A	388156180	+	NA	NA	NA	NA	NA	NA	CC	CC	TT	CC	CC	CC	CC	CC	CC	CC	TT	CC	CC	CC	CC	CC	CC	CC	CC	CC	TT	CC	CC	TT	CC	CC	CC	CC	CC	CC	TT	CC	CC	CC	CC	CC	CC	TT	CC
AX-109902759	A/G	1A	388463098	+	NA	NA	NA	NA	NA	NA	GG	GG	AA	GG	GG	GG	GG	GG	GG	GG	AA	GG	GG	GG	GG	GG	GG	GG	GG	GG	AA	GG	GG	AA	GG	GG	GG	GG	GG	GG	AA	GG	GG	GG	GG	GG	GG	AA	GG
AX-108795741	T/C	1A	388525167	+	NA	NA	NA	NA	NA	NA	CC	CC	TT	CC	CC	CC	CC	CC	CC	CC	TT	CC	CC	CC	CC	CC	CC	CC	CC	CC	TT	CC	CC	TT	CC	CC	CC	CC	CC	CC	TT	CC	CC	CC	CC	CC	CC	TT	CC
AX-108869577	A/G	1A	388612620	+	NA	NA	NA	NA	NA	NA	GG	GG	NA	GG	GG	GG	GG	GG	GG	GG	AA	GG	GG	GG	GG	GG	GG	GG	GG	GG	AA	GG	GG	AA	GG	GG	GG	GG	GG	GG	AA	GG	GG	GG	GG	GG	GG	AA	GG
AX-109928433	A/C	1A	388829658	+	NA	NA	NA	NA	NA	NA	AA	AA	CC	AA	AA	AA	AA	AA	AA	AA	CC	AA	AA	AA	AA	AA	AA	AA	AA	AA	CC	AA	AA	CC	AA	AA	AA	AA	AA	AA	CC	AA	AA	AA	AA	AA	AA	CC	AA
AX-111797559	A/G	1A	390507861	+	NA	NA	NA	NA	NA	NA	GG	GG	AA	GG	GG	GG	GG	GG	GG	GG	AA	GG	GG	GG	GG	GG	GG	GG	GG	GG	AA	GG	GG	AA	GG	GG	GG	GG	GG	GG	AA	GG	GG	GG	GG	GG	GG	AA	GG
AX-109619286	C/G	1A	390708666	+	NA	NA	NA	NA	NA	NA	CC	CC	GG	CC	CC	CC	CC	CC	CC	CC	GG	CC	CC	CC	CC	CC	CC	CC	CC	CC	GG	CC	CC	GG	CC	CC	CC	CC	CC	CC	GG	CC	CC	CC	CC	CC	CC	GG	CC
AX-111099445	A/C	1A	391259789	+	NA	NA	NA	NA	NA	NA	CC	CC	AA	CC	CC	CC	CC	CC	CC	CC	AA	CC	CC	CC	CC	CC	CC	CC	CC	CC	AA	CC	CC	AA	CC	CC	CC	CC	CC	CC	AA	CC	CC	CC	CC	CC	CC	AA	CC
AX-110529297	A/G	1A	392280488	+	NA	NA	NA	NA	NA	NA	GG	GG	AA	GG	GG	GG	GG	GG	GG	GG	AA	GG	GG	GG	GG	GG	GG	GG	GG	GG	AA	GG	GG	AA	GG	GG	GG	GG	GG	GG	AA	GG	GG	GG	GG	GG	GG	AA	GG
AX-109428393	A/C	1A	392321338	+	NA	NA	NA	NA	NA	NA	CC	CC	AA	CC	CC	CC	CC	CC	CC	CC	AA	CC	CC	CC	CC	CC	CC	CC	CC	CC	AA	CC	CC	AA	CC	CC	CC	CC	CC	CC	AA	CC	CC	CC	CC	CC	CC	AA	CC
AX-109442555	T/G	1A	392353808	+	NA	NA	NA	NA	NA	NA	GG	GG	TT	GG	GG	GG	GG	GG	GG	GG	TT	GG	GG	GG	GG	GG	GG	GG	GG	GG	NA	GG	GG	TT	GG	GG	GG	GG	GG	GG	TT	GG	GG	GG	GG	GG	GG	TT	GG
AX-108923220	A/G	1A	392530252	+	NA	NA	NA	NA	NA	NA	GG	GG	AA	GG	GG	GG	GG	GG	GG	GG	AA	GG	GG	GG	GG	GG	GG	GG	GG	GG	AA	GG	GG	AA	GG	GG	GG	GG	GG	GG	AA	GG	GG	GG	GG	GG	GG	AA	GG
AX-110026253	T/C	1A	392779535	+	NA	NA	NA	NA	NA	NA	CC	CC	TT	CC	CC	CC	CC	CC	CC	CC	TT	CC	CC	CC	CC	CC	CC	CC	CC	CC	TT	CC	CC	TT	CC	CC	CC	CC	CC	CC	TT	CC	CC	CC	CC	CC	CC	TT	CC
AX-109948892	C/G	1A	393512028	+	NA	NA	NA	NA	NA	NA	CC	CC	GG	CC	CC	CC	CC	CC	CC	CC	GG	CC	CC	CC	CC	CC	CC	CC	CC	CC	GG	CC	CC	GG	CC	CC	CC	CC	CC	CC	GG	CC	CC	CC	CC	CC	CC	GG	CC
AX-108754160	A/G	1A	394404733	+	NA	NA	NA	NA	NA	NA	AA	AA	GG	AA	AA	AA	AA	AA	AA	AA	GG	AA	AA	AA	AA	AA	AA	AA	AA	AA	GG	AA	AA	GG	AA	AA	AA	AA	AA	AA	GG	AA	AA	AA	AA	AA	AA	GG	AA
AX-94438518	T/C	1A	394593229	+	NA	NA	NA	NA	NA	NA	CC	CC	TC	TC	CC	CC	CC	CC	TC	CC	CC	CC	CC	CC	CC	CC	TC	CC	CC	CC	CC	TC	TC	CC	TC	CC	CC	CC	CC	CC	TC	TC	CC	CC	TC	TC	TC	CC	CC
AX-89694178	A/G	1A	395190854	+	NA	NA	NA	NA	NA	NA	GG	GG	AA	GG	GG	GG	AA	GG	GG	GG	AA	GG	GG	GG	GG	GG	GG	GG	GG	GG	AA	GG	GG	AA	GG	GG	GG	GG	GG	GG	AA	GG	GG	GG	GG	GG	GG	AA	GG
AX-111682431	T/C	1A	395311070	+	NA	NA	NA	NA	NA	NA	TT	TT	CC	TT	TC	TT	NA	TT	TT	TT	CC	TT	TT	TT	TT	TT	TT	TT	TT	TT	NA	TC	TT	CC	TT	TT	TT	TT	TT	TT	CC	TT	TT	TT	TT	TT	TT	CC	TT
AX-110083753	T/C	1A	396263119	+	NA	NA	NA	NA	NA	NA	CC	CC	TT	CC	CC	CC	CC	CC	CC	CC	TT	CC	CC	CC	CC	CC	CC	CC	CC	CC	TT	CC	CC	TT	CC	CC	CC	CC	CC	CC	TT	CC	CC	CC	CC	CC	CC	TT	CC
AX-108774950	T/C	1A	396285423	+	NA	NA	NA	NA	NA	NA	CC	CC	TT	CC	CC	CC	CC	CC	CC	CC	TT	CC	CC	CC	CC	CC	CC	CC	CC	CC	TT	CC	CC	TT	CC	CC	CC	CC	CC	CC	TT	CC	CC	CC	CC	CC	CC	TT	CC
AX-108745982	T/G	1A	397061266	+	NA	NA	NA	NA	NA	NA	TT	TT	NA	TT	TG	TG	TG	NA	TT	TG	TT	TT	NA	TG	TT	TG	TG	TT	TT	TG	TT	TT	TT	TG	TT	TT	TT	TT	TT	TT	TT	TT	TT	TT	TT	NA	TT	TG	TT
AX-109498847	T/G	1A	398054015	+	NA	NA	NA	NA	NA	NA	TT	TT	TT	TT	TT	TT	TT	TT	TT	TT	TT	TT	TT	TT	TT	TT	TT	TT	TT	TT	TT	TT	TT	TT	TT	TT	TT	TT	TT	TT	TT	TT	TT	TT	TT	TT	TT	TT	TT
AX-109951554	A/G	1A	399478386	+	NA	NA	NA	NA	NA	NA	GG	GG	GG	GG	GG	GG	AA	GG	GG	GG	GG	GG	GG	GG	GG	GG	GG	GG	GG	GG	GG	GG	GG	GG	GG	GG	GG	GG	GG	GG	GG	GG	GG	GG	GG	GG	GG	GG	GG
AX-89488696	A/C	1A	399495179	+	NA	NA	NA	NA	NA	NA	AA	AA	AA	AA	AA	AA	CC	AA	AA	AA	AA	AA	AA	AA	AA	AA	AA	AA	AA	AA	AA	AA	AA	AA	AA	AA	AA	AA	AA	AA	AA	AA	AA	AA	AA	AA	AA	AA	AA
AX-109447567	A/C	1A	399836137	+	NA	NA	NA	NA	NA	NA	AA	AA	AA	AA	AA	AA	CC	AA	AA	AA	AA	AA	AA	AA	AA	AA	AA	AA	AA	AA	AA	AA	AA	AA	AA	AA	AA	AA	AA	AA	AA	AA	AA	AA	AA	AA	AA	AA	AA
AX-110062407	A/G	1A	404419268	+	NA	NA	NA	NA	NA	NA	AA	AA	AA	AA	AA	AA	GG	AA	AA	AA	AA	AA	AA	AA	AA	AA	AA	AA	AA	AA	AA	AA	AA	AA	AA	AA	AA	AA	AA	AA	AA	AA	AA	AA	AA	AA	AA	AA	AA
AX-110104943	T/C	1A	407329650	+	NA	NA	NA	NA	NA	NA	TT	TT	TT	TT	TT	TT	CC	TT	TT	TT	TT	TT	TT	TT	TT	TT	TT	TT	TT	TT	TT	TT	TT	TT	TT	TT	TT	TT	TT	TT	TT	TT	TT	TT	TT	TT	TT	TT	TT
AX-108909230	A/G	1A	407357311	+	NA	NA	NA	NA	NA	NA	AA	AA	AA	AA	AA	AA	AG	AA	AA	AA	AA	AA	AA	AA	AA	AA	AA	AA	AA	AA	AA	AA	AA	AA	AA	AA	AA	AA	AA	AA	AA	AA	AA	AA	AA	AA	AA	AA	AA
AX-108965029	T/C	1A	423661203	+	NA	NA	NA	NA	NA	NA	TT	TT	TT	TT	TT	TT	CC	TT	TT	TT	TT	TT	TT	TT	TT	TT	TT	TT	TT	TT	TT	TT	TT	TT	TT	TT	TT	TT	TT	TT	TT	TT	TT	TT	TT	TT	TT	TT	TT
AX-108762805	T/C	1A	424801366	+	NA	NA	NA	NA	NA	NA	CC	CC	CC	CC	CC	CC	TT	CC	CC	CC	CC	CC	CC	CC	CC	CC	CC	CC	CC	CC	CC	CC	CC	CC	CC	CC	CC	CC	CC	CC	CC	CC	CC	CC	CC	CC	CC	CC	CC
AX-111494269	A/G	1A	432558642	+	NA	NA	NA	NA	NA	NA	AA	AA	AA	AA	AA	AA	GG	AA	AA	AA	AA	AA	AA	AA	AA	AA	AA	AA	AA	AA	AA	AA	AA	AA	AA	AA	AA	AA	AA	AA	AA	AA	AA	AA	AA	AA	AA	AA	AA
AX-110076368	A/G	1A	435398098	+	NA	NA	NA	NA	NA	NA	AA	AA	AA	AA	AA	AA	GG	AA	AA	AA	AA	AA	AA	AA	AA	AA	AA	AA	AA	AA	AA	AA	AA	AA	AA	AA	AA	AA	AA	AA	AA	AA	AA	AA	AA	AA	AA	AA	AA
AX-110507437	T/C	1A	435735594	+	NA	NA	NA	NA	NA	NA	CC	CC	CC	CC	CC	CC	TT	CC	CC	CC	CC	CC	CC	CC	CC	CC	CC	CC	CC	CC	CC	CC	CC	CC	CC	CC	CC	CC	CC	CC	CC	CC	CC	CC	CC	CC	CC	CC	CC
AX-110414497	T/C	1A	436545422	+	NA	NA	NA	NA	NA	NA	CC	CC	CC	CC	CC	CC	TT	CC	CC	CC	CC	CC	CC	CC	CC	CC	CC	CC	CC	CC	CC	CC	CC	CC	CC	CC	CC	CC	CC	CC	CC	CC	CC	CC	CC	CC	CC	CC	CC
AX-110712805	A/G	1A	437227053	+	NA	NA	NA	NA	NA	NA	GG	GG	GG	GG	GG	GG	AA	GG	GG	GG	GG	GG	GG	GG	GG	GG	GG	GG	GG	GG	GG	GG	GG	GG	GG	GG	GG	GG	GG	GG	GG	GG	GG	GG	GG	GG	GG	GG	GG
AX-108797381	T/C	1A	437585685	+	NA	NA	NA	NA	NA	NA	TT	TT	TT	TT	TT	TT	CC	TT	TT	TT	TT	TT	TT	TT	TT	TT	TT	TT	TT	TT	TT	TT	TT	TT	TT	TT	TT	TT	TT	TT	TT	TT	TT	TT	TT	TT	TT	TT	TT
AX-110548582	T/C	1A	438540535	+	NA	NA	NA	NA	NA	NA	TT	TT	TT	TT	TT	TT	CC	TT	TT	TT	TT	TT	TT	TT	TT	TT	TT	TT	TT	TT	TT	TT	TT	TT	TT	TT	TT	TT	TT	TT	TT	TT	TT	TT	TT	TT	TT	TT	TT
AX-110545296	T/C	1A	438659526	+	NA	NA	NA	NA	NA	NA	CC	CC	CC	CC	CC	CC	TT	CC	CC	CC	CC	CC	CC	CC	CC	CC	CC	CC	CC	CC	CC	CC	CC	CC	CC	CC	CC	CC	CC	CC	CC	CC	CC	CC	CC	CC	CC	CC	CC
AX-109882341	A/G	1A	439403979	+	NA	NA	NA	NA	NA	NA	AG	AG	AG	AG	AG	AG	GG	AG	AG	AG	AG	AG	AG	AG	AG	AG	AG	AG	AG	AG	AG	AG	AG	AG	AG	AG	AG	AG	AG	AG	AG	AG	AG	AG	AG	AG	AG	AG	AG
AX-109277966	C/G	1A	439411878	+	NA	NA	NA	NA	NA	NA	CC	CC	CC	CC	CC	CC	GG	CC	CC	CC	CC	CC	CC	CC	CC	CC	CC	CC	CC	CC	CC	CC	CC	CC	CC	CC	CC	CC	CC	CC	CC	CC	CC	CC	CC	CC	CC	CC	CC
AX-108954745	A/G	1A	439666100	+	NA	NA	NA	NA	NA	NA	GG	GG	GG	GG	GG	GG	AA	GG	GG	GG	GG	GG	GG	GG	GG	GG	GG	GG	GG	GG	GG	GG	GG	GG	GG	GG	GG	GG	GG	GG	GG	GG	GG	GG	GG	GG	GG	GG	GG
AX-108868172	T/C	1A	439783707	+	NA	NA	NA	NA	NA	NA	CC	CC	CC	CC	CC	CC	TT	CC	CC	CC	CC	CC	CC	CC	CC	CC	CC	CC	CC	CC	CC	CC	CC	CC	CC	CC	CC	CC	CC	CC	CC	CC	CC	CC	CC	CC	CC	CC	CC
AX-110395170	C/G	1A	440013415	+	NA	NA	NA	NA	NA	NA	GG	GG	GG	GG	GG	GG	CC	GG	GG	GG	GG	GG	GG	GG	GG	GG	GG	GG	GG	GG	GG	GG	GG	GG	GG	GG	GG	GG	GG	GG	GG	GG	GG	GG	GG	GG	GG	GG	GG
AX-110047605	A/G	1A	440027687	+	NA	NA	NA	NA	NA	NA	AA	AA	AA	AA	AA	AA	GG	AA	AA	AA	AA	AA	AA	AA	AA	AA	AA	AA	AA	AA	AA	AA	AA	AA	AA	AA	AA	AA	AA	AA	AA	AA	AA	AA	AA	AA	AA	AA	AA
AX-108877797	A/G	1A	442106696	+	NA	NA	NA	NA	NA	NA	AA	AA	AG	AG	AA	AG	AA	AA	AG	AA	AG	AA	AA	AA	AG	AG	AG	AG	AG	AG	AG	AG	AG	AG	AG	AG	AA	AA	AA	AA	AA	AG	AA	AA	AG	AA	AG	AA	AA
AX-108954549	A/G	1A	442806063	+	NA	NA	NA	NA	NA	NA	AA	AA	AA	AA	GG	AA	GG	AA	AA	AA	AA	AA	AA	AA	AA	AA	AA	AA	AA	AA	AA	AA	AA	AA	GG	AA	AA	AA	AA	AA	AA	AA	AA	AA	AA	AA	AA	AA	AA
AX-110552588	A/G	1A	450044603	+	NA	NA	NA	NA	NA	NA	GG	AA	AA	AA	GG	AA	GG	AA	AA	AA	AA	AA	AA	AA	AA	AA	AA	AA	AA	AA	AA	AA	AA	AA	AA	AA	AA	GG	GG	GG	AA	AA	AA	AA	AA	AA	GG	AA	AA
AX-108731433	A/C	1A	451563934	+	NA	NA	NA	NA	NA	NA	CC	AA	AA	AA	CC	AA	AC	AA	AA	AA	AA	AA	AA	AA	AA	AA	AA	AA	AA	AA	AA	AA	AA	AA	AA	AA	AA	CC	CC	NA	AA	AA	AA	AA	AA	AA	CC	AA	AA
AX-111578749	A/T	1A	453766229	+	NA	NA	NA	NA	NA	NA	AA	TT	TT	TT	AA	TT	AA	TT	TT	TT	TT	TT	TT	TT	TT	TT	TT	TT	TT	TT	TT	TT	TT	TT	TT	TT	TT	AA	AA	AA	TT	TT	TT	TT	TT	TT	AA	TT	TT
AX-109387872	A/G	1A	456284200	+	NA	NA	NA	NA	NA	NA	GG	AA	AA	AA	GG	AA	GG	AA	AA	AA	AA	AA	AA	AA	AA	AA	AA	AA	AA	AA	AA	AA	AA	AA	AA	AA	AA	GG	GG	GG	AA	AA	AA	AA	AA	AA	GG	AA	AA
AX-110588850	C/G	1A	456473687	+	NA	NA	NA	NA	NA	NA	GG	CG	CG	NA	GG	CG	GG	CG	CG	CG	CG	CG	CG	CG	CG	CG	CG	CG	CG	CG	CG	CG	NA	CG	CG	CG	CG	GG	GG	GG	CG	CG	CG	CG	CC	CG	GG	CG	CG
AX-109038718	T/G	1A	457075704	+	NA	NA	NA	NA	NA	NA	GG	TT	TT	TT	GG	TT	GG	TT	TT	TT	TT	TT	TT	TT	TT	TT	TT	TT	TT	TT	TT	TT	TT	TT	TT	TT	TT	GG	GG	GG	TT	TT	TT	TT	TT	TT	GG	TT	TT
AX-109989656	T/C	1A	457344333	+	NA	NA	NA	NA	NA	NA	TT	CC	CC	CC	TT	CC	TT	CC	CC	CC	CC	CC	CC	CC	CC	CC	CC	CC	CC	CC	CC	CC	CC	CC	TT	CC	CC	TT	TT	TT	CC	CC	CC	CC	CC	CC	TT	CC	CC
AX-110640338	T/C	1A	458232639	+	NA	NA	NA	NA	NA	NA	CC	TT	TT	TT	CC	TT	CC	TT	TT	TT	TT	TT	TT	TT	TT	TT	TT	TT	TT	TT	TT	TT	TT	TT	CC	TT	TT	CC	CC	CC	TT	TT	TT	TT	TT	TT	CC	TT	TT
AX-110520028	T/G	1A	461515603	+	NA	NA	NA	NA	NA	NA	TT	GG	GG	GG	TT	GG	TT	GG	GG	GG	GG	TT	GG	GG	GG	GG	GG	GG	GG	GG	GG	GG	GG	GG	GG	GG	GG	TT	TT	TT	GG	GG	GG	GG	GG	GG	TT	GG	GG
AX-110532052	A/G	1A	462780320	+	NA	NA	NA	NA	NA	NA	AA	GG	AA	AA	AA	GG	AA	GG	AA	GG	AA	AA	GG	GG	AA	AA	AA	AA	AA	AG	AA	AA	AA	AA	AA	AA	AA	AA	AA	AA	AA	AA	AA	AA	AA	GG	AA	AA	GG
AX-109333149	T/C	1A	462796333	+	NA	NA	NA	NA	NA	NA	TT	TT	TT	TT	TT	TT	TT	TT	TT	TT	TT	TT	TT	TT	TT	TT	TT	TT	TT	TT	TT	TT	TT	TT	TT	TT	TT	TT	TT	TT	TT	TT	TT	TT	TT	TT	TT	TT	CC
AX-110564663	T/C	1A	463453980	+	NA	NA	NA	NA	NA	NA	TT	CC	TT	TT	TT	CC	TT	CC	TT	CC	TT	TT	CC	CC	CC	CC	CC	TT	CC	TC	TT	TT	TT	TT	TT	TT	CC	TT	TT	TT	TT	TT	CC	CC	TT	CC	TT	TT	TT
AX-111013535	A/C	1A	463808261	+	NA	NA	NA	NA	NA	NA	CC	AA	CC	CC	CC	AA	CC	AA	CC	AA	CC	CC	AA	AA	AA	AA	AA	CC	AA	AC	CC	CC	CC	CC	CC	CC	AA	CC	CC	CC	CC	CC	AA	AA	CC	AA	CC	CC	CC
AX-110554067	T/C	1A	463827807	+	NA	NA	NA	NA	NA	NA	CC	TT	CC	CC	CC	TT	CC	TT	CC	TT	CC	CC	TT	TT	TT	TT	TT	CC	TT	TC	CC	CC	CC	CC	CC	CC	TT	CC	CC	CC	CC	CC	TT	TT	CC	TT	CC	CC	CC
AX-109983898	A/C	1A	463854551	+	NA	NA	NA	NA	NA	NA	CC	AA	CC	CC	CC	AA	CC	AA	CC	AA	CC	CC	AA	AA	AA	AA	AA	CC	AA	AC	CC	CC	CC	CC	CC	CC	AA	CC	CC	CC	CC	CC	AA	AA	CC	AA	CC	CC	CC
AX-94633266	T/G	1A	464836995	+	NA	NA	NA	NA	NA	NA	TT	TT	GG	GG	GG	GG	TT	TT	GG	TT	GG	TT	TT	GG	TT	GG	GG	GG	GG	TT	GG	GG	GG	TT	GG	GG	GG	GG	TT	TT	GG	GG	TT	GG	GG	TT	GG	TT	TT
AX-109930799	A/G	1A	464896790	+	NA	NA	NA	NA	NA	NA	AA	AA	GG	GG	AA	AA	AA	AA	GG	AA	GG	AA	AA	AA	AA	AA	AA	GG	AA	AG	NA	GG	GG	GG	GG	GG	AA	GG	GG	GG	GG	GG	AA	AA	GG	AA	GG	GG	GG
AX-109270916	T/C	1A	465250091	+	NA	NA	NA	NA	NA	NA	CC	CC	TT	TT	CC	CC	CC	CC	TT	CC	TT	CC	CC	CC	CC	CC	CC	TT	CC	NA	TT	TT	TT	TT	TT	TT	CC	TT	TT	TT	TT	TT	CC	CC	TT	CC	TT	TT	TT
AX-111483492	T/G	1A	465427783	+	NA	NA	NA	NA	NA	NA	GG	GG	TT	TT	GG	GG	GG	GG	TT	GG	TT	GG	GG	GG	GG	GG	GG	TT	GG	TG	TT	TT	TT	TT	TT	TT	GG	TT	TT	TT	TT	TT	GG	GG	TT	GG	TT	TT	TT
AX-89670922	T/G	1A	470685575	+	NA	NA	NA	NA	NA	NA	TT	GG	GG	GG	TT	GG	TT	GG	GG	GG	GG	TT	GG	GG	GG	GG	GG	GG	GG	TG	TT	GG	GG	GG	TT	TT	GG	TT	TT	TT	GG	GG	GG	GG	GG	GG	TT	GG	GG
AX-110032820	T/C	1A	471272117	+	NA	NA	NA	NA	NA	NA	TT	CC	CC	CC	TT	CC	TT	CC	CC	CC	CC	TT	CC	CC	CC	CC	CC	CC	CC	CC	CC	CC	CC	CC	CC	CC	CC	CC	CC	CC	CC	CC	CC	CC	CC	CC	CC	CC	CC
AX-111766070	T/C	1A	471285710	+	NA	NA	NA	NA	NA	NA	CC	TT	TT	TT	CC	TT	CC	TT	TT	TT	TT	CC	TT	TT	TT	TT	TT	TT	TT	TT	TT	TT	TT	TT	TT	TT	TT	TT	TT	TT	TT	TT	TT	TT	TT	TT	TT	TT	TT
AX-86172575	T/C	1A	472169030	+	NA	NA	NA	NA	NA	NA	CC	TT	CC	CC	CC	TT	CC	TT	CC	TT	CC	CC	TT	TT	TT	TT	TT	TT	TT	TT	TT	CC	CC	CC	TT	TT	TT	TT	TT	TT	CC	CC	TT	TT	CC	TT	TT	CC	TT
AX-111222852	C/G	1A	472544847	+	NA	NA	NA	NA	NA	NA	CC	GG	CC	CC	CC	GG	CC	GG	CC	GG	CC	CC	GG	GG	GG	GG	GG	CC	GG	GG	GG	CC	CC	CC	GG	GG	CC	GG	GG	GG	CC	CC	CC	GG	CC	GG	GG	CC	CC
AX-109328526	T/C	1A	473959774	+	NA	NA	NA	NA	NA	NA	CC	TT	CC	CC	CC	TT	CC	TT	CC	TT	CC	CC	TT	TT	TT	TT	TT	CC	TT	TT	TT	CC	CC	CC	TT	TT	CC	TT	TT	TT	CC	CC	CC	TT	CC	TT	TT	CC	CC
AX-109480030	A/G	1A	474222737	+	NA	NA	NA	NA	NA	NA	GG	GG	AA	AA	GG	GG	GG	GG	AA	GG	AA	GG	GG	GG	GG	GG	GG	AA	GG	GG	GG	AA	AA	AA	GG	GG	AA	GG	GG	GG	AA	AA	AA	GG	AA	GG	GG	AA	AA
AX-110943399	A/G	1A	474251551	+	NA	NA	NA	NA	NA	NA	GG	GG	AA	AA	GG	GG	GG	GG	AA	GG	AA	GG	GG	GG	GG	GG	GG	GG	GG	GG	GG	AA	AA	AA	GG	GG	AA	GG	GG	GG	AA	AA	AA	GG	AA	GG	GG	AA	GG
AX-109921850	T/C	1A	474259875	+	NA	NA	NA	NA	NA	NA	CC	CC	TT	TT	CC	CC	CC	CC	TT	CC	TT	CC	CC	CC	CC	CC	CC	CC	CC	CC	CC	TT	TT	TT	CC	CC	TT	CC	CC	CC	TT	TT	TT	CC	TT	CC	CC	TT	CC
AX-110008951	A/G	1A	474283916	+	NA	NA	NA	NA	NA	NA	AA	AA	GG	GG	AA	AA	AA	AA	GG	AA	GG	AA	AA	AA	AA	AA	AA	AA	AA	AA	AA	GG	GG	GG	AA	AA	GG	AA	AA	AA	GG	GG	GG	AA	GG	AA	AA	GG	AA
AX-109044183	A/G	1A	474300128	+	NA	NA	NA	NA	NA	NA	GG	AA	AA	AA	GG	AA	GG	AA	AA	AA	AA	GG	AA	AA	AA	AA	AA	GG	AA	AA	AA	AA	AA	AA	AA	AA	AA	AA	AA	AA	AA	AA	AA	AA	AA	AA	AA	AA	GG
AX-111601840	T/C	1A	474703970	+	NA	NA	NA	NA	NA	NA	TT	TT	TC	TC	TT	TT	TT	TT	TC	TT	TC	TT	TT	TT	CC	TC	TC	TT	TC	NA	TC	TC	TC	TC	TC	TC	TC	TC	CC	CC	TC	TC	TC	TC	TC	TT	TC	CC	TT
AX-109582067	A/G	1A	474765598	+	NA	NA	NA	NA	NA	NA	AA	GG	AA	AA	AA	GG	AA	GG	AA	GG	AA	AA	GG	GG	AA	AA	AA	AA	AA	AG	AA	AA	AA	AA	AA	AA	AA	AA	AA	AA	AA	AA	AA	AA	AA	GG	AA	AA	AA
AX-109627395	A/C	1A	474795403	+	NA	NA	NA	NA	NA	NA	CC	CC	AA	AA	CC	CC	CC	CC	AA	CC	AA	CC	CC	CC	AA	AA	AA	CC	AA	AC	AA	AA	AA	AA	AA	AA	AA	AA	AA	AA	AA	AA	AA	AA	AA	CC	AA	AA	CC
AX-110926621	T/G	1A	475204083	+	NA	NA	NA	NA	NA	NA	TT	GG	GG	GG	TT	GG	TT	GG	GG	GG	GG	TT	GG	GG	GG	GG	GG	TT	GG	GG	GG	GG	GG	GG	GG	GG	GG	GG	GG	GG	GG	GG	GG	GG	GG	GG	GG	GG	TT
AX-110515835	A/G	1A	475545872	+	NA	NA	NA	NA	NA	NA	AA	AA	GG	GG	AA	AA	AA	AA	GG	AA	GG	AA	AA	AA	GG	GG	GG	AA	GG	GG	GG	GG	GG	GG	GG	GG	GG	GG	GG	GG	GG	GG	GG	GG	GG	AA	GG	GG	AA
AX-111109755	A/C	1A	475626693	+	NA	NA	NA	NA	NA	NA	CC	AA	AA	AA	CC	AA	CC	AA	AA	AA	AA	CC	AA	AA	AA	AA	AA	CC	AA	AA	AA	AA	AA	AA	AA	AA	AA	AA	AA	AA	AA	AA	AA	AA	AA	AA	AA	AA	CC
AX-111467899	A/C	1A	475819912	+	NA	NA	NA	NA	NA	NA	CC	CC	AA	AA	CC	CC	CC	CC	AA	CC	AA	CC	CC	CC	AA	AA	AA	CC	AA	NA	AC	AA	AA	AA	AA	AA	AA	AA	AA	AA	AA	AA	AA	AA	AA	CC	AA	AA	CC
AX-111729375	A/G	1A	477016493	+	NA	NA	NA	NA	NA	NA	AA	GG	GG	GG	AA	GG	AA	GG	GG	GG	GG	AA	GG	GG	GG	GG	GG	AA	GG	GG	GG	GG	GG	GG	GG	GG	GG	GG	GG	GG	GG	GG	GG	GG	GG	GG	GG	GG	AA
AX-109471878	T/C	1A	477739695	+	NA	NA	NA	NA	NA	NA	TT	CC	CC	CC	TT	CC	TT	CC	CC	CC	CC	TT	CC	CC	CC	CC	CC	TT	CC	CC	CC	CC	CC	CC	CC	CC	CC	CC	CC	CC	CC	CC	CC	CC	CC	CC	CC	CC	TT
AX-108870453	T/C	1A	478351306	+	NA	NA	NA	NA	NA	NA	TT	CC	TT	TT	TT	CC	TT	CC	TT	CC	TT	TT	CC	CC	CC	CC	CC	TT	CC	TC	TT	TT	TT	TT	TT	TT	TT	TT	TT	TT	TT	TT	TT	CC	TT	CC	TT	TT	TT
AX-110739528	A/G	1A	478451696	+	NA	NA	NA	NA	NA	NA	AA	AA	GG	GG	AA	AA	AA	AA	GG	AA	GG	AA	AA	AA	AA	AA	AA	AA	AA	AG	GG	GG	GG	GG	GG	GG	GG	GG	GG	GG	GG	GG	GG	AA	GG	AA	GG	GG	AA
AX-110589481	T/C	1A	478539275	+	NA	NA	NA	NA	NA	NA	TT	TT	CC	CC	TT	TT	TT	TT	CC	TT	CC	TT	TT	TT	TT	TT	TT	TT	TT	TC	CC	CC	CC	CC	CC	CC	CC	CC	CC	CC	CC	CC	CC	TT	CC	TT	CC	CC	TT
AX-110616388	T/C	1A	479539377	+	NA	NA	NA	NA	NA	NA	TT	TT	CC	CC	TT	TT	TT	TT	CC	TT	CC	TT	TT	TT	TT	TT	TT	TT	TT	TC	CC	CC	CC	CC	CC	CC	CC	CC	CC	CC	CC	CC	CC	TT	CC	TT	CC	CC	TT
AX-109359271	C/G	1A	479750930	+	NA	NA	NA	NA	NA	NA	CC	CC	GG	GG	CC	CC	CC	CC	GG	CC	GG	CC	CC	CC	CC	CC	CC	CC	CC	CG	GG	GG	GG	GG	GG	GG	GG	GG	GG	GG	GG	GG	GG	CC	GG	CC	GG	GG	CC
AX-110132670	T/G	1A	479817569	+	NA	NA	NA	NA	NA	NA	GG	GG	TT	TT	GG	GG	GG	GG	TT	GG	TT	GG	GG	GG	GG	GG	GG	GG	GG	TG	TT	TT	TT	TT	TT	TT	TT	TT	TT	TT	TT	TT	TT	GG	TT	GG	TT	TT	GG
AX-86174311	A/G	1A	479836678	+	NA	NA	NA	NA	NA	NA	AA	GG	GG	GG	NA	GG	AA	GG	GG	GG	GG	AG	GG	GG	GG	GG	GG	AG	GG	GG	GG	GG	GG	GG	GG	GG	AA	GG	GG	GG	GG	GG	AA	GG	GG	GG	GG	GG	AA
AX-108756719	A/G	1A	480155150	+	NA	NA	NA	NA	NA	NA	GG	GG	AA	AA	GG	GG	GG	GG	AA	GG	AA	GG	GG	GG	GG	GG	GG	GG	GG	AG	AA	NA	AA	AA	AA	AA	GG	AA	AA	AA	AA	AA	GG	GG	AA	GG	AA	AA	GG
AX-108774966	T/C	1A	480426942	+	NA	NA	NA	NA	NA	NA	TT	CC	CC	CC	TT	CC	TT	CC	CC	CC	CC	TT	CC	CC	CC	CC	CC	TT	CC	CC	CC	CC	CC	CC	CC	CC	TT	CC	CC	CC	CC	CC	TT	CC	CC	CC	CC	CC	TT
AX-111493911	A/G	1A	480567254	+	NA	NA	NA	NA	NA	NA	GG	AA	AA	AA	GG	AA	GG	AA	AA	AA	AA	GG	AA	AA	AA	AA	AA	GG	AA	AA	AA	AA	AA	AA	AA	AA	GG	AA	AA	AA	AA	AA	GG	AA	AA	AA	AA	AA	GG
AX-110457129	T/C	1A	480742653	+	NA	NA	NA	NA	NA	NA	CC	CC	TT	TT	CC	CC	CC	CC	TT	CC	TT	CC	CC	CC	CC	CC	CC	CC	CC	TC	TT	TT	TT	TT	TT	TT	CC	TT	TT	TT	TT	TT	CC	CC	TT	CC	TT	TT	CC
AX-111611858	T/G	1A	480807497	+	NA	NA	NA	NA	NA	NA	TT	GG	TT	TT	TT	GG	TT	GG	TT	GG	TT	TT	GG	GG	GG	GG	GG	TT	GG	TG	TT	TT	TT	TT	TT	TT	TT	TT	TT	TT	TT	TT	TT	GG	TT	GG	TT	TT	TT
AX-109538739	A/G	1A	480830276	+	NA	NA	NA	NA	NA	NA	AA	GG	AA	AA	AA	GG	AA	GG	AA	GG	AA	AA	GG	GG	GG	GG	GG	AA	GG	AG	AA	AA	AA	AA	AA	AA	AA	AA	AA	AA	AA	AA	AA	GG	AA	GG	AA	AA	AA
AX-108804713	A/G	1A	480937262	+	NA	NA	NA	NA	NA	NA	AA	GG	AA	AA	AA	GG	AA	GG	AA	GG	AA	AA	GG	GG	AA	AA	AA	AA	AA	AG	AA	AA	AA	AA	AA	AA	AA	AA	AA	AA	AA	AA	AA	AA	AA	GG	AA	AA	AA
AX-111681662	T/C	1A	480954523	+	NA	NA	NA	NA	NA	NA	TT	CC	TT	TT	TT	CC	TT	CC	TT	CC	TT	TT	CC	CC	TT	TT	TT	TT	TT	TC	TT	TT	TT	TT	TT	TT	TT	TT	TT	TT	TT	TT	TT	TT	TT	CC	TT	TT	TT
AX-111563037	A/C	1A	481233771	+	NA	NA	NA	NA	NA	NA	CC	AA	CC	CC	CC	AA	CC	AA	CC	AA	CC	CC	AA	AA	CC	CC	CC	CC	CC	AC	CC	CC	CC	CC	CC	CC	CC	CC	CC	CC	CC	CC	CC	CC	CC	AA	CC	CC	CC
AX-109823133	A/C	1A	481633939	+	NA	NA	NA	NA	NA	NA	AA	CC	AA	AA	AA	CC	AA	CC	AA	CC	AA	AA	CC	CC	AA	AA	AA	AA	AA	AC	AA	AA	AA	AA	AA	AA	AA	AA	AA	AA	AA	AA	AA	AA	AA	CC	AA	AA	AA
AX-110911618	T/C	1A	481691395	+	NA	NA	NA	NA	NA	NA	CC	TT	TT	TT	CC	TT	CC	TT	TT	TT	TT	CC	TT	TT	TT	TT	TT	CC	TT	TT	TT	TT	TT	TT	TT	TT	CC	TT	TT	TT	TT	TT	CC	TT	TT	TT	TT	TT	CC
AX-109818312	A/G	1A	481703586	+	NA	NA	NA	NA	NA	NA	AA	GG	AA	AA	AA	GG	AA	GG	AA	GG	AA	AA	GG	GG	GG	GG	GG	AA	GG	AG	AA	AA	AA	AA	AA	AA	AA	GG	GG	GG	AA	AA	AA	GG	AA	GG	GG	AA	AA
AX-109414216	T/C	1A	481902817	+	NA	NA	NA	NA	NA	NA	TT	CC	CC	CC	TT	CC	TT	CC	CC	CC	CC	TT	CC	CC	CC	CC	CC	TT	CC	CC	CC	CC	CC	CC	CC	CC	TT	CC	CC	CC	CC	CC	TT	CC	CC	CC	CC	CC	TT
AX-110379252	A/G	1A	481925004	+	NA	NA	NA	NA	NA	NA	GG	AA	GG	GG	GG	AA	GG	AA	GG	AA	GG	GG	AA	GG	AA	AA	AA	GG	AA	AG	NA	GG	GG	GG	GG	GG	GG	AA	AA	AA	GG	GG	GG	AA	GG	AA	AA	GG	GG
AX-110068904	C/G	1A	482240248	+	NA	NA	NA	NA	NA	NA	CC	CC	GG	GG	CC	CC	CC	CC	GG	CC	GG	CC	CC	GG	CC	CC	CC	CC	CC	CG	GG	GG	GG	GG	GG	GG	CC	CC	CC	CC	GG	GG	CC	CC	GG	CC	CC	GG	CC
AX-110627726	T/C	1A	482243819	+	NA	NA	NA	NA	NA	NA	CC	CC	TT	TT	CC	CC	CC	CC	TT	CC	TT	CC	CC	TT	CC	CC	CC	CC	CC	TC	TT	TT	TT	TT	TT	TT	CC	CC	CC	CC	TT	TT	CC	CC	TT	CC	CC	TT	CC
AX-110906380	A/G	1A	482247229	+	NA	NA	NA	NA	NA	NA	GG	GG	AA	AA	GG	GG	GG	GG	AA	GG	AA	GG	GG	AA	GG	GG	GG	GG	GG	AG	AA	AA	AA	AA	AA	AA	GG	GG	GG	GG	AA	AA	GG	GG	AA	GG	GG	AA	GG
AX-108893431	A/G	1A	482249344	+	NA	NA	NA	NA	NA	NA	AA	AA	GG	GG	AA	AA	AA	AA	GG	AA	GG	AA	AA	GG	AA	AA	AA	AA	AA	AG	GG	GG	GG	GG	GG	GG	AA	AA	AA	AA	GG	GG	AA	AA	GG	AA	AA	GG	AA
AX-111116682	A/C	1A	482324380	+	NA	NA	NA	NA	NA	NA	CC	CC	AA	AA	CC	CC	CC	CC	AA	CC	AA	CC	CC	AA	CC	CC	CC	CC	CC	AA	AA	AA	AA	AA	AA	AA	CC	CC	CC	CC	AA	AA	CC	CC	AA	CC	CC	AA	CC
AX-109453515	A/G	1A	482334563	+	NA	NA	NA	NA	NA	NA	GG	GG	AA	AA	GG	GG	GG	GG	AA	GG	AA	GG	GG	AA	GG	GG	GG	GG	GG	AG	AA	NA	NA	AA	AA	AA	GG	GG	GG	GG	AA	AA	GG	GG	AA	GG	GG	AA	GG
AX-111286178	C/G	1A	482662086	+	NA	NA	NA	NA	NA	NA	GG	GG	CC	CC	GG	GG	GG	GG	CC	GG	CC	GG	GG	CC	GG	GG	GG	GG	GG	CG	CC	CC	CC	CC	CC	CC	GG	GG	GG	GG	CC	CC	GG	GG	CC	GG	GG	CC	GG
AX-108871459	A/C	1A	482761826	+	NA	NA	NA	NA	NA	NA	CC	CC	AA	AA	CC	CC	CC	CC	AA	CC	AA	CC	CC	AA	CC	CC	CC	CC	CC	AC	AA	AA	AA	AA	AA	AA	CC	CC	CC	CC	AA	AA	CC	CC	AA	CC	CC	AA	CC
AX-108891886	T/C	1A	482812468	+	NA	NA	NA	NA	NA	NA	TT	CC	CC	CC	TT	CC	NA	CC	CC	CC	CC	TT	CC	CC	TT	TT	TT	TT	TT	CC	CC	CC	CC	CC	CC	CC	TT	TT	TT	TT	CC	CC	TT	TT	CC	CC	TT	CC	TT
AX-110672548	A/G	1A	482835204	+	NA	NA	NA	NA	NA	NA	GG	GG	AA	AA	GG	GG	GG	GG	AA	GG	AA	GG	GG	AA	GG	GG	GG	GG	GG	AG	NA	AA	AA	AA	AA	AA	GG	GG	GG	GG	AA	AA	GG	GG	AA	GG	GG	AA	GG
AX-109895313	T/C	1A	482855656	+	NA	NA	NA	NA	NA	NA	CC	CC	TT	TT	CC	CC	CC	CC	TT	CC	TT	CC	CC	TT	CC	CC	CC	CC	CC	TC	TT	TT	TT	TT	TT	TT	CC	CC	CC	CC	TT	TT	CC	CC	TT	CC	CC	TT	CC
AX-110085541	T/C	1A	482965591	+	NA	NA	NA	NA	NA	NA	TT	CC	CC	CC	TT	CC	TT	CC	CC	CC	CC	TT	CC	CC	TT	TT	TT	TT	TT	CC	CC	CC	CC	CC	CC	CC	TT	TT	TT	TT	CC	CC	TT	TT	CC	CC	TT	CC	TT
AX-110444967	T/C	1A	483128519	+	NA	NA	NA	NA	NA	NA	CC	CC	TT	TT	CC	CC	CC	CC	TT	CC	TT	CC	CC	TT	CC	CC	CC	CC	CC	TC	TT	TT	TT	TT	TT	TT	CC	CC	CC	CC	TT	TT	CC	CC	TT	CC	CC	TT	CC
AX-109864216	A/G	1A	483131050	+	NA	NA	NA	NA	NA	NA	GG	AA	AA	AA	GG	AA	GG	AA	AA	AA	AA	GG	AA	AA	GG	GG	GG	GG	GG	AA	AA	AA	AA	AA	AA	AA	GG	GG	GG	GG	AA	AA	GG	GG	AA	AA	GG	AA	GG
AX-109982239	T/C	1A	483194049	+	NA	NA	NA	NA	NA	NA	CC	TT	TT	TT	CC	TT	CC	TT	TT	TT	TT	CC	TT	TT	CC	CC	CC	CC	CC	TT	TT	TT	TT	TT	TT	TT	CC	CC	CC	CC	TT	TT	CC	CC	TT	TT	CC	TT	CC
AX-111822862	T/C	1A	483227273	+	NA	NA	NA	NA	NA	NA	CC	CC	TT	TT	CC	CC	CC	CC	TT	CC	TT	CC	CC	TT	CC	CC	CC	CC	CC	NA	TT	NA	TT	TT	TT	TT	CC	CC	CC	CC	TT	TT	CC	CC	TT	CC	CC	TT	CC
AX-109814989	A/G	1A	483598489	+	NA	NA	NA	NA	NA	NA	AA	GG	GG	GG	AA	GG	AA	GG	GG	GG	GG	AA	GG	GG	AA	AA	AA	AA	AA	GG	GG	GG	GG	GG	GG	GG	AA	AA	AA	AA	GG	GG	AA	AA	GG	GG	AA	GG	AA
AX-109829852	A/G	1A	483673853	+	NA	NA	NA	NA	NA	NA	AA	GG	GG	GG	AA	GG	AA	GG	GG	GG	GG	AA	GG	GG	AA	AA	AA	AA	AA	GG	GG	GG	GG	GG	GG	GG	AA	AA	AA	AA	GG	GG	AA	AA	GG	GG	AA	GG	AA
AX-111069240	A/G	1A	483700527	+	NA	NA	NA	NA	NA	NA	AA	GG	GG	GG	AA	GG	AA	GG	GG	GG	GG	AA	GG	GG	AA	AA	AA	AA	AA	GG	GG	GG	GG	GG	GG	GG	AA	AA	AA	AA	GG	GG	AA	AA	GG	GG	AA	GG	AA
AX-109521252	A/G	1A	483860629	+	NA	NA	NA	NA	NA	NA	AA	GG	GG	GG	AA	GG	AA	GG	GG	GG	GG	AA	GG	GG	AA	AA	AA	AA	AA	GG	GG	GG	GG	GG	GG	GG	AA	AA	AA	AA	GG	GG	AA	AA	GG	GG	AA	GG	AA
AX-110053294	T/G	1A	483940371	+	NA	NA	NA	NA	NA	NA	GG	TT	TT	TT	GG	TT	GG	TT	TT	TT	TT	GG	TT	TT	GG	GG	GG	GG	GG	TT	TT	TT	TT	TT	TT	TT	GG	GG	GG	GG	TT	TT	GG	GG	TT	TT	GG	TT	GG
AX-111545796	A/G	1A	484293014	+	NA	NA	NA	NA	NA	NA	GG	AA	AA	AA	GG	AA	GG	AA	AA	AA	AA	GG	AA	AA	GG	GG	GG	GG	GG	AA	AA	NA	AA	AA	AA	AA	GG	GG	GG	GG	AA	AA	GG	GG	AA	AA	GG	AA	GG
AX-110399569	T/C	1A	484328492	+	NA	NA	NA	NA	NA	NA	TT	CC	CC	CC	TT	CC	NA	CC	CC	CC	CC	TT	CC	CC	TT	TT	TT	TT	TT	CC	CC	CC	CC	CC	CC	CC	TT	TT	TT	TT	CC	CC	TT	TT	CC	CC	TT	CC	TT
AX-110426169	T/C	1A	484874855	+	NA	NA	NA	NA	NA	NA	TT	CC	CC	CC	TT	CC	TC	CC	CC	CC	CC	TT	CC	CC	TT	TT	TT	TT	NA	CC	CC	CC	CC	CC	CC	CC	TT	TT	TT	TT	CC	CC	TT	TT	CC	CC	TT	CC	TT
AX-108830231	A/C	1A	484998007	+	NA	NA	NA	NA	NA	NA	CC	AA	AA	AA	CC	AA	CC	AA	AA	AA	AA	CC	AA	AA	CC	CC	CC	CC	CC	AA	AA	AA	AA	AA	AA	AA	CC	CC	CC	CC	AA	AA	CC	CC	AA	AA	CC	AA	CC
AX-109931279	A/G	1A	485002033	+	NA	NA	NA	NA	NA	NA	GG	AA	AA	AA	GG	AA	GG	AA	AA	AA	AA	GG	AA	AA	GG	GG	GG	GG	GG	AA	AA	AA	AA	AA	AA	AA	GG	GG	GG	GG	AA	AA	GG	GG	AA	AA	GG	AA	GG
AX-109835479	A/C	1A	485021252	+	NA	NA	NA	NA	NA	NA	AA	CC	CC	CC	AA	CC	AA	CC	CC	CC	CC	AA	CC	CC	AA	AA	AA	AA	AA	CC	CC	CC	CC	CC	CC	CC	AA	AA	AA	AA	CC	CC	AA	AA	CC	CC	AA	CC	AA
AX-108917420	A/G	1A	485173993	+	NA	NA	NA	NA	NA	NA	GG	AA	AA	AA	GG	AA	GG	AA	AA	AA	AA	GG	AA	AA	GG	GG	GG	GG	GG	AA	AA	AA	AA	AA	AA	AA	GG	GG	GG	GG	AA	AA	GG	GG	AA	AA	GG	AA	GG
AX-109339822	A/G	1A	485345205	+	NA	NA	NA	NA	NA	NA	AA	GG	GG	GG	NA	GG	AA	GG	GG	GG	GG	AA	GG	GG	AA	AA	AA	AA	AA	GG	GG	GG	GG	GG	GG	GG	GG	AA	AA	AA	GG	GG	AA	AA	GG	GG	AA	GG	AA
AX-109392353	T/C	1A	485348648	+	NA	NA	NA	NA	NA	NA	TT	CC	CC	CC	TT	CC	TT	CC	CC	CC	CC	TT	CC	CC	TT	TT	TT	TT	TT	CC	CC	CC	CC	CC	CC	CC	CC	TT	TT	TT	CC	CC	TT	TT	CC	CC	TT	CC	TT
AX-109347528	T/C	1A	485648728	+	NA	NA	NA	NA	NA	NA	TT	CC	CC	CC	TT	CC	TT	CC	CC	CC	CC	TT	CC	CC	TT	TT	TT	TT	TT	CC	CC	CC	CC	CC	CC	CC	CC	TT	TT	TT	CC	CC	TT	TT	CC	CC	TT	CC	TT
AX-108889849	T/C	1A	485859892	+	NA	NA	NA	NA	NA	NA	TT	CC	CC	CC	TT	CC	TT	CC	CC	CC	CC	TT	CC	CC	TT	TT	TT	TT	TT	CC	CC	CC	CC	CC	CC	CC	CC	TT	TT	TT	CC	CC	TT	TT	CC	CC	TT	CC	TT
AX-111031072	T/G	1A	486035384	+	NA	NA	NA	NA	NA	NA	GG	TT	TT	TT	GG	TT	GG	TT	TT	TT	TT	GG	TT	TT	GG	GG	GG	GG	GG	TT	TT	TT	TT	TT	TT	TT	TT	GG	GG	GG	TT	TT	GG	GG	TT	TT	GG	TT	GG
AX-108845780	A/G	1A	486043943	+	NA	NA	NA	NA	NA	NA	GG	AA	AA	AA	GG	AA	GG	AA	AA	AA	AA	GG	AA	AA	GG	GG	GG	GG	GG	AA	AA	AA	AA	AA	AA	AA	AA	GG	GG	GG	AA	AA	GG	GG	AA	AA	GG	AA	GG
AX-109527017	T/C	1A	486048591	+	NA	NA	NA	NA	NA	NA	CC	TT	TT	TT	CC	TT	CC	TT	TT	TT	TT	CC	TT	TT	CC	CC	CC	CC	CC	TT	TT	TT	TT	TT	TT	TT	TT	CC	CC	CC	TT	TT	CC	CC	TT	TT	CC	TT	CC
AX-111503582	T/C	1A	486050821	+	NA	NA	NA	NA	NA	NA	TT	CC	CC	CC	TT	CC	TT	CC	CC	CC	CC	TT	CC	CC	TT	TT	TT	TT	TT	CC	CC	CC	CC	CC	CC	CC	CC	TT	TT	TT	CC	CC	TT	TT	CC	CC	TT	CC	TT
AX-110427428	T/C	1A	486322263	+	NA	NA	NA	NA	NA	NA	TT	CC	CC	CC	TT	CC	TT	CC	CC	CC	CC	TT	CC	CC	TT	TT	TT	TT	TT	CC	CC	CC	CC	CC	CC	CC	CC	TT	TT	TT	CC	CC	TT	TT	CC	CC	TT	CC	TT
AX-111586792	A/G	1A	486343201	+	NA	NA	NA	NA	NA	NA	GG	AA	AA	AA	GG	AA	GG	AA	AA	AA	AA	GG	AA	AA	GG	GG	GG	GG	GG	AA	AA	AA	AA	AA	AA	AA	AA	GG	GG	GG	AA	AA	GG	GG	AA	AA	GG	AA	GG
AX-110415818	A/G	1A	486389701	+	NA	NA	NA	NA	NA	NA	AA	GG	GG	GG	NA	GG	AA	GG	GG	GG	GG	AA	GG	GG	AA	AA	AA	AA	AA	GG	GG	GG	GG	GG	GG	GG	GG	AA	AA	AA	GG	GG	AA	AA	GG	GG	AA	GG	AA
AX-110502789	T/C	1A	486417245	+	NA	NA	NA	NA	NA	NA	CC	TT	TT	TT	CC	TT	CC	TT	TT	TT	TT	CC	TT	TT	CC	CC	CC	CC	CC	TT	TT	TT	TT	TT	TT	TT	TT	CC	CC	CC	TT	TT	CC	CC	TT	TT	CC	TT	CC
AX-111483803	T/C	1A	486594933	+	NA	NA	NA	NA	NA	NA	CC	TT	TT	TT	CC	TT	CC	TT	TT	TT	TT	CC	TT	TT	CC	CC	CC	CC	CC	TT	TT	TT	TT	TT	TT	TT	TT	CC	CC	CC	TT	TT	CC	CC	TT	TT	CC	TT	CC
AX-109303792	C/G	1A	486664476	+	NA	NA	NA	NA	NA	NA	CC	GG	GG	GG	CC	GG	CC	GG	GG	NA	GG	CC	GG	GG	CC	CC	CC	CC	CC	GG	GG	GG	GG	GG	GG	GG	GG	CC	CC	CC	GG	GG	CC	CC	GG	GG	CC	GG	CC
AX-111011268	A/T	1A	486743305	+	NA	NA	NA	NA	NA	NA	AA	TT	TT	TT	AA	TT	AA	TT	TT	TT	TT	AA	TT	TT	AA	AA	AA	AA	AA	TT	TT	TT	TT	TT	TT	TT	TT	AA	AA	AA	TT	TT	AA	AA	TT	TT	AA	TT	AA
AX-111473072	T/C	1A	486759117	+	NA	NA	NA	NA	NA	NA	CC	TT	TT	TT	CC	TT	CC	TT	TT	TT	TT	CC	TT	TT	CC	CC	CC	CC	CC	TT	TT	TT	TT	TT	TT	TT	TT	CC	CC	CC	TT	TT	CC	CC	TT	TT	CC	TT	CC
AX-109815371	A/T	1A	486799462	+	NA	NA	NA	NA	NA	NA	TT	AA	AA	AA	TT	AA	TT	AA	AA	AA	AA	TT	AA	AA	TT	TT	TT	TT	TT	AA	AA	AA	AA	AA	AA	AA	AA	TT	TT	TT	AA	AA	TT	TT	AA	AA	TT	AA	TT
AX-111057726	T/G	1A	486822254	+	NA	NA	NA	NA	NA	NA	GG	TT	TT	TT	GG	TT	GG	TT	TT	TT	TT	GG	TT	TT	GG	GG	GG	GG	GG	TT	TT	TT	TT	TT	TT	TT	TT	GG	GG	GG	TT	TT	GG	GG	TT	TT	GG	TT	GG
AX-109078307	T/C	1A	486941599	+	NA	NA	NA	NA	NA	NA	TT	CC	CC	CC	TT	CC	TT	CC	CC	CC	CC	TT	CC	CC	TT	TT	TT	TT	TT	CC	CC	TC	CC	CC	CC	CC	CC	TT	TT	TT	CC	CC	TT	TT	CC	CC	TT	CC	TT
AX-108978389	A/G	1A	486956943	+	NA	NA	NA	NA	NA	NA	AA	GG	GG	GG	AA	GG	AA	GG	GG	GG	GG	AA	GG	GG	AA	AA	AA	AA	AA	GG	GG	GG	GG	GG	GG	GG	GG	AA	AA	AA	GG	GG	AA	AA	GG	GG	AA	GG	AA
AX-110031958	A/G	1A	487009378	+	NA	NA	NA	NA	NA	NA	AA	GG	GG	GG	AA	GG	AA	GG	GG	GG	GG	AA	GG	GG	AA	AA	AA	AA	AA	GG	GG	GG	GG	GG	GG	GG	GG	AA	AA	AA	GG	GG	AA	AA	GG	GG	AA	GG	AA
AX-109944937	A/G	1A	487039038	+	NA	NA	NA	NA	NA	NA	AA	GG	GG	GG	AA	GG	AA	GG	GG	GG	GG	AA	GG	GG	AA	AA	AA	AA	AA	GG	GG	GG	GG	GG	GG	GG	GG	AA	AA	AA	GG	GG	AA	AA	GG	GG	AA	GG	AA
AX-108857594	A/G	1A	487100601	+	NA	NA	NA	NA	NA	NA	GG	AA	AA	AA	GG	AA	GG	AA	AA	AA	AA	GG	AA	AA	GG	GG	GG	GG	GG	AA	AA	AA	AA	AA	AA	AA	AA	GG	GG	GG	AA	AA	GG	GG	AA	AA	GG	AA	GG
AX-109858318	T/C	1A	487311181	+	NA	NA	NA	NA	NA	NA	TT	CC	CC	CC	TT	CC	TT	CC	CC	CC	CC	TT	CC	CC	TT	TT	TT	TT	TT	CC	CC	CC	CC	CC	CC	CC	CC	TT	TT	TT	CC	CC	TT	TT	CC	CC	TT	CC	TT
AX-110942359	T/C	1A	487334752	+	NA	NA	NA	NA	NA	NA	CC	TT	TT	TT	CC	TT	CC	TT	TT	TT	TT	CC	TT	TT	CC	CC	CC	CC	CC	TT	TT	TT	TT	TT	TT	TT	TT	CC	CC	CC	TT	TT	CC	CC	TT	TT	CC	TT	CC
AX-110918237	A/G	1A	487481556	+	NA	NA	NA	NA	NA	NA	AA	GG	GG	GG	AA	GG	AA	GG	GG	GG	GG	AA	GG	GG	AA	AA	AA	AA	AA	GG	GG	GG	GG	GG	GG	GG	GG	AA	AA	AA	GG	GG	AA	AA	GG	GG	AA	GG	AA
AX-111127994	T/C	1A	487497124	+	NA	NA	NA	NA	NA	NA	CC	TT	CC	CC	CC	TT	CC	TT	CC	TT	CC	CC	TT	CC	CC	CC	CC	CC	CC	TC	CC	CC	CC	CC	CC	CC	TT	CC	CC	CC	CC	CC	CC	CC	CC	TT	CC	CC	CC
AX-109016994	A/C	1A	487602991	+	NA	NA	NA	NA	NA	NA	AA	AA	CC	CC	AA	AA	AA	AA	CC	AA	CC	AA	AA	CC	AA	AA	AA	AA	AA	AC	CC	CC	CC	CC	CC	CC	AA	AA	AA	AA	CC	CC	AA	AA	CC	AA	AA	CC	AA
AX-110708678	C/G	1A	487616477	+	NA	NA	NA	NA	NA	NA	CC	GG	CC	CC	NA	GG	CC	GG	CC	GG	CC	CC	GG	CC	CC	CC	CC	CC	CC	CG	CC	CG	CC	CC	CC	CC	GG	CC	CC	CC	CC	CC	CC	CC	CC	GG	CC	CC	CC
AX-109831764	C/G	1A	487725293	+	NA	NA	NA	NA	NA	NA	CC	GG	CC	CC	CC	GG	CC	GG	CC	GG	CC	CC	GG	CC	CC	CC	CC	CC	CC	CG	NA	CC	CC	CC	CC	CC	GG	CC	CC	CC	CC	CC	CC	CC	CC	GG	CC	CC	CC
AX-111675358	A/G	1A	487757524	+	NA	NA	NA	NA	NA	NA	GG	AA	AA	AA	GG	AA	GG	AA	AA	AA	AA	GG	AA	AA	GG	GG	GG	GG	GG	AA	AA	AA	AA	AA	AA	AA	AA	GG	GG	GG	AA	AA	GG	GG	AA	AA	GG	AA	GG
AX-108731995	A/G	1A	488014686	+	NA	NA	NA	NA	NA	NA	AA	GG	GG	GG	AA	GG	AA	GG	GG	GG	GG	AA	GG	GG	AA	AA	AA	AA	AA	GG	GG	GG	GG	GG	GG	GG	GG	AA	AA	AA	GG	GG	AA	AA	GG	GG	AA	GG	AA
AX-109823197	T/C	1A	488074501	+	NA	NA	NA	NA	NA	NA	CC	TT	TT	TT	CC	TT	CC	TT	TT	TT	TT	CC	TT	TT	CC	CC	CC	CC	CC	TT	TT	TT	TT	TT	TT	TT	TT	CC	CC	CC	TT	TT	CC	CC	TT	TT	CC	TT	CC
AX-111114477	C/G	1A	488193817	+	NA	NA	NA	NA	NA	NA	CC	GG	GG	GG	CC	GG	CC	GG	GG	GG	GG	CC	GG	GG	CC	CC	CC	CC	CC	GG	GG	GG	GG	GG	GG	GG	GG	CC	CC	CC	GG	GG	CC	CC	GG	GG	CC	GG	CC
AX-110125325	T/C	1A	488210428	+	NA	NA	NA	NA	NA	NA	TT	CC	CC	CC	TT	CC	TT	CC	CC	CC	CC	TT	CC	CC	TT	TT	TT	TT	TT	CC	CC	CC	CC	CC	CC	CC	CC	TT	TT	TT	CC	CC	TT	TT	CC	CC	TT	CC	TT
AX-108739320	A/G	1A	488227279	+	NA	NA	NA	NA	NA	NA	AA	GG	GG	GG	AA	GG	AA	GG	GG	GG	GG	AA	GG	GG	AA	AA	AA	AA	AA	GG	GG	GG	GG	GG	GG	GG	GG	AA	AA	AA	GG	GG	AA	AA	GG	GG	AA	GG	AA
AX-109469627	A/G	1A	488409378	+	NA	NA	NA	NA	NA	NA	GG	AA	GG	GG	GG	AA	GG	AA	GG	AA	GG	GG	AA	GG	AA	AA	AA	GG	AA	AG	GG	GG	GG	GG	GG	GG	AA	GG	AA	AA	GG	GG	GG	GG	GG	AA	AA	GG	GG
AX-109447158	T/C	1A	488648697	+	NA	NA	NA	NA	NA	NA	TT	CC	TT	TT	TT	CC	TT	CC	TT	CC	TT	TT	CC	TT	CC	CC	CC	TT	CC	TC	TT	TT	TT	TT	TT	TT	CC	TT	CC	CC	TT	TT	TT	TT	TT	CC	CC	TT	TT
AX-109511085	A/G	1A	489132097	+	NA	NA	NA	NA	NA	NA	AA	GG	AA	AA	AA	GG	AA	GG	AA	GG	AA	AA	GG	AA	GG	GG	GG	AA	GG	AG	AA	AA	AA	AA	AA	AA	GG	AA	GG	GG	AA	AA	AA	AA	AA	GG	GG	AA	AA
AX-109031299	C/G	1A	489179482	+	NA	NA	NA	NA	NA	NA	CC	GG	CC	CC	CC	GG	CC	GG	CC	GG	CC	CC	GG	CC	GG	GG	GG	CC	GG	CG	CC	CC	CC	CC	CC	CC	GG	CC	GG	GG	CC	CC	CC	CC	CC	GG	GG	CC	CC
AX-109491193	A/G	1A	489273128	+	NA	NA	NA	NA	NA	NA	AA	GG	GG	GG	AA	GG	AA	GG	GG	GG	GG	AA	GG	GG	AA	AA	AA	GG	AA	GG	GG	GG	GG	GG	GG	GG	AA	GG	AA	AA	GG	GG	AA	GG	GG	GG	AA	GG	GG
AX-109339397	T/C	1A	489500203	+	NA	NA	NA	NA	NA	NA	TT	CC	CC	CC	TT	CC	NA	CC	CC	CC	CC	TT	CC	CC	TT	TT	TT	CC	NA	CC	CC	CC	CC	CC	CC	CC	TT	CC	TT	TT	CC	CC	TT	CC	CC	CC	TT	CC	CC
AX-110490555	A/G	1A	489705297	+	NA	NA	NA	NA	NA	NA	GG	AA	AA	AA	GG	AA	GG	AA	AA	AA	AA	GG	AA	AA	GG	GG	GG	AA	GG	AA	AA	AA	AA	AA	AA	AA	GG	AA	GG	GG	AA	AA	GG	AA	AA	AA	GG	AA	AA
AX-110371895	T/C	1A	489968694	+	NA	NA	NA	NA	NA	NA	CC	TT	TT	TT	CC	TT	CC	TT	TT	TT	TT	CC	TT	TT	CC	CC	CC	TT	CC	TT	TT	TT	TT	TT	TT	TT	CC	TT	CC	CC	TT	TT	CC	TT	TT	TT	CC	TT	TT
AX-110503827	T/C	1A	490018361	+	NA	NA	NA	NA	NA	NA	CC	TT	TT	TT	CC	TT	CC	TT	TT	TT	TT	CC	TT	TT	CC	CC	CC	TT	CC	TT	TT	TC	TT	TT	TT	TT	CC	TT	CC	CC	TT	TT	CC	TT	TT	TT	CC	TT	TT
AX-111120791	A/G	1A	490410410	+	NA	NA	NA	NA	NA	NA	GG	AA	AA	AA	GG	AA	GG	AG	AA	AA	AA	GG	AA	AA	GG	GG	GG	AA	GG	AA	AA	AA	AA	AA	AA	AA	GG	AA	GG	GG	AA	AA	GG	AA	AA	AA	GG	AA	AA
AX-109358415	A/G	1A	490525647	+	NA	NA	NA	NA	NA	NA	AA	GG	GG	GG	AA	GG	AA	GG	GG	GG	GG	AA	GG	GG	AA	AA	AA	GG	AA	GG	GG	GG	GG	GG	GG	GG	AA	GG	AA	AA	GG	GG	AA	GG	GG	GG	AA	GG	GG
AX-110441035	A/C	1A	490870487	+	NA	NA	NA	NA	NA	NA	CC	AA	AA	AA	CC	AA	CC	AA	AA	AA	AA	CC	AA	AA	CC	CC	CC	AA	CC	AA	AA	AA	AA	AA	AA	AA	CC	AA	CC	CC	AA	AA	CC	AA	AA	AA	CC	AA	AA
AX-110991760	T/C	1A	491140000	+	NA	NA	NA	NA	NA	NA	CC	TT	TT	TT	CC	TT	CC	TT	TT	TT	TT	CC	TT	TT	CC	CC	CC	TT	CC	TT	TT	TT	TT	TT	TT	TT	CC	TT	CC	CC	TT	TT	CC	TT	TT	TT	CC	TT	TT
AX-110580136	T/G	1A	491145955	+	NA	NA	NA	NA	NA	NA	TT	GG	GG	GG	TT	GG	TT	GG	GG	GG	GG	TT	GG	GG	TT	TT	TT	GG	TT	GG	GG	GG	GG	GG	GG	GG	TT	GG	TT	TT	GG	GG	TT	GG	GG	GG	TT	GG	GG
AX-110418193	A/G	1A	491152381	+	NA	NA	NA	NA	NA	NA	GG	AA	AA	AA	GG	AA	GG	AA	NA	AA	AA	GG	AA	AA	GG	GG	GG	AA	GG	AA	AA	AA	AA	AA	AA	AA	GG	AA	GG	GG	AA	AA	GG	AA	AA	AA	GG	AA	AA
AX-110499408	A/C	1A	491306372	+	NA	NA	NA	NA	NA	NA	AA	CC	CC	CC	AA	CC	AA	CC	CC	CC	CC	AA	CC	CC	AA	AA	AA	CC	AA	CC	CC	AC	CC	CC	CC	CC	AA	CC	AA	AA	CC	CC	AA	CC	CC	CC	AA	CC	CC
AX-109860740	T/C	1A	491309868	+	NA	NA	NA	NA	NA	NA	CC	TT	TT	TT	CC	TT	CC	TT	TT	TT	TT	CC	TT	TT	CC	CC	NA	TT	NA	TT	TT	TT	TT	TT	TT	TT	CC	TT	CC	CC	TT	TT	CC	TT	TT	TT	CC	TT	TT
AX-108765611	A/G	1A	491491093	+	NA	NA	NA	NA	NA	NA	GG	AA	AA	AA	GG	AA	GG	AA	AA	AA	AA	GG	AA	AA	GG	GG	GG	AA	GG	AA	AA	AA	AA	AA	AA	AA	GG	AA	GG	GG	AA	AA	GG	AA	AA	AA	GG	AA	AA
AX-110911382	T/C	1A	491497333	+	NA	NA	NA	NA	NA	NA	TT	CC	CC	CC	TC	CC	TT	CC	CC	CC	CC	TT	CC	CC	TT	TT	TT	CC	TT	CC	CC	CC	CC	CC	CC	CC	TT	CC	TT	TT	CC	CC	TT	CC	CC	CC	TT	CC	CC
AX-108897448	T/C	1A	491650720	+	NA	NA	NA	NA	NA	NA	TT	CC	CC	CC	TT	CC	TT	CC	CC	CC	CC	TT	CC	CC	TT	TT	TT	CC	TT	CC	CC	CC	CC	CC	CC	CC	TT	CC	TT	TT	CC	CC	TT	CC	CC	CC	TT	CC	CC
AX-110913585	T/G	1A	491759741	+	NA	NA	NA	NA	NA	NA	TT	GG	GG	GG	TT	GG	TT	GG	GG	GG	GG	TT	GG	GG	TT	TT	TT	GG	TT	GG	GG	GG	GG	GG	GG	GG	TT	GG	TT	TT	GG	GG	TT	GG	GG	GG	TT	GG	GG
AX-111671169	A/C	1A	492016902	+	NA	NA	NA	NA	NA	NA	CC	AA	AA	AA	CC	AA	CC	AA	AA	AA	AA	CC	AA	AA	CC	CC	CC	AA	CC	AA	AA	AA	AA	AA	AA	AA	CC	AA	CC	CC	AA	AA	CC	AA	AA	AA	CC	AA	AA
AX-111803078	T/C	1A	492023119	+	NA	NA	NA	NA	NA	NA	CC	TT	TT	TT	CC	TT	CC	TT	TT	TT	TT	CC	TT	TT	CC	CC	CC	TT	CC	TT	TT	TT	TT	TT	TT	TT	CC	TT	CC	CC	TT	TT	CC	TT	TT	TT	CC	TT	TT
AX-111767473	T/C	1A	492055251	+	NA	NA	NA	NA	NA	NA	CC	TT	TT	TT	CC	TT	CC	TT	TT	TT	TT	CC	TT	TT	CC	CC	CC	TT	CC	TT	TT	TT	TT	TT	TT	TT	CC	TT	CC	CC	TT	TT	CC	TT	TT	TT	CC	TT	TT
AX-111676715	T/G	1A	492139453	+	NA	NA	NA	NA	NA	NA	GG	TT	TT	TT	GG	TT	GG	TT	TT	TT	TT	GG	TT	TT	GG	GG	GG	TT	GG	TT	TT	TT	TT	TT	TT	TT	GG	TT	GG	GG	TT	TT	GG	TT	TT	TT	GG	TT	TT
AX-110932807	C/G	1A	492197939	+	NA	NA	NA	NA	NA	NA	GG	CC	CC	CC	GG	CC	GG	CC	CC	CC	CC	GG	CC	CC	GG	GG	GG	CC	GG	CC	CC	CC	CC	CC	CC	CC	GG	CC	GG	GG	CC	CC	GG	CC	CC	CC	GG	CC	CC
AX-109565465	A/G	1A	492201050	+	NA	NA	NA	NA	NA	NA	AA	GG	GG	GG	AA	GG	AA	GG	GG	GG	GG	AA	GG	GG	AA	AA	AA	GG	AA	GG	GG	GG	GG	GG	GG	GG	AA	GG	AA	AA	GG	GG	AA	GG	GG	GG	AA	GG	GG
AX-108828312	T/C	1A	492611518	+	NA	NA	NA	NA	NA	NA	CC	TT	TT	TT	CC	TT	CC	TT	TT	TT	TT	CC	TT	TT	CC	CC	CC	TT	CC	TT	TT	TT	TT	TT	TT	TT	CC	TT	CC	CC	TT	TT	CC	TT	TT	TT	CC	TT	TT
AX-110976553	A/G	1A	492804194	+	NA	NA	NA	NA	NA	NA	GG	GG	AA	AA	GG	GG	GG	GG	AA	GG	AA	GG	GG	AA	GG	GG	GG	AA	GG	AG	NA	AA	AA	AA	AA	AA	GG	AA	GG	GG	AA	AA	GG	AA	AA	GG	GG	AA	AA
AX-111645696	C/G	1A	492821916	+	NA	NA	NA	NA	NA	NA	GG	GG	CC	CC	GG	GG	GG	GG	CC	GG	CC	GG	GG	CC	GG	GG	GG	CC	GG	CG	CC	CC	CC	CC	CC	CC	GG	CC	GG	GG	CC	CC	GG	CC	CC	GG	GG	CC	CC
AX-111157391	A/G	1A	493973500	+	NA	NA	NA	NA	NA	NA	AA	GG	GG	GG	AA	GG	AA	GG	GG	GG	GG	AA	GG	GG	AA	AA	AA	GG	AA	GG	GG	GG	GG	GG	GG	GG	AA	GG	AA	AA	GG	GG	AA	GG	GG	GG	AA	GG	GG
AX-108976512	A/G	1A	494062433	+	NA	NA	NA	NA	NA	NA	AA	GG	GG	GG	AG	GG	AA	GG	GG	GG	GG	AA	GG	GG	AA	AA	AA	GG	AA	GG	GG	GG	GG	GG	GG	GG	AA	GG	AA	AA	GG	GG	AA	GG	GG	GG	AA	GG	GG
AX-109516730	T/C	1A	494349233	+	NA	NA	NA	NA	NA	NA	NA	CC	CC	CC	TC	CC	TT	CC	CC	CC	CC	TT	CC	CC	TT	TT	TT	CC	TT	CC	CC	CC	CC	CC	CC	CC	TT	CC	TT	TT	CC	CC	TT	CC	CC	CC	TT	CC	CC
AX-109336866	A/G	1A	494353466	+	NA	NA	NA	NA	NA	NA	GG	AA	AA	AA	GG	AA	GG	AA	AA	AA	AA	GG	AA	AA	GG	GG	GG	AA	GG	AA	AA	AA	AA	AA	AA	AA	GG	AA	GG	GG	AA	AA	GG	AA	AA	AA	GG	AA	AA
AX-111051124	A/C	1A	494670729	+	NA	NA	NA	NA	NA	NA	CC	AA	AA	AA	NA	AA	CC	AA	AA	AA	AA	CC	AA	AA	CC	CC	CC	AA	CC	AA	AA	AA	AA	AA	AA	AA	CC	AA	CC	CC	AA	AA	CC	AA	AA	AA	CC	AA	AA
AX-110463408	A/G	1A	494722975	+	NA	NA	NA	NA	NA	NA	GG	GG	AA	AA	GG	GG	GG	GG	AA	AA	AA	GG	AA	AA	GG	GG	GG	AA	GG	AA	AG	AA	AA	AA	AA	AA	GG	AA	GG	GG	AA	AA	GG	AA	AA	AA	GG	AA	AA
AX-108960766	A/G	1A	494882784	+	NA	NA	NA	NA	NA	NA	GG	AA	GG	GG	GG	AA	GG	AA	GG	GG	GG	GG	GG	GG	GG	GG	GG	GG	GG	GG	GG	GG	GG	GG	GG	GG	AA	GG	GG	GG	GG	GG	AA	GG	GG	GG	GG	GG	GG
AX-110955649	T/C	1A	495012763	+	NA	NA	NA	NA	NA	NA	CC	CC	CC	CC	CC	CC	CC	CC	CC	CC	CC	CC	CC	CC	CC	CC	CC	CC	CC	CC	CC	CC	CC	CC	CC	CC	TT	CC	CC	CC	CC	CC	CC	CC	CC	CC	CC	CC	CC
AX-111457419	T/C	1A	495116384	+	NA	NA	NA	NA	NA	NA	TT	CC	TT	TT	TT	CC	TT	CC	TT	TT	TT	TT	TT	TT	TT	TT	TT	TT	TT	TT	TT	TT	TT	TT	TT	TT	CC	TT	TT	TT	TT	TT	CC	TT	TT	TT	TT	TT	TT
AX-111767357	A/G	1A	495125499	+	NA	NA	NA	NA	NA	NA	GG	GG	GG	GG	GG	GG	GG	GG	GG	GG	GG	GG	GG	GG	GG	GG	GG	GG	GG	GG	GG	GG	GG	GG	GG	GG	AA	GG	GG	GG	GG	GG	GG	GG	GG	GG	GG	GG	GG
AX-109375456	T/C	1A	496145066	+	NA	NA	NA	NA	NA	NA	CC	CC	TT	TT	CC	CC	CC	CC	TT	TT	CC	CC	TT	TT	CC	CC	CC	TT	CC	TT	TT	TT	TT	TT	TT	TT	CC	TT	TT	TT	TT	TT	CC	TT	TT	TT	TT	TT	TT
AX-108727664	A/G	1A	496307335	+	NA	NA	NA	NA	NA	NA	GG	AA	AA	AA	GG	AA	GG	AA	AA	AA	GG	GG	AA	AA	GG	GG	GG	AA	GG	AA	AA	AA	AA	AA	AA	AA	GG	AA	AA	AA	AA	AA	AA	AA	AA	AA	AA	AA	AA
AX-110435002	A/G	1A	496390115	+	NA	NA	NA	NA	NA	NA	GG	AA	AA	AA	NA	AA	GG	AA	AA	AA	GG	GG	AA	AA	GG	GG	GG	AA	GG	AA	AA	AA	AA	AA	AA	AA	GG	AA	AA	AA	AA	AA	AA	AA	AA	AA	AA	AA	AA
AX-110461795	T/C	1A	496463848	+	NA	NA	NA	NA	NA	NA	TT	CC	CC	CC	TT	CC	TT	CC	CC	CC	TT	TT	CC	CC	TT	TT	TT	CC	TT	CC	CC	CC	CC	CC	CC	CC	TT	CC	CC	CC	CC	CC	CC	CC	CC	CC	CC	CC	CC
AX-111455992	T/C	1A	496472835	+	NA	NA	NA	NA	NA	NA	CC	TT	TT	TT	CC	TT	CC	TT	TT	TT	CC	CC	TT	TT	CC	CC	CC	TT	CC	TT	TT	TT	TT	TT	TT	TT	CC	TT	TT	TT	TT	TT	TT	TT	TT	TT	TT	TT	TT
AX-109039717	C/G	1A	496855412	+	NA	NA	NA	NA	NA	NA	CC	GG	GG	GG	CC	GG	CC	GG	GG	GG	CC	CC	GG	GG	CC	CC	CC	GG	CC	GG	GG	GG	GG	GG	GG	GG	CC	GG	GG	GG	GG	GG	GG	GG	GG	GG	GG	GG	GG
AX-110408723	T/C	1A	496910844	+	NA	NA	NA	NA	NA	NA	CC	TT	TT	TT	CC	TT	CC	TT	TT	TT	CC	CC	TT	TT	CC	CC	CC	TT	CC	TT	TT	TT	TT	TT	TT	TT	CC	TT	TT	TT	TT	TT	TT	TT	TT	TT	TT	TT	TT
AX-111005213	T/C	1A	497006342	+	NA	NA	NA	NA	NA	NA	TT	CC	CC	CC	TT	CC	TT	CC	CC	CC	TT	TT	CC	CC	TT	TT	TT	CC	TT	CC	CC	CC	CC	CC	CC	CC	TT	CC	CC	CC	CC	CC	CC	CC	CC	CC	CC	CC	CC
AX-108728517	A/G	1A	497013453	+	NA	NA	NA	NA	NA	NA	GG	AA	AA	AA	GG	AA	GG	AA	AA	AA	GG	GG	AA	AA	GG	GG	GG	AA	GG	AA	AA	AA	AA	AA	AA	AA	GG	AA	AA	AA	AA	AA	AA	AA	AA	AA	AA	AA	AA
AX-109528407	A/G	1A	497194286	+	NA	NA	NA	NA	NA	NA	GG	GG	GG	GG	GG	GG	GG	GG	GG	GG	AA	GG	GG	GG	AA	AA	AA	GG	AA	GG	GG	GG	GG	GG	GG	GG	AA	GG	GG	GG	GG	GG	GG	GG	GG	GG	GG	GG	GG
AX-109852030	A/G	1A	497210220	+	NA	NA	NA	NA	NA	NA	AA	AA	AA	AA	AA	AA	AA	AA	AA	AA	GG	AA	AA	AA	GG	GG	GG	AA	GG	AA	AA	AA	AA	AA	AA	AA	GG	AA	AA	AA	AA	AA	AA	AA	AA	AA	AA	AA	AA
AX-109993930	T/C	1A	497371554	+	NA	NA	NA	NA	NA	NA	TT	CC	TT	TT	TT	CC	TT	CC	TT	TT	TT	TT	TT	TT	TT	TT	TT	TT	TT	TT	TT	TT	TT	TT	TT	TT	TT	TT	TT	TT	TT	TT	CC	TT	TT	TT	TT	TT	TT
AX-111588753	T/C	1A	497412212	+	NA	NA	NA	NA	NA	NA	CC	TT	CC	CC	CC	TT	CC	TT	CC	CC	CC	CC	CC	CC	CC	CC	CC	CC	CC	CC	CC	CC	CC	CC	CC	CC	CC	CC	CC	CC	CC	CC	TT	CC	CC	CC	CC	CC	CC
AX-108734257	T/C	1A	497627526	+	NA	NA	NA	NA	NA	NA	TT	TT	CC	CC	TT	TT	TT	TT	CC	TT	CC	TT	TT	TT	CC	CC	CC	CC	CC	TT	TT	CC	CC	CC	TT	CC	CC	CC	CC	CC	CC	CC	TT	CC	CC	TT	CC	CC	TT
AX-110992831	A/G	1A	497749975	+	NA	NA	NA	NA	NA	NA	AA	AA	GG	GG	AA	AA	AA	AA	GG	AA	GG	AA	AA	AA	GG	GG	GG	GG	GG	AA	AA	GG	GG	GG	AA	GG	GG	GG	GG	GG	GG	GG	AA	GG	GG	AA	GG	GG	AA
AX-110463986	C/G	1A	497754163	+	NA	NA	NA	NA	NA	NA	GG	GG	CC	CC	GG	GG	GG	GG	CC	GG	CC	GG	GG	GG	CC	CC	CC	CC	CC	GG	GG	CC	CC	CC	GG	CC	CC	CC	CC	CC	CC	CC	GG	CC	CC	GG	CC	CC	GG
AX-109882536	T/C	1A	497783899	+	NA	NA	NA	NA	NA	NA	CC	CC	TT	TT	CC	CC	CC	CC	TT	CC	TT	CC	CC	CC	TT	TT	TT	TT	TT	CC	CC	TT	TT	TT	CC	TT	TT	TT	TT	TT	CC	TT	CC	TT	TT	CC	TT	TT	CC
AX-109412650	T/C	1A	497953769	+	NA	NA	NA	NA	NA	NA	TT	TT	CC	CC	TT	TT	TT	TT	CC	TT	CC	TT	TT	TT	CC	CC	CC	CC	CC	TT	TT	CC	CC	CC	TT	CC	CC	CC	CC	CC	TT	CC	TT	CC	CC	TT	CC	CC	TT
AX-109828155	T/C	1A	497997986	+	NA	NA	NA	NA	NA	NA	CC	CC	TT	TT	CC	CC	CC	CC	TT	CC	TT	CC	CC	CC	TT	TT	TT	TT	TT	CC	CC	TT	TT	TT	CC	TT	TT	TT	TT	TT	CC	TT	CC	TT	TT	CC	TT	TT	CC
AX-108726330	T/C	1A	498009197	+	NA	NA	NA	NA	NA	NA	CC	CC	TT	TT	CC	CC	CC	CC	TT	CC	TT	CC	CC	CC	TT	TT	TT	TT	TT	CC	CC	TT	TT	TT	CC	TT	TT	TT	TT	TT	CC	TT	CC	TT	TT	CC	TT	TT	CC
AX-110439009	A/C	1A	498047896	+	NA	NA	NA	NA	NA	NA	AA	AA	CC	CC	AA	AA	AA	AA	CC	AA	CC	AA	AA	AA	CC	CC	CC	CC	CC	AA	AA	CC	CC	CC	AA	CC	CC	CC	CC	CC	AA	CC	AA	CC	CC	AA	CC	CC	AA
AX-110364732	T/C	1A	498054836	+	NA	NA	NA	NA	NA	NA	TT	TT	CC	CC	TT	TT	TT	TT	CC	TT	CC	TT	TT	TT	CC	CC	CC	CC	CC	TT	TT	CC	CC	CC	TT	CC	CC	CC	CC	CC	TT	CC	TT	CC	CC	TT	CC	CC	TT
AX-108795458	T/C	1A	498066294	+	NA	NA	NA	NA	NA	NA	TT	TT	CC	CC	TT	TT	TT	TT	CC	TT	CC	TT	TT	TT	TT	TT	TT	CC	TT	TT	TT	CC	CC	CC	TT	CC	CC	CC	CC	CC	TT	CC	TT	CC	CC	TT	CC	CC	TT
AX-109968969	T/C	1A	498141241	+	NA	NA	NA	NA	NA	NA	CC	CC	CC	CC	CC	TT	CC	TT	CC	TT	CC	CC	TT	TT	CC	CC	CC	CC	CC	TT	TT	CC	CC	CC	TT	CC	CC	CC	CC	CC	TT	CC	TT	CC	CC	TT	CC	CC	TT
AX-110657398	A/G	1A	498180692	+	NA	NA	NA	NA	NA	NA	AA	GG	AA	AA	AA	AA	AA	AA	AA	GG	AA	AA	GG	GG	AA	AA	AA	AA	AA	GG	GG	AA	AA	AA	GG	GG	AA	AA	AA	AA	GG	AA	AA	AA	AA	GG	AA	AA	GG
AX-109499408	A/G	1A	498275972	+	NA	NA	NA	NA	NA	NA	GG	GG	GG	GG	GG	GG	GG	GG	GG	AA	GG	GG	AA	AA	GG	GG	GG	GG	GG	AA	AA	GG	GG	GG	AA	GG	GG	GG	GG	GG	AA	GG	GG	GG	GG	AA	GG	GG	AA
AX-110944794	T/C	1A	498282259	+	NA	NA	NA	NA	NA	NA	CC	CC	CC	CC	CC	CC	CC	CC	CC	TT	CC	CC	TT	TT	CC	CC	CC	CC	CC	TT	TT	CC	CC	CC	TT	CC	CC	CC	CC	CC	TT	CC	CC	CC	CC	TT	CC	CC	TT
AX-109384637	C/G	1A	498322803	+	NA	NA	NA	NA	NA	NA	GG	GG	GG	GG	GG	GG	GG	GG	GG	CC	GG	GG	CC	CC	GG	GG	GG	GG	GG	CC	NA	GG	GG	GG	CC	GG	GG	GG	GG	GG	CC	GG	GG	GG	GG	CC	GG	GG	CC
AX-108975356	A/G	1A	498451388	+	NA	NA	NA	NA	NA	NA	GG	GG	GG	GG	GG	GG	GG	GG	GG	AA	GG	GG	AA	AA	GG	GG	GG	GG	GG	AA	AA	GG	GG	GG	AA	GG	GG	GG	GG	GG	AA	GG	GG	GG	GG	AA	GG	GG	AA
AX-111047177	A/C	1A	498529528	+	NA	NA	NA	NA	NA	NA	CC	CC	CC	CC	CC	CC	CC	CC	CC	AA	CC	CC	AA	AA	CC	CC	CC	CC	CC	AA	NA	CC	CC	CC	AC	CC	CC	CC	CC	CC	AA	CC	CC	CC	CC	AA	CC	CC	AA
AX-111022844	T/C	1A	498657744	+	NA	NA	NA	NA	NA	NA	CC	TT	CC	CC	CC	CC	CC	CC	CC	TT	CC	CC	TT	TT	CC	CC	CC	CC	CC	TT	TT	CC	CC	CC	TT	TT	CC	CC	CC	CC	TT	CC	CC	CC	CC	TT	CC	CC	TT
AX-111700821	T/C	1A	498667313	+	NA	NA	NA	NA	NA	NA	CC	TT	CC	CC	CC	CC	CC	CC	CC	TT	CC	CC	TT	TT	CC	CC	CC	CC	CC	TT	TT	NA	CC	CC	TT	TT	CC	CC	CC	CC	TT	CC	CC	CC	CC	TT	CC	CC	TT
AX-109290544	A/C	1A	499019359	+	NA	NA	NA	NA	NA	NA	CC	AA	CC	CC	CC	CC	CC	CC	CC	AA	CC	CC	AA	AA	CC	CC	CC	CC	CC	AA	AA	CC	CC	CC	AA	AA	CC	CC	CC	CC	AA	CC	CC	CC	CC	AA	CC	AA	AA
AX-109848736	A/G	1A	499169188	+	NA	NA	NA	NA	NA	NA	GG	AA	GG	GG	GG	GG	GG	GG	GG	AA	GG	GG	AA	AA	GG	GG	GG	GG	GG	AA	AG	GG	GG	GG	AA	AA	GG	GG	GG	GG	AA	GG	GG	GG	GG	AA	GG	AA	AA
AX-110557242	T/C	1A	499248703	+	NA	NA	NA	NA	NA	NA	CC	TT	CC	CC	CC	CC	CC	CC	CC	TT	CC	CC	TT	TT	CC	CC	CC	CC	CC	TT	TT	CC	CC	CC	TT	TT	CC	CC	CC	CC	TT	CC	CC	CC	CC	TT	CC	TT	TT
AX-109848476	A/G	1A	500344363	+	NA	NA	NA	NA	NA	NA	AA	AA	AA	AA	AA	AA	AA	AA	AA	GG	AA	AA	GG	GG	AA	AA	AA	AA	AA	GG	GG	AA	AA	AA	GG	GG	AA	AA	AA	AA	GG	AA	AA	AA	AA	GG	AA	GG	GG
AX-111776783	A/G	1A	500475864	+	NA	NA	NA	NA	NA	NA	GG	GG	GG	GG	GG	GG	GG	GG	GG	AA	GG	GG	AA	AA	GG	GG	GG	GG	GG	AA	AA	GG	GG	GG	AA	AA	GG	GG	GG	GG	AA	GG	GG	GG	GG	AA	GG	AA	NA
AX-110424311	A/G	1A	500558955	+	NA	NA	NA	NA	NA	NA	GG	GG	GG	GG	GG	GG	GG	GG	GG	AA	GG	GG	AA	AA	GG	GG	GG	GG	GG	AA	AA	GG	GG	GG	AA	AA	GG	GG	GG	GG	AA	GG	GG	GG	GG	AA	GG	AA	AA
AX-111581121	T/C	1A	500661001	+	NA	NA	NA	NA	NA	NA	CC	CC	CC	CC	CC	CC	CC	CC	CC	TT	CC	CC	TT	CC	CC	CC	CC	CC	CC	TT	NA	CC	CC	CC	TT	TT	CC	CC	CC	CC	TT	CC	CC	CC	CC	TT	CC	TT	TT
AX-111484345	A/C	1A	500826194	+	NA	NA	NA	NA	NA	NA	AA	AA	AA	AA	AA	AA	AA	AA	AA	CC	AA	AA	CC	AA	AA	AA	AA	AA	AA	CC	CC	AA	AA	AA	CC	CC	AA	AA	AA	AA	CC	AA	AA	AA	AA	CC	AA	CC	CC
AX-111135532	A/G	1A	500840476	+	NA	NA	NA	NA	NA	NA	GG	GG	GG	GG	GG	GG	GG	GG	GG	AA	GG	GG	AA	GG	GG	GG	GG	GG	GG	AA	AA	GG	GG	GG	AA	AA	GG	GG	GG	GG	AA	GG	GG	GG	GG	AA	GG	AA	AA
AX-111649582	A/G	1A	500922828	+	NA	NA	NA	NA	NA	NA	GG	GG	GG	GG	GG	GG	GG	GG	GG	AA	GG	GG	AA	GG	GG	GG	GG	GG	GG	AA	AA	GG	GG	GG	AA	AA	GG	GG	GG	GG	AA	GG	GG	GG	GG	AA	GG	AA	AA
AX-110675424	A/G	1A	500965938	+	NA	NA	NA	NA	NA	NA	GG	GG	GG	GG	GG	GG	GG	GG	GG	AA	GG	GG	AA	GG	GG	GG	GG	GG	GG	AA	AA	GG	GG	GG	AA	AA	GG	GG	GG	GG	AA	GG	GG	GG	GG	AA	GG	AA	AA
AX-110998342	A/G	1A	500968258	+	NA	NA	NA	NA	NA	NA	GG	GG	GG	GG	GG	GG	GG	GG	GG	AA	GG	GG	AA	GG	GG	GG	GG	GG	GG	AA	AA	GG	GG	GG	AA	AA	GG	GG	GG	GG	AA	GG	GG	GG	GG	AA	GG	AA	AA
AX-109056654	T/G	1A	500973965	+	NA	NA	NA	NA	NA	NA	TT	TT	TT	TT	TT	TT	TT	TT	TT	GG	TT	TT	GG	TT	TT	TT	TT	TT	TT	GG	GG	TT	TT	TT	GG	GG	TT	TT	TT	TT	GG	TT	TT	TT	TT	GG	TT	GG	GG
AX-110014194	A/G	1A	500976447	+	NA	NA	NA	NA	NA	NA	GG	GG	GG	GG	GG	GG	GG	GG	GG	AA	GG	GG	AA	GG	GG	GG	GG	GG	GG	AA	AA	GG	GG	GG	AA	AA	GG	GG	GG	GG	AA	GG	GG	GG	GG	AA	GG	AA	AA
AX-111676237	C/G	1A	500982887	+	NA	NA	NA	NA	NA	NA	GG	GG	GG	GG	GG	GG	GG	GG	GG	CC	GG	GG	CC	GG	GG	GG	GG	GG	GG	CC	CC	GG	GG	GG	CC	CC	GG	GG	GG	GG	CC	GG	GG	GG	GG	CC	GG	CC	CC
AX-109999760	T/C	1A	501041574	+	NA	NA	NA	NA	NA	NA	TT	TT	TT	TT	TT	TT	TT	TT	TT	CC	TT	TT	CC	TT	TT	TT	TT	TT	TT	CC	CC	TT	TT	TT	CC	CC	TT	TT	TT	TT	CC	TT	TT	TT	TT	CC	TT	CC	CC
AX-108783388	T/C	1A	501051341	+	NA	NA	NA	NA	NA	NA	CC	TT	TT	TT	CC	TT	CC	TT	TT	CC	TT	CC	CC	CC	TT	CC	CC	TT	CC	CC	CC	TT	TT	TT	CC	CC	TT	TT	TT	TT	CC	TT	TT	TT	TT	CC	TT	CC	CC
AX-108847778	T/C	1A	501063271	+	NA	NA	NA	NA	NA	NA	CC	TT	TT	TT	CC	TT	CC	TT	TT	CC	TT	CC	CC	CC	TT	CC	CC	TT	CC	CC	CC	TT	TT	TT	CC	CC	TT	TT	TT	TT	CC	TT	TT	TT	TT	CC	TT	CC	CC
AX-111114355	A/G	1A	501104954	+	NA	NA	NA	NA	NA	NA	GG	GG	GG	GG	GG	GG	GG	GG	GG	AA	GG	GG	AA	GG	GG	GG	GG	GG	GG	AA	NA	GG	GG	GG	AA	AA	GG	GG	GG	GG	AA	GG	GG	GG	GG	AA	GG	AA	AA
AX-110382794	T/C	1A	501329341	+	NA	NA	NA	NA	NA	NA	TT	TT	TT	TT	TT	TT	TT	TT	TT	CC	TT	TT	CC	TT	TT	TT	TT	TT	TT	CC	CC	TT	TT	TT	CC	CC	TT	TT	TT	TT	CC	TT	TT	TT	TT	CC	TT	CC	CC
AX-108835098	A/G	1A	501460521	+	NA	NA	NA	NA	NA	NA	GG	GG	GG	GG	GG	GG	GG	GG	GG	AA	GG	GG	AA	GG	GG	GG	GG	GG	GG	AA	AA	GG	GG	GG	AA	AA	GG	GG	GG	GG	AA	GG	GG	GG	GG	AA	GG	AA	AA
AX-110940802	T/C	1A	501707959	+	NA	NA	NA	NA	NA	NA	CC	CC	CC	CC	CC	CC	CC	CC	CC	TT	CC	CC	TT	CC	CC	CC	CC	CC	CC	TT	TT	CC	CC	CC	TT	TT	CC	CC	CC	CC	TT	CC	CC	CC	CC	TT	CC	TT	TT
AX-109522064	A/G	1A	501777288	+	NA	NA	NA	NA	NA	NA	GG	GG	GG	GG	GG	GG	GG	GG	GG	AA	GG	GG	AA	GG	GG	GG	GG	GG	GG	AA	AG	NA	GG	GG	AA	AA	GG	GG	GG	GG	AA	GG	GG	GG	GG	AA	GG	AA	AA
AX-110483420	A/G	1A	501839485	+	NA	NA	NA	NA	NA	NA	GG	GG	GG	GG	GG	GG	GG	GG	GG	AA	GG	GG	AA	GG	GG	GG	GG	GG	GG	AA	AA	GG	GG	GG	AA	AA	GG	GG	GG	GG	AA	GG	GG	GG	GG	AA	GG	AA	AA
AX-110957642	T/C	1A	501857356	+	NA	NA	NA	NA	NA	NA	CC	CC	CC	CC	CC	CC	CC	CC	CC	TT	CC	CC	TT	CC	CC	CC	CC	CC	CC	TT	TT	CC	CC	CC	TT	TT	CC	CC	CC	CC	TT	CC	CC	CC	CC	TT	CC	TT	TT
AX-110499917	T/C	1A	501979983	+	NA	NA	NA	NA	NA	NA	CC	TT	TT	TT	CC	TT	CC	TT	TT	CC	TT	CC	CC	CC	TT	CC	CC	TT	CC	CC	CC	TT	TT	TT	CC	CC	TT	TT	TT	TT	CC	TT	TT	TT	TT	CC	TT	CC	CC
AX-108904598	A/G	1A	501988418	+	NA	NA	NA	NA	NA	NA	GG	GG	GG	GG	GG	GG	GG	GG	GG	AA	GG	GG	AA	GG	GG	GG	GG	GG	GG	AA	AA	GG	GG	GG	AA	AA	GG	GG	GG	GG	AA	GG	GG	GG	GG	AA	GG	AA	AA
AX-110674286	T/C	1A	501997701	+	NA	NA	NA	NA	NA	NA	TT	TT	TT	TT	TT	TT	TT	TT	TT	CC	TT	TT	CC	TT	TT	TT	TT	TT	TT	CC	CC	TT	TT	TT	CC	CC	TT	TT	TT	TT	CC	TT	TT	TT	TT	CC	TT	CC	CC
AX-109949764	T/C	1A	502040047	+	NA	NA	NA	NA	NA	NA	CC	TT	TT	TT	CC	TT	CC	TT	TT	CC	TT	CC	CC	CC	TT	CC	CC	TT	CC	CC	CC	TT	TT	TT	CC	CC	TT	TT	TT	TT	CC	TT	TT	TT	TT	CC	TT	CC	CC
AX-109373183	A/G	1A	502043972	+	NA	NA	NA	NA	NA	NA	GG	GG	GG	GG	GG	GG	GG	GG	GG	AA	GG	GG	AA	GG	GG	GG	GG	GG	GG	AA	AA	GG	GG	GG	AA	AA	GG	GG	GG	GG	AA	GG	GG	GG	GG	AA	GG	AA	AA
AX-111481325	C/G	1A	502503224	+	NA	NA	NA	NA	NA	NA	GG	GG	GG	GG	GG	GG	GG	GG	GG	CC	GG	GG	CC	GG	GG	GG	GG	GG	GG	CC	CC	GG	GG	GG	CC	CC	GG	GG	GG	GG	CC	GG	GG	GG	GG	CC	GG	CC	CC
AX-109963328	A/G	1A	502507328	+	NA	NA	NA	NA	NA	NA	GG	GG	GG	GG	GG	GG	GG	GG	GG	AA	GG	GG	AA	GG	GG	GG	GG	GG	GG	AA	AA	GG	GG	GG	AA	AA	GG	GG	GG	GG	AA	GG	GG	GG	GG	AA	GG	AA	AA
AX-110416222	T/G	1A	502640472	+	NA	NA	NA	NA	NA	NA	GG	GG	GG	GG	GG	GG	GG	GG	GG	TT	GG	GG	TT	GG	GG	GG	GG	GG	GG	TT	TT	GG	GG	GG	TT	TT	GG	GG	GG	GG	TT	GG	GG	GG	GG	TT	GG	TT	TT
AX-111504407	A/G	1A	502674882	+	NA	NA	NA	NA	NA	NA	GG	AA	AA	AA	GG	AA	GG	AA	AA	GG	AA	GG	GG	GG	AA	GG	GG	AA	GG	GG	GG	AA	AA	AA	GG	GG	AA	AA	AA	AA	GG	AA	AA	AA	AA	GG	AA	GG	GG
AX-110997297	A/G	1A	502680095	+	NA	NA	NA	NA	NA	NA	GG	AA	AA	AA	GG	AA	GG	AA	AA	GG	AA	GG	GG	GG	AA	GG	GG	AA	GG	GG	GG	AA	AA	AA	GG	GG	AA	AA	AA	AA	GG	AA	AA	AA	AA	GG	AA	GG	GG
AX-108748448	T/C	1A	502741677	+	NA	NA	NA	NA	NA	NA	CC	TT	TT	TT	CC	TT	CC	TT	TT	CC	TT	CC	CC	CC	TT	CC	CC	TT	CC	CC	CC	NA	TT	TT	CC	CC	TT	TT	TT	TT	CC	TT	TT	TT	TT	CC	TT	CC	CC
AX-110474826	T/C	1A	502839169	+	NA	NA	NA	NA	NA	NA	CC	CC	CC	CC	CC	CC	CC	CC	CC	TT	CC	CC	TT	CC	CC	CC	CC	CC	CC	TT	TT	CC	CC	CC	TT	TT	CC	CC	CC	CC	TT	CC	CC	CC	CC	TT	CC	TT	TT
AX-108766125	T/C	1A	502860219	+	NA	NA	NA	NA	NA	NA	CC	CC	CC	CC	CC	CC	CC	CC	CC	TT	CC	CC	TT	CC	CC	CC	CC	CC	CC	TT	NA	CC	CC	CC	TT	TT	CC	CC	CC	CC	TT	CC	CC	CC	CC	TT	CC	TT	TT
AX-109398720	C/G	1A	503024403	+	NA	NA	NA	NA	NA	NA	GG	CC	CC	CC	GG	CC	GG	CC	CC	GG	CC	GG	GG	GG	CC	GG	GG	CC	GG	GG	GG	NA	CC	CC	GG	GG	GG	CC	CC	CC	GG	CC	CC	CC	CC	GG	CC	GG	GG
AX-111620880	A/G	1A	503308119	+	NA	NA	NA	NA	NA	NA	GG	AA	AA	AA	GG	AA	GG	AA	AA	GG	AA	GG	GG	GG	AA	GG	GG	AA	GG	GG	NA	AA	AA	AA	GG	GG	GG	AA	AA	AA	GG	AA	AA	AA	AA	GG	AA	GG	GG
AX-110637955	T/G	1A	503314762	+	NA	NA	NA	NA	NA	NA	TT	TT	TT	TT	TT	TT	TT	TT	TT	GG	TT	TT	GG	TT	TT	TT	TT	TT	TT	GG	GG	TT	TT	TT	GG	GG	TT	TT	TT	TT	GG	TT	TT	TT	TT	GG	TT	GG	GG
AX-111740931	T/C	1A	503323914	+	NA	NA	NA	NA	NA	NA	CC	CC	CC	CC	CC	CC	CC	CC	CC	TT	CC	CC	TT	CC	CC	CC	CC	CC	CC	TT	TT	CC	CC	CC	TT	TT	TT	CC	CC	CC	TT	CC	CC	CC	CC	TT	CC	TT	TT
AX-109331040	A/C	1A	503386739	+	NA	NA	NA	NA	NA	NA	AA	AA	AA	AA	AA	AA	AA	AA	AA	CC	AA	AA	CC	AA	AA	AA	AA	AA	AA	CC	CC	AA	AA	AA	CC	CC	CC	AA	AA	AA	CC	AA	AA	AA	AA	CC	AA	CC	CC
AX-110046566	A/T	1A	503449799	+	NA	NA	NA	NA	NA	NA	AA	AA	AA	AA	AA	AA	AA	AA	AA	TT	AA	AA	TT	AA	AA	AA	AA	AA	AA	TT	TT	AA	AA	AA	TT	TT	TT	AA	AA	AA	TT	AA	AA	AA	AA	TT	AA	TT	TT
AX-109961066	T/C	1A	503454918	+	NA	NA	NA	NA	NA	NA	CC	CC	CC	CC	CC	CC	CC	CC	CC	TT	CC	CC	TT	CC	CC	CC	CC	CC	CC	TT	TT	CC	CC	CC	TT	TT	TT	CC	CC	CC	TT	CC	CC	CC	CC	TT	CC	TT	TT
AX-89527966	A/G	1A	503464110	+	NA	NA	NA	NA	NA	NA	NA	AG	AA	AA	AA	NA	NA	AA	AA	GG	AA	AA	GG	AA	AA	AA	AA	AA	AA	GG	GG	AA	AA	AA	GG	GG	GG	AA	AA	AA	GG	AA	AA	AA	AA	GG	AA	GG	GG
AX-109359173	T/C	1A	503547476	+	NA	NA	NA	NA	NA	NA	CC	CC	CC	CC	CC	CC	CC	CC	CC	TT	CC	CC	TT	CC	CC	CC	CC	CC	CC	TT	TT	CC	CC	CC	TT	TT	TT	CC	CC	CC	TT	CC	CC	CC	CC	TT	CC	TT	TT
AX-111600781	T/C	1A	503552702	+	NA	NA	NA	NA	NA	NA	CC	CC	CC	CC	NA	CC	CC	CC	CC	TT	CC	CC	TT	CC	CC	CC	CC	CC	CC	TT	TT	CC	CC	CC	TT	TT	TT	CC	CC	CC	TT	CC	CC	CC	CC	TT	CC	TT	TT
AX-109386906	T/C	1A	503629592	+	NA	NA	NA	NA	NA	NA	TT	TT	TT	TT	TT	TT	TT	TT	TT	CC	TT	TT	CC	TT	TT	TT	TT	TT	TT	CC	CC	TT	TT	TT	CC	CC	CC	TT	TT	TT	CC	TT	TT	TT	TT	CC	TT	CC	CC
AX-109491425	T/G	1A	503643498	+	NA	NA	NA	NA	NA	NA	TT	TT	TT	TT	TT	TT	TT	TT	TT	GG	TT	TT	GG	TT	TT	TT	TT	TT	TT	GG	GG	TT	TT	TT	GG	GG	GG	TT	TT	TT	GG	TT	TT	TT	TT	GG	TT	GG	GG
AX-111258477	A/C	1A	504063299	+	NA	NA	NA	NA	NA	NA	AA	AA	AA	NA	AA	AA	AA	AA	AA	CC	AA	AA	CC	AA	AA	AA	AA	AA	AA	CC	CC	AA	AA	AA	CC	CC	CC	AA	AA	AA	CC	AA	AA	AA	AA	CC	AA	CC	CC
AX-108831269	A/G	1A	504092881	+	NA	NA	NA	NA	NA	NA	AA	AA	AA	AA	AA	AA	AA	AA	AA	GG	AA	AA	GG	AA	AA	AA	AA	AA	AA	GG	GG	AA	AA	AA	GG	GG	GG	AA	AA	AA	GG	AA	AA	AA	AA	GG	AA	GG	GG
AX-110433058	T/G	1A	504108057	+	NA	NA	NA	NA	NA	NA	TT	TT	TT	TT	TT	TT	TT	TT	TT	GG	TT	TT	GG	TT	TT	TT	TT	TT	TT	GG	GG	TT	TT	TT	GG	GG	GG	TT	TT	TT	GG	TT	TT	TT	TT	GG	TT	GG	GG
AX-109322511	T/C	1A	504236168	+	NA	NA	NA	NA	NA	NA	CC	CC	CC	CC	CC	CC	CC	CC	CC	TT	CC	CC	TT	CC	CC	CC	CC	CC	CC	TT	TT	CC	CC	CC	TT	TT	TT	CC	CC	CC	TT	CC	CC	CC	CC	TT	CC	TT	TT
AX-108917595	T/G	1A	504242909	+	NA	NA	NA	NA	NA	NA	GG	GG	GG	GG	GG	GG	GG	GG	GG	TT	GG	GG	TT	GG	GG	GG	GG	GG	GG	TT	TT	GG	GG	GG	TT	TT	TT	GG	GG	GG	TT	GG	GG	GG	GG	TT	GG	TT	TT
AX-109894388	T/C	1A	504312660	+	NA	NA	NA	NA	NA	NA	CC	TT	TT	TT	CC	TT	CC	TT	TT	CC	TT	CC	CC	CC	TT	CC	CC	TT	CC	CC	CC	TT	TT	TT	CC	CC	TT	TT	TT	TT	CC	TT	TT	TT	TT	CC	TT	CC	CC
AX-109389810	T/C	1A	504425482	+	NA	NA	NA	NA	NA	NA	CC	TT	TT	TT	CC	TT	CC	NA	TT	CC	TT	CC	CC	CC	TT	TT	TT	TT	TT	CC	CC	TT	TT	TT	CC	CC	TT	TT	TT	TT	CC	NA	TT	TT	TT	CC	TT	CC	CC
AX-111607774	T/C	1A	504457421	+	NA	NA	NA	NA	NA	NA	CC	TT	TT	TT	CC	TT	CC	TT	TT	CC	TT	CC	CC	CC	TT	TT	TT	TT	TT	CC	CC	TT	TT	TT	CC	CC	TT	TT	TT	TT	CC	TT	TT	TT	TT	CC	TT	CC	CC
AX-110474000	A/G	1A	504509704	+	NA	NA	NA	NA	NA	NA	GG	AA	AA	AA	GG	AA	GG	AA	AA	GG	AA	GG	GG	GG	AA	AA	AA	AA	AA	GG	GG	AA	AA	AA	GG	GG	AA	AA	AA	AA	GG	AA	AA	AA	AA	GG	AA	GG	GG
AX-111275530	A/G	1A	504520896	+	NA	NA	NA	NA	NA	NA	GG	AA	AA	AA	GG	AA	GG	AA	AA	GG	AA	GG	GG	GG	AA	AA	AA	AA	AA	GG	GG	AA	AA	AA	GG	GG	AA	AA	AA	AA	GG	AA	AA	AA	AA	GG	AA	GG	GG
AX-109886918	A/G	1A	504568387	+	NA	NA	NA	NA	NA	NA	GG	AA	AA	AA	GG	AA	GG	AA	AA	GG	AA	GG	GG	GG	AA	AA	AA	AA	AA	GG	NA	AA	AA	AA	GG	GG	AA	AA	AA	AA	GG	AA	AA	AA	AA	GG	AA	GG	GG
AX-110044422	C/G	1A	504581375	+	NA	NA	NA	NA	NA	NA	CC	GG	GG	GG	CC	GG	CC	GG	GG	CC	GG	CC	CC	CC	GG	GG	GG	GG	GG	CC	NA	GG	GG	GG	CC	CC	GG	GG	GG	GG	CC	GG	GG	GG	GG	CC	GG	CC	CC
AX-110151688	A/C	1A	504609216	+	NA	NA	NA	NA	NA	NA	AA	AA	AA	AA	AA	AA	AA	AA	AA	CC	AA	AA	CC	AA	AA	AA	AA	AA	AA	CC	CC	AA	AA	AA	CC	CC	AA	AA	AA	AA	CC	AA	AA	AA	AA	CC	AA	CC	CC
AX-110501385	T/C	1A	504631165	+	NA	NA	NA	NA	NA	NA	CC	TT	TT	TT	CC	CC	CC	CC	TT	CC	TT	CC	CC	CC	CC	CC	CC	TT	CC	CC	CC	TT	TT	TT	CC	CC	TT	TT	TT	TT	CC	TT	CC	TT	TT	CC	TT	CC	CC
AX-108789837	A/G	1A	504704344	+	NA	NA	NA	NA	NA	NA	AA	GG	GG	GG	AA	AA	AA	AA	GG	AA	GG	AA	AA	AA	AA	AA	AA	GG	AA	AA	AA	GG	GG	GG	AA	AA	GG	GG	GG	GG	AA	GG	AA	GG	GG	AA	GG	AA	AA
AX-109055961	A/G	1A	504825009	+	NA	NA	NA	NA	NA	NA	AA	GG	GG	GG	AA	AA	AA	AA	GG	AA	GG	AA	AA	AA	AA	AA	AA	GG	AA	AA	AA	GG	GG	GG	AA	AA	GG	GG	GG	GG	AA	GG	AA	GG	GG	AA	GG	AA	AA
AX-109832349	A/G	1A	504836915	+	NA	NA	NA	NA	NA	NA	AA	GG	GG	GG	AA	AA	AA	AA	GG	AA	GG	AA	AA	AA	AA	AA	AA	GG	AA	AA	AA	GG	GG	GG	AA	AA	GG	GG	GG	GG	AA	GG	AA	GG	GG	AA	GG	AA	AA
AX-111646264	T/C	1A	504923792	+	NA	NA	NA	NA	NA	NA	CC	TT	TT	TT	CC	CC	CC	CC	TT	CC	TT	CC	CC	CC	CC	CC	CC	TT	CC	CC	CC	TC	TT	TT	CC	CC	TT	TT	TT	TT	CC	TT	CC	TT	TT	CC	TT	CC	CC
AX-111055796	A/G	1A	504983532	+	NA	NA	NA	NA	NA	NA	GG	AA	AA	AA	GG	GG	GG	GG	AA	GG	AA	GG	GG	GG	GG	GG	GG	AA	GG	GG	GG	AA	AA	AA	GG	GG	AA	AA	AA	AA	GG	AA	GG	AA	AA	GG	AA	GG	GG
AX-109291490	A/C	1A	504991472	+	NA	NA	NA	NA	NA	NA	CC	AA	AA	AA	CC	CC	CC	CC	AA	CC	AA	CC	CC	CC	CC	CC	CC	AA	CC	CC	CC	AA	AA	AA	CC	CC	AA	AA	AA	AA	CC	AA	CC	AA	AA	CC	AA	CC	CC
AX-110431367	T/G	1A	505061276	+	NA	NA	NA	NA	NA	NA	GG	TT	TT	TT	GG	GG	GG	GG	TT	GG	TT	GG	GG	GG	GG	GG	GG	TT	GG	GG	GG	TT	TT	TT	GG	GG	TT	TT	TT	TT	GG	TT	GG	TT	TT	GG	TT	GG	GG
AX-108731805	T/C	1A	505093212	+	NA	NA	NA	NA	NA	NA	CC	TT	TT	TT	CC	CC	CC	CC	TT	CC	TT	CC	CC	CC	CC	CC	CC	TT	CC	CC	CC	TT	TT	TT	CC	CC	TT	TT	TT	TT	CC	TT	CC	TT	TT	CC	TT	CC	CC
AX-110049856	C/G	1A	505129063	+	NA	NA	NA	NA	NA	NA	GG	CC	CC	CC	GG	GG	GG	GG	CC	GG	CC	GG	GG	GG	GG	GG	GG	CC	GG	GG	GG	CC	CC	CC	GG	GG	CC	CC	CC	CC	GG	CC	GG	CC	CC	GG	CC	GG	GG
AX-109518287	T/C	1A	505215668	+	NA	NA	NA	NA	NA	NA	CC	TT	TT	TT	CC	CC	CC	CC	TT	CC	TT	CC	CC	CC	CC	CC	CC	TT	CC	CC	CC	TT	TT	TT	CC	CC	TT	TT	TT	TT	CC	TT	CC	TT	TT	CC	TT	CC	CC
AX-110577861	T/C	1A	505296890	+	NA	NA	NA	NA	NA	NA	TT	TT	TT	TT	TT	CC	TT	CC	TT	CC	TT	TT	CC	TT	CC	CC	CC	TT	CC	CC	CC	TT	TT	TT	CC	CC	TT	TT	TT	TT	CC	TT	CC	TT	TT	CC	TT	CC	TT
AX-108884942	A/G	1A	505466150	+	NA	NA	NA	NA	NA	NA	GG	AG	AG	AG	GG	GG	GG	GG	AG	GG	AG	GG	GG	GG	GG	GG	GG	AG	GG	GG	GG	AG	AG	AG	GG	GG	AG	AG	AG	AG	GG	AG	GG	AG	AG	GG	AG	GG	GG
AX-111562602	A/C	1A	505476525	+	NA	NA	NA	NA	NA	NA	NA	CC	CC	NA	CC	CC	CC	CC	CC	AA	CC	CC	AA	CC	CC	CC	CC	CC	CC	AA	AA	CC	CC	CC	AA	AA	CC	CC	CC	CC	AA	CC	CC	CC	CC	AA	CC	AA	CC
AX-111594045	A/G	1A	505482954	+	NA	NA	NA	NA	NA	NA	AA	AA	AA	AA	AA	AA	AA	AA	AA	GG	AA	AA	GG	AA	AA	AA	AA	AA	AA	GG	GG	AA	AA	AA	GG	GG	AA	AA	AA	AA	GG	AA	AA	AA	AA	GG	AA	GG	AA
AX-108842413	T/C	1A	505541462	+	NA	NA	NA	NA	NA	NA	TT	TT	TT	TT	TT	TT	TT	TT	TT	CC	TT	TT	CC	TT	TT	TT	TT	TT	TT	CC	CC	TT	TT	TT	CC	CC	TT	TT	TT	TT	CC	TT	TT	TT	TT	CC	TT	CC	TT
AX-108974223	A/G	1A	505674692	+	NA	NA	NA	NA	NA	NA	AA	AA	AA	AA	AA	AA	AA	AA	AA	GG	AA	AA	GG	AA	AA	AA	AA	AA	AA	GG	GG	AA	AA	AA	GG	GG	AA	AA	AA	AA	GG	AA	AA	AA	AA	GG	AA	GG	AA
AX-108958676	C/G	1A	506474472	+	NA	NA	NA	NA	NA	NA	GG	GG	CG	CG	GG	CG	GG	CG	GG	GG	GG	GG	GG	GG	GG	GG	GG	GG	CG	GG	GG	GG	GG	GG	CG	GG	GG	GG	GG	CG	CG	GG	GG	GG	CG	GG	GG	GG	GG
AX-111801331	A/G	1A	506477378	+	NA	NA	NA	NA	NA	NA	GG	GG	GG	GG	GG	GG	GG	GG	GG	GG	GG	GG	GG	GG	GG	GG	GG	GG	GG	GG	GG	GG	GG	GG	GG	GG	GG	GG	GG	GG	GG	GG	GG	GG	GG	GG	GG	GG	GG
AX-109916940	T/G	1A	506524807	+	NA	NA	NA	NA	NA	NA	TT	TT	GG	TT	TT	GG	TT	GG	TT	TT	TT	TT	TT	TT	GG	GG	GG	TT	GG	TT	TT	TT	TT	GG	TT	TT	TT	TT	TT	TT	TT	TT	GG	TT	TT	TT	TT	TT	TT
AX-109274812	A/C	1A	507384876	+	NA	NA	NA	NA	NA	NA	CC	AA	CC	CC	CC	CC	CC	CC	CC	CC	CC	CC	CC	CC	CC	CC	CC	CC	CC	CC	CC	CC	CC	CC	CC	CC	AA	CC	CC	CC	CC	CC	CC	CC	CC	CC	CC	CC	CC
AX-109888951	A/C	1A	507878993	+	NA	NA	NA	NA	NA	NA	CC	AA	CC	CC	CC	CC	CC	CC	CC	CC	CC	CC	CC	CC	CC	CC	CC	CC	CC	CC	CC	CC	CC	CC	CC	CC	AA	CC	CC	CC	CC	CC	CC	CC	CC	CC	CC	CC	CC
AX-111218361	A/G	1A	507937353	+	NA	NA	NA	NA	NA	NA	AA	GG	GG	AA	AA	GG	AA	GG	AA	GG	AA	AA	GG	AA	GG	GG	GG	AA	GG	GG	GG	AA	AA	GG	GG	GG	GG	AA	AA	AA	GG	AA	GG	AA	AA	GG	AA	GG	AA
AX-108969237	A/G	1A	507973452	+	NA	NA	NA	NA	NA	NA	AA	GG	AA	AA	AA	AA	AA	AA	AA	AA	AA	AA	AA	AA	AA	AA	AA	AA	AA	AA	AA	AA	AA	AA	AA	AA	GG	AA	AA	AA	AA	AA	AA	AA	AA	AA	AA	AA	AA
AX-110972166	T/G	1A	507983595	+	NA	NA	NA	NA	NA	NA	GG	GG	TT	GG	GG	TT	GG	TT	GG	TT	GG	GG	TT	GG	TT	TT	TT	GG	TT	TT	TT	GG	GG	TT	TT	TT	GG	GG	GG	GG	TT	GG	TT	GG	GG	TT	GG	TT	GG
AX-111496677	A/G	1A	508049881	+	NA	NA	NA	NA	NA	NA	AA	GG	AA	AA	AA	AA	AA	AA	AA	GG	AA	AA	GG	AA	AA	AA	AA	AA	AA	GG	NA	AA	AA	AA	GG	GG	GG	AA	AA	AA	GG	AA	GG	AA	AA	GG	AA	GG	AA
AX-109313554	T/G	1A	508130904	+	NA	NA	NA	NA	NA	NA	TT	GG	TT	TT	GG	TT	TT	TT	TT	GG	TT	TT	GG	TT	TT	TT	TT	TT	TT	GG	GG	TT	TT	TT	GG	GG	GG	TT	TT	TT	GG	TT	GG	TT	TT	GG	TT	GG	TT
AX-110926703	A/G	1A	508136721	+	NA	NA	NA	NA	NA	NA	AA	GG	AA	AA	GG	AA	AA	AA	AA	GG	AA	AA	GG	AA	AA	AA	AA	AA	AA	GG	GG	AA	AA	AA	GG	GG	GG	AA	AA	AA	GG	AA	GG	AA	AA	GG	AA	GG	AA
AX-110421360	T/C	1A	508183221	+	NA	NA	NA	NA	NA	NA	TT	CC	TT	TT	CC	TT	TT	TT	TT	CC	TT	TT	CC	TT	TT	TT	TT	TT	TT	CC	CC	TT	TT	TT	CC	CC	CC	TT	TT	TT	CC	TT	CC	TT	TT	CC	TT	CC	TT
AX-111104839	T/G	1A	508186219	+	NA	NA	NA	NA	NA	NA	TT	GG	TT	TT	GG	TT	TT	TT	TT	GG	TT	TT	GG	TT	TT	TT	TT	TT	TT	GG	GG	TT	TT	TT	GG	GG	GG	TT	TT	TT	GG	TT	GG	TT	TT	GG	TT	GG	TT
AX-110186234	T/C	1A	508206604	+	NA	NA	NA	NA	NA	NA	TT	CC	TT	TT	CC	TT	TT	TT	TT	CC	TT	TT	CC	TT	TT	TT	TT	TT	TT	CC	CC	TT	TT	TT	CC	CC	CC	TT	TT	TT	CC	TT	CC	TT	TT	CC	TT	CC	TT
AX-110669842	T/C	1A	508213255	+	NA	NA	NA	NA	NA	NA	CC	TT	CC	CC	TT	CC	CC	CC	CC	TT	CC	CC	TT	CC	CC	CC	CC	CC	CC	TT	TT	CC	CC	CC	TT	TT	TT	CC	CC	CC	TT	CC	TT	CC	CC	TT	CC	TT	CC
AX-109924427	T/C	1A	508254570	+	NA	NA	NA	NA	NA	NA	CC	TT	CC	CC	TT	CC	CC	CC	CC	TT	CC	CC	TT	CC	CC	CC	CC	CC	CC	TT	NA	CC	CC	CC	TT	TT	TT	CC	CC	CC	TT	CC	TT	CC	CC	TT	CC	TT	CC
AX-109932769	T/C	1A	508454263	+	NA	NA	NA	NA	NA	NA	CC	TT	CC	CC	TT	CC	CC	CC	CC	TT	CC	CC	TT	CC	CC	CC	CC	CC	CC	TT	TT	CC	CC	CC	TT	TT	TT	CC	CC	CC	TT	CC	TT	CC	CC	TT	CC	TT	CC
AX-109902709	A/G	1A	508525834	+	NA	NA	NA	NA	NA	NA	AA	GG	AA	AA	GG	AA	AA	AA	AA	GG	AA	AA	GG	AA	AA	AA	AA	AA	AA	GG	NA	AA	AA	AA	GG	GG	GG	AA	AA	AA	GG	AA	GG	AA	AA	GG	AA	GG	AA
AX-111185754	A/G	1A	508554653	+	NA	NA	NA	NA	NA	NA	AA	GG	AA	AA	GG	AA	AA	AA	AA	GG	AA	AA	GG	AA	AA	AA	AA	AA	AA	GG	GG	AA	AA	AA	GG	GG	GG	AA	AA	AA	GG	AA	GG	AA	AA	GG	AA	GG	AA
AX-110425174	T/C	1A	508583958	+	NA	NA	NA	NA	NA	NA	CC	TT	TT	CC	TT	TT	CC	TT	CC	TT	CC	CC	TT	CC	TT	TT	TT	CC	TT	TT	TT	CC	CC	TT	TT	TT	TT	CC	CC	CC	TT	CC	TT	CC	CC	TT	CC	TT	CC
AX-110531680	T/C	1A	508646837	+	NA	NA	NA	NA	NA	NA	TT	CC	CC	TT	CC	CC	TT	CC	TT	CC	TT	TT	CC	TT	CC	CC	CC	TT	CC	TC	CC	TT	TT	TC	CC	CC	CC	TT	TT	TT	CC	TT	TC	TT	TT	CC	TT	CC	TT
AX-110920834	C/G	1A	508729383	+	NA	NA	NA	NA	NA	NA	CC	CC	GG	CC	GG	GG	CC	GG	CC	GG	CC	CC	GG	CC	GG	GG	GG	CC	GG	GG	GG	CC	CC	GG	GG	GG	CC	CC	CC	CC	GG	CC	GG	CC	CC	GG	CC	GG	CC
AX-109654913	A/G	1A	508732320	+	NA	NA	NA	NA	NA	NA	AA	AA	GG	AA	GG	GG	AA	GG	AA	GG	AA	AA	GG	AA	GG	GG	GG	AA	GG	GG	GG	AA	AA	GG	GG	GG	AA	AA	AA	AA	GG	AA	GG	AA	AA	GG	AA	GG	AA
AX-110142052	C/G	1A	508849512	+	NA	NA	NA	NA	NA	NA	CC	CC	GG	CC	GG	GG	CC	GG	CC	GG	CC	CC	GG	CC	GG	GG	GG	CC	GG	GG	GG	CC	CC	GG	GG	GG	CC	CC	CC	CC	GG	CC	GG	CC	CC	GG	CC	GG	CC
AX-108742844	T/C	1A	509009509	+	NA	NA	NA	NA	NA	NA	CC	CC	TT	CC	TT	TT	CC	TT	CC	TT	CC	CC	TT	CC	TT	TT	TT	CC	TT	TT	TT	CC	CC	TT	TT	TT	CC	CC	CC	CC	TT	CC	TT	CC	CC	TT	CC	TT	CC
AX-108867136	T/G	1A	509014603	+	NA	NA	NA	NA	NA	NA	GG	GG	TT	GG	TT	TT	GG	TT	GG	TT	GG	GG	TT	GG	TT	TT	TT	GG	TT	TT	TT	GG	GG	TT	TT	TT	GG	GG	GG	GG	TT	GG	TT	GG	GG	TT	GG	TT	GG
AX-111069267	T/C	1A	509030910	+	NA	NA	NA	NA	NA	NA	TT	TT	CC	TT	CC	CC	TT	CC	TT	CC	TT	TT	CC	TT	CC	CC	CC	TT	CC	CC	CC	TT	TT	CC	CC	CC	TT	TT	TT	TT	CC	TT	CC	TT	TT	CC	TT	CC	TT
AX-109967307	A/C	1A	509487761	+	NA	NA	NA	NA	NA	NA	AA	NA	CC	AA	CC	CC	AA	CC	AA	CC	AA	AA	CC	AA	CC	CC	CC	AA	CC	CC	CC	AA	AA	CC	CC	CC	CC	AA	AA	AA	CC	AA	CC	AA	AA	CC	AA	CC	AA
AX-111600122	A/G	1A	509549928	+	NA	NA	NA	NA	NA	NA	AA	GG	GG	AA	GG	GG	AA	GG	AA	GG	AA	AA	GG	AA	GG	GG	GG	AA	GG	GG	GG	AA	AA	GG	GG	GG	GG	AA	AA	AA	GG	AA	GG	AA	AA	GG	AA	GG	AA
AX-109582011	A/C	1A	509711483	+	NA	NA	NA	NA	NA	NA	AA	NA	CC	AA	CC	CC	AA	CC	AA	CC	AA	AA	CC	AA	CC	CC	CC	AA	CC	CC	CC	AA	AA	CC	CC	CC	CC	AA	AA	AA	CC	AA	CC	AA	AA	CC	AA	CC	AA
AX-110671802	C/G	1A	509780394	+	NA	NA	NA	NA	NA	NA	CC	GG	GG	CC	GG	GG	CC	GG	CC	GG	CC	CC	GG	CC	GG	GG	GG	CC	GG	GG	GG	CC	CC	GG	GG	GG	GG	CC	CC	CC	GG	CC	GG	CC	CC	GG	CC	GG	CC
AX-110062154	T/C	1A	509846859	+	NA	NA	NA	NA	NA	NA	TT	CC	CC	TT	CC	CC	TT	CC	TT	CC	TT	TT	CC	TT	CC	CC	CC	TT	CC	CC	CC	TT	TT	CC	CC	CC	CC	TT	TT	TT	CC	TT	CC	TT	TT	CC	TT	CC	TT
AX-108817975	T/C	1A	509849908	+	NA	NA	NA	NA	NA	NA	CC	TT	TT	CC	TT	TT	CC	TT	CC	TT	CC	CC	TT	CC	TT	TT	TT	CC	TT	TT	TT	CC	CC	TT	TT	TT	TT	CC	CC	CC	TT	CC	TT	CC	CC	TT	CC	TT	CC
AX-110548430	T/C	1A	509858811	+	NA	NA	NA	NA	NA	NA	CC	CC	TT	CC	TT	TT	CC	TT	CC	TT	CC	CC	TT	CC	TT	TT	TT	CC	TT	TT	TT	CC	CC	TT	TT	TT	TT	CC	CC	CC	TT	CC	TT	CC	CC	TT	CC	TT	CC
AX-111835596	T/C	1A	509977299	+	NA	NA	NA	NA	NA	NA	TT	CC	NA	TT	CC	CC	TT	CC	TT	CC	TT	TT	CC	TT	CC	CC	CC	TT	CC	CC	CC	TT	TT	CC	CC	CC	CC	TT	TT	TT	CC	TT	CC	TT	TT	CC	TT	CC	TT
AX-110098461	C/G	1A	510185726	+	NA	NA	NA	NA	NA	NA	CC	CC	GG	CC	GG	GG	CC	GG	CC	GG	CC	CC	GG	CC	GG	GG	GG	CC	GG	GG	GG	CC	CC	GG	GG	GG	GG	CC	CC	CC	GG	CC	GG	CC	CC	GG	CC	GG	CC
AX-108726928	A/G	1A	510290358	+	NA	NA	NA	NA	NA	NA	GG	GG	AA	GG	AA	AA	GG	AA	GG	AA	GG	GG	AA	GG	AA	AA	AA	GG	AA	AA	AA	GG	GG	AA	AA	AA	AA	GG	GG	GG	AA	GG	AA	GG	GG	AA	GG	AA	GG
AX-108913710	T/C	1A	510296533	+	NA	NA	NA	NA	NA	NA	TT	CC	CC	TT	CC	CC	TT	CC	TT	CC	TT	TT	CC	TT	CC	CC	CC	TT	CC	CC	CC	TT	TT	CC	CC	CC	CC	TT	TT	TT	CC	TT	CC	TT	TT	CC	TT	CC	TT
AX-110535560	A/C	1A	510341661	+	NA	NA	NA	NA	NA	NA	AA	CC	CC	AA	CC	CC	AA	CC	AA	CC	AA	AA	CC	AA	CC	CC	CC	AA	CC	CC	CC	AA	AA	CC	CC	CC	CC	AA	AA	AA	CC	AA	CC	AA	AA	CC	AA	CC	AA
AX-110622943	A/G	1A	510352289	+	NA	NA	NA	NA	NA	NA	GG	GG	AA	GG	AA	AA	GG	AA	GG	AA	GG	GG	AA	GG	AA	AA	AA	GG	AA	AA	AA	GG	GG	AA	AA	AA	AA	GG	GG	GG	AA	GG	AA	GG	GG	AA	GG	AA	GG
AX-110421994	A/T	1A	510396504	+	NA	NA	NA	NA	NA	NA	TT	AA	AA	TT	AA	AA	TT	AA	TT	AA	TT	TT	AA	TT	AA	AA	AA	TT	AA	AA	AA	TT	TT	AA	AA	AA	AA	TT	TT	TT	AA	TT	AA	TT	TT	AA	TT	AA	TT
AX-111524059	T/C	1A	510442993	+	NA	NA	NA	NA	NA	NA	TT	CC	CC	TT	CC	CC	TT	CC	TT	CC	TT	TT	CC	TT	CC	CC	CC	TT	CC	CC	CC	TT	TT	CC	CC	CC	CC	TT	TT	TT	CC	TT	CC	TT	TT	CC	TT	CC	TT
AX-111643857	T/G	1A	510448052	+	NA	NA	NA	NA	NA	NA	GG	TT	TT	GG	TT	TT	GG	TT	GG	TT	GG	GG	TT	GG	TT	TT	TT	GG	TT	TT	TT	GG	GG	TT	TT	TT	TT	GG	GG	GG	TT	GG	TT	GG	GG	TT	GG	TT	GG
AX-109454021	T/G	1A	510688639	+	NA	NA	NA	NA	NA	NA	TT	GG	GG	TT	GG	GG	TT	GG	TT	GG	TT	TT	GG	TT	GG	GG	GG	TT	GG	GG	GG	TT	TT	GG	GG	GG	GG	TT	TT	TT	GG	TT	GG	TT	TT	GG	TT	GG	TT
AX-108881024	T/C	1A	510758911	+	NA	NA	NA	NA	NA	NA	CC	TT	TT	CC	TT	TT	CC	TT	CC	TT	CC	CC	TT	CC	TT	TT	TT	CC	TT	TT	TT	CC	CC	TT	TT	TT	TT	CC	CC	CC	TT	CC	TT	CC	CC	TT	CC	TT	CC
AX-109351333	T/C	1A	510806003	+	NA	NA	NA	NA	NA	NA	TT	CC	CC	TT	CC	CC	TT	CC	TT	CC	TT	TT	CC	TT	CC	CC	CC	TT	CC	CC	CC	TT	TT	CC	CC	CC	CC	TT	TT	TT	CC	TT	CC	TT	TT	CC	TT	CC	TT
AX-109365980	T/C	1A	510826019	+	NA	NA	NA	NA	NA	NA	TT	TT	CC	TT	CC	CC	TT	CC	TT	CC	TT	TT	CC	TT	CC	CC	CC	TT	CC	CC	CC	TT	TT	CC	CC	CC	CC	TT	TT	TT	CC	TT	CC	TT	TT	CC	TT	TT	TT
AX-111835313	A/G	1A	510850613	+	NA	NA	NA	NA	NA	NA	GG	GG	AA	GG	AA	AA	GG	AA	GG	AA	GG	GG	AA	GG	AA	AA	AA	GG	AA	AA	AA	GG	GG	AA	AA	AA	AA	GG	GG	GG	AA	GG	AA	GG	GG	AA	GG	GG	GG
AX-110925138	A/G	1A	510852727	+	NA	NA	NA	NA	NA	NA	AA	AA	GG	AA	GG	GG	AA	GG	AA	GG	AA	AA	GG	AA	GG	GG	GG	AA	GG	GG	GG	AA	AA	GG	GG	GG	GG	AA	AA	AA	GG	AA	GG	AA	AA	GG	AA	AA	AA
AX-111092912	A/C	1A	510904129	+	NA	NA	NA	NA	NA	NA	CC	CC	AA	CC	AA	AA	CC	AA	CC	AA	CC	CC	AA	CC	AA	AA	AA	CC	AA	AA	AA	CC	CC	AA	AA	AA	AA	CC	CC	CC	AA	CC	AA	CC	CC	AA	CC	CC	CC
AX-110366134	T/G	1A	510937354	+	NA	NA	NA	NA	NA	NA	GG	GG	TT	GG	TT	TT	GG	TT	GG	TT	GG	GG	TT	GG	TT	TT	TT	GG	TT	TT	TT	GG	GG	TT	TT	TT	TT	GG	GG	GG	TT	GG	TT	GG	GG	TT	GG	GG	GG
AX-111501752	C/G	1A	510940066	+	NA	NA	NA	NA	NA	NA	CC	GG	GG	CC	GG	GG	CC	GG	CC	GG	CC	CC	GG	CC	GG	GG	GG	CC	GG	GG	GG	CC	CC	GG	GG	GG	GG	CC	CC	CC	GG	CC	GG	CC	CC	GG	CC	CC	CC
AX-109335303	T/C	1A	510988500	+	NA	NA	NA	NA	NA	NA	TT	TT	CC	TT	CC	CC	TT	CC	TT	CC	TT	TT	CC	TT	CC	CC	CC	TT	CC	CC	CC	TT	TT	CC	CC	CC	TT	TT	TT	TT	CC	TT	CC	TT	TT	CC	TT	TT	TT
AX-89412085	T/C	1A	510998603	+	NA	NA	NA	NA	NA	NA	CC	CC	CC	CC	TT	TT	CC	TT	CC	TT	CC	CC	TT	CC	TT	TT	TT	CC	TT	TT	TT	CC	CC	CC	TT	TT	TT	CC	CC	CC	TT	CC	TT	CC	CC	TT	CC	CC	CC
AX-108790622	T/C	1A	511001764	+	NA	NA	NA	NA	NA	NA	TT	CC	TT	TT	CC	CC	TT	CC	TT	CC	TT	TT	CC	TT	CC	CC	CC	TT	CC	CC	CC	TT	TT	TT	CC	CC	CC	TT	TT	TT	CC	TT	CC	TT	TT	CC	TT	TT	TT
AX-110364500	T/C	1A	511007501	+	NA	NA	NA	NA	NA	NA	CC	TT	CC	CC	TT	TT	CC	TT	CC	TT	CC	CC	TT	CC	CC	TT	TT	CC	TT	TT	TT	CC	CC	CC	TT	TT	TT	CC	CC	CC	TT	CC	TT	CC	CC	TT	CC	CC	CC
AX-110044069	A/G	1A	511013683	+	NA	NA	NA	NA	NA	NA	GG	AA	GG	GG	AA	AA	GG	AA	GG	AA	GG	GG	AA	GG	GG	AA	AA	GG	AA	AA	AA	GG	GG	GG	AA	AA	AA	GG	GG	GG	AA	GG	AA	GG	GG	AA	GG	GG	GG
AX-109903085	A/G	1A	511098531	+	NA	NA	NA	NA	NA	NA	GG	GG	GG	GG	AA	AA	GG	AA	GG	AA	GG	GG	AA	GG	GG	AA	AA	GG	AA	AA	AA	GG	GG	GG	AA	AA	AA	GG	GG	GG	AA	GG	AA	GG	GG	AA	GG	GG	GG
AX-110527550	T/C	1A	511101709	+	NA	NA	NA	NA	NA	NA	TT	CC	TT	TT	CC	CC	TT	CC	TT	CC	TT	TT	CC	TT	TT	CC	CC	TT	CC	CC	CC	TT	TT	TT	CC	CC	CC	TT	TT	TT	CC	TT	CC	TT	TT	CC	TT	TT	TT
AX-109882371	T/C	1A	511120339	+	NA	NA	NA	NA	NA	NA	CC	CC	CC	CC	TT	TT	CC	TT	CC	TT	CC	CC	TT	CC	CC	TT	TT	CC	TT	TT	TT	CC	CC	CC	TT	TT	TT	CC	CC	CC	TT	CC	TT	CC	CC	TT	CC	CC	CC
AX-110995157	A/G	1A	511155275	+	NA	NA	NA	NA	NA	NA	GG	AA	GG	GG	AA	AA	GG	AA	GG	AA	GG	GG	AA	GG	GG	AA	AA	GG	AA	AA	AA	GG	GG	GG	AA	AA	AA	GG	GG	GG	AA	GG	AA	GG	GG	AA	GG	GG	GG
AX-108898845	A/C	1A	511239709	+	NA	NA	NA	NA	NA	NA	AA	CC	AA	AA	CC	CC	AA	CC	AA	CC	AA	AA	CC	AA	AA	CC	CC	AA	CC	CC	CC	AA	AA	AA	CC	CC	CC	AA	AA	AA	CC	AA	CC	AA	AA	CC	AA	AA	AA
AX-111671181	T/C	1A	511249976	+	NA	NA	NA	NA	NA	NA	TT	CC	TT	TT	CC	CC	TT	CC	TT	CC	TT	TT	CC	TT	TT	CC	CC	TT	CC	CC	CC	TT	TT	TT	CC	CC	CC	TT	TT	TT	CC	TT	CC	TT	TT	CC	TT	TT	TT
AX-109869264	A/G	1A	511252406	+	NA	NA	NA	NA	NA	NA	GG	GG	GG	GG	AA	AA	GG	AA	GG	AA	GG	GG	AA	GG	GG	AA	AA	GG	AA	AA	AA	GG	GG	GG	AA	AA	AA	GG	GG	GG	AA	GG	AA	GG	GG	AA	GG	GG	GG
AX-111031603	A/G	1A	511269781	+	NA	NA	NA	NA	NA	NA	GG	GG	GG	GG	AA	AA	GG	AA	GG	AA	GG	GG	AA	GG	GG	AA	AA	GG	AA	AA	AA	GG	GG	GG	AA	AA	AA	GG	GG	GG	AA	GG	AA	GG	GG	AA	GG	GG	GG
AX-108864657	T/C	1A	511391698	+	NA	NA	NA	NA	NA	NA	CC	CC	CC	CC	TT	TT	CC	TT	CC	TT	CC	CC	TT	CC	CC	TT	TT	CC	TT	TT	TT	CC	CC	CC	TT	TT	TT	CC	CC	CC	TT	CC	TT	CC	CC	TT	CC	CC	CC
AX-109870507	T/C	1A	511406851	+	NA	NA	NA	NA	NA	NA	CC	CC	CC	CC	TT	TT	CC	TT	CC	TT	CC	CC	TT	CC	CC	TT	TT	CC	TT	TT	TT	CC	CC	CC	TT	TT	TT	CC	CC	CC	TT	CC	TT	CC	CC	TT	CC	CC	CC
AX-109412346	A/G	1A	511414125	+	NA	NA	NA	NA	NA	NA	GG	GG	GG	GG	AA	AA	GG	AA	GG	AA	GG	GG	AA	GG	GG	AA	AA	GG	AA	AA	AA	GG	GG	GG	AA	AA	AA	GG	GG	GG	AA	GG	AA	GG	GG	AA	GG	GG	GG
AX-109421152	T/C	1A	511449126	+	NA	NA	NA	NA	NA	NA	CC	CC	CC	CC	TT	TT	CC	TT	CC	TT	CC	CC	TT	CC	CC	TT	TT	CC	TT	TT	TT	CC	CC	CC	TT	TT	TT	CC	CC	CC	TT	CC	TT	CC	CC	TT	CC	CC	CC
AX-110485750	T/C	1A	511487169	+	NA	NA	NA	NA	NA	NA	CC	CC	CC	CC	TT	TT	CC	TT	CC	TT	CC	CC	TT	CC	CC	TT	TT	CC	TT	TT	TT	NA	CC	CC	TT	TT	TT	CC	CC	CC	TT	CC	TT	CC	CC	TT	CC	CC	CC
AX-109421021	A/G	1A	511612996	+	NA	NA	NA	NA	NA	NA	GG	GG	GG	GG	AA	AA	GG	AA	GG	AA	GG	GG	AA	GG	GG	AA	AA	GG	AA	AA	AA	GG	GG	GG	AA	AA	AA	GG	GG	GG	AA	GG	AA	GG	GG	AA	GG	GG	GG
AX-110565611	A/G	1A	511619233	+	NA	NA	NA	NA	NA	NA	AA	AA	AA	AA	GG	GG	AA	GG	AA	GG	AA	GG	GG	AA	AA	GG	GG	AA	GG	GG	GG	AA	AA	AA	GG	GG	AA	AA	AA	AA	GG	AA	GG	AA	AA	GG	AA	AA	AA
AX-110945419	T/C	1A	511624292	+	NA	NA	NA	NA	NA	NA	TT	TT	TT	TT	CC	CC	TT	CC	TT	CC	TT	CC	CC	TT	TT	CC	CC	TT	CC	CC	CC	TT	TT	TT	CC	CC	CC	TT	TT	TT	CC	TT	CC	TT	TT	CC	TT	TT	TT
AX-109321208	T/G	1A	511717112	+	NA	NA	NA	NA	NA	NA	TT	TT	TT	TT	GG	GG	TT	GG	TT	GG	TT	GG	GG	TT	TT	GG	GG	TT	GG	GG	GG	TG	TT	TT	GG	GG	GG	TT	TT	TT	GG	TT	GG	TT	TT	GG	TT	TT	TT
AX-110430171	A/G	1A	511774963	+	NA	NA	NA	NA	NA	NA	GG	GG	GG	GG	AA	AA	GG	AA	GG	AA	GG	AA	AA	GG	GG	AA	AA	GG	AA	AA	AA	GG	GG	GG	AA	AA	AA	GG	GG	GG	AA	GG	AA	GG	GG	AA	GG	GG	GG
AX-110172267	T/C	1A	512008182	+	NA	NA	NA	NA	NA	NA	TT	TT	TT	TT	CC	CC	TT	CC	TT	CC	TT	CC	CC	TT	TT	CC	CC	TT	CC	CC	CC	TT	TT	TT	CC	CC	CC	TT	TT	TT	CC	TT	CC	TT	TT	CC	TT	TT	TT
AX-110670877	A/C	1A	512039552	+	NA	NA	NA	NA	NA	NA	CC	CC	CC	CC	AA	AA	CC	AA	CC	AA	CC	AA	AA	CC	CC	AA	AA	CC	AA	AA	AA	CC	CC	CC	AA	AA	CC	CC	CC	CC	AA	CC	AA	CC	CC	AA	CC	CC	CC
AX-110948728	A/G	1A	512280572	+	NA	NA	NA	NA	NA	NA	AA	AA	AA	AA	GG	GG	AA	GG	AA	GG	AA	GG	GG	AA	AA	GG	GG	AA	GG	GG	GG	AA	AA	AA	GG	GG	GG	AA	AA	AA	GG	AA	GG	AA	AA	GG	AA	AA	AA
AX-109095591	A/C	1A	512296314	+	NA	NA	NA	NA	NA	NA	NA	AA	AA	AA	CC	CC	AA	CC	AA	CC	AA	CC	CC	AA	AA	CC	CC	AA	CC	CC	CC	NA	AA	AA	CC	CC	CC	AA	AA	AA	CC	AA	CC	AA	AA	CC	AA	AA	AA
AX-109465131	A/G	1A	512367109	+	NA	NA	NA	NA	NA	NA	AA	AA	AA	AA	GG	GG	AA	GG	AA	GG	AA	GG	GG	AA	AA	GG	GG	AA	GG	GG	GG	AA	AA	AA	GG	GG	GG	AA	AA	AA	GG	AA	GG	AA	AA	GG	AA	AA	AA
AX-109448640	A/G	1A	512415055	+	NA	NA	NA	NA	NA	NA	GG	GG	GG	GG	AA	AA	GG	AA	GG	AA	GG	AA	AA	GG	GG	AA	AA	GG	AA	AA	AA	GG	GG	GG	AA	AA	AA	GG	GG	GG	AA	GG	AA	GG	GG	AA	GG	GG	GG
AX-110592362	T/C	1A	512442006	+	NA	NA	NA	NA	NA	NA	TT	TT	TT	TT	CC	CC	TT	CC	TT	CC	TT	CC	CC	TT	TT	CC	CC	TT	CC	CC	CC	TT	TT	TT	CC	CC	CC	TT	TT	TT	CC	TT	CC	TT	TT	CC	TT	TT	TT
AX-110057101	T/C	1A	512454086	+	NA	NA	NA	NA	NA	NA	CC	CC	CC	CC	TT	TT	CC	TT	CC	TT	CC	TT	TT	CC	CC	TT	TT	CC	TT	TT	TT	CC	CC	CC	TT	TT	TT	CC	CC	CC	TT	CC	TT	CC	CC	TT	CC	CC	CC
AX-109388069	T/C	1A	512463058	+	NA	NA	NA	NA	NA	NA	TT	TT	TT	TT	CC	CC	TT	CC	TT	CC	TT	CC	CC	TT	TT	CC	CC	TT	CC	CC	CC	TT	TT	TT	CC	CC	CC	TT	TT	TT	CC	TT	CC	TT	TT	CC	TT	TT	TT
AX-109062393	T/C	1A	512474643	+	NA	NA	NA	NA	NA	NA	CC	TT	TT	TT	CC	CC	CC	CC	TT	CC	TT	CC	CC	CC	TT	CC	CC	TT	CC	CC	CC	TT	TT	TT	CC	CC	CC	CC	CC	CC	CC	TT	CC	TT	TT	CC	TT	CC	CC
AX-111552141	T/C	1A	512622825	+	NA	NA	NA	NA	NA	NA	CC	TT	TT	TT	CC	CC	CC	CC	TT	CC	TT	CC	CC	CC	TT	CC	CC	TT	CC	CC	CC	TT	TT	TT	CC	CC	CC	CC	CC	CC	CC	TT	CC	TT	TT	CC	TT	CC	CC
AX-110424576	T/C	1A	512636260	+	NA	NA	NA	NA	NA	NA	CC	TT	TT	TT	CC	CC	CC	CC	TT	CC	TT	CC	CC	CC	TT	CC	CC	TT	CC	CC	CC	TT	TT	TT	CC	CC	CC	CC	CC	CC	CC	TT	CC	TT	TT	CC	TT	CC	CC
AX-111456530	T/C	1A	512669385	+	NA	NA	NA	NA	NA	NA	CC	TC	TT	TT	CC	CC	CC	CC	TC	CC	TC	CC	CC	CC	TC	CC	CC	TC	CC	CC	CC	TC	TC	TC	CC	CC	TC	CC	CC	CC	CC	TC	CC	TC	NA	CC	TC	CC	CC
AX-109883147	T/G	1A	512856270	+	NA	NA	NA	NA	NA	NA	GG	TT	TT	TT	GG	GG	GG	GG	TT	GG	TT	GG	GG	GG	TT	GG	GG	TT	GG	GG	GG	TT	TT	TT	GG	GG	TT	GG	GG	GG	GG	TT	GG	TT	TT	GG	TT	GG	GG
AX-109345385	T/C	1A	512870769	+	NA	NA	NA	NA	NA	NA	TC	TT	TT	TT	CC	CC	CC	CC	TT	CC	TT	CC	CC	CC	TT	CC	CC	TT	CC	CC	CC	TT	TT	TT	CC	CC	TT	CC	CC	CC	CC	TT	CC	TT	TT	CC	TT	CC	CC
AX-109894911	A/G	1A	513119930	+	NA	NA	NA	NA	NA	NA	AA	GG	GG	GG	AA	AA	AA	AA	GG	AA	GG	AA	AA	AA	GG	AA	AA	GG	AA	AA	AA	GG	GG	GG	AA	AA	GG	AA	AA	AA	AA	GG	AA	GG	GG	AA	GG	AA	AA
AX-109864955	T/C	1A	513168503	+	NA	NA	NA	NA	NA	NA	CC	TT	TT	TT	CC	CC	CC	CC	TT	CC	TT	CC	CC	CC	TT	CC	CC	TT	CC	CC	CC	TT	TT	TT	CC	CC	TT	CC	CC	CC	CC	TT	CC	TT	TT	CC	TT	CC	CC
AX-109940978	A/G	1A	513273618	+	NA	NA	NA	NA	NA	NA	AA	GG	GG	GG	AA	AA	AA	AA	GG	AA	GG	AA	AA	AA	GG	AA	AA	GG	AA	AA	AA	GG	GG	GG	AA	AA	GG	AA	AA	AA	AA	GG	AA	GG	GG	AA	GG	AA	AA
AX-108906570	T/C	1A	513362285	+	NA	NA	NA	NA	NA	NA	TT	TC	TC	TC	TT	TT	TT	TT	TC	TT	TC	TT	TT	TT	TC	TT	TT	TC	TT	TT	TT	TC	TC	TC	TT	TT	TC	TT	TT	TT	TT	TC	TT	TC	TC	TT	TC	TT	TT
AX-109626482	T/G	1A	513367885	+	NA	NA	NA	NA	NA	NA	TT	GG	GG	GG	TT	TT	TT	TT	GG	TT	GG	TT	TT	TT	GG	TT	TT	GG	TT	TT	TT	GG	GG	GG	TT	TT	GG	TT	TT	TT	TT	GG	TT	GG	GG	TT	GG	TT	TT
AX-110044222	T/C	1A	513383752	+	NA	NA	NA	NA	NA	NA	TT	CC	CC	CC	TT	TT	TT	TT	CC	TT	CC	TT	TT	TT	CC	TT	TT	CC	TT	TT	TT	CC	CC	CC	TT	TT	CC	TT	TT	TT	TT	CC	TT	CC	CC	TT	CC	TT	TT
AX-110983052	T/C	1A	513427565	+	NA	NA	NA	NA	NA	NA	CC	TT	TT	TT	CC	CC	CC	CC	TT	CC	TT	CC	CC	CC	TT	CC	CC	TT	CC	CC	CC	TT	TT	TT	CC	CC	TT	CC	CC	CC	CC	TT	CC	TT	TT	CC	TT	CC	CC
AX-108801005	A/C	1A	513466041	+	NA	NA	NA	NA	NA	NA	CC	AA	AA	AA	CC	CC	CC	CC	AA	CC	AA	CC	CC	CC	AA	CC	CC	AA	CC	CC	CC	AA	AA	AA	CC	CC	AA	CC	CC	CC	CC	AA	CC	AA	AA	CC	AA	CC	CC
AX-111130454	T/C	1A	513569555	+	NA	NA	NA	NA	NA	NA	TT	CC	CC	CC	TT	TT	TT	TT	CC	TT	CC	TT	TT	TT	CC	TT	TT	CC	TT	TT	TT	CC	CC	CC	TT	TT	CC	TT	TT	TT	TT	CC	TT	CC	CC	TT	CC	TT	TT
AX-111140737	A/G	1A	513573397	+	NA	NA	NA	NA	NA	NA	AA	GG	GG	GG	AA	AA	AA	AA	GG	AA	GG	AA	AA	AA	GG	AA	AA	GG	AA	AA	AA	GG	GG	GG	AA	AA	GG	AA	AA	AA	AA	GG	AA	GG	GG	AA	GG	AA	AA
AX-110911310	A/C	1A	513629623	+	NA	NA	NA	NA	NA	NA	AA	CC	CC	CC	AA	AA	AA	AA	CC	AA	CC	AA	AA	AA	CC	AA	AA	CC	AA	AA	AA	CC	CC	CC	AA	AA	CC	AA	AA	AA	AA	CC	AA	CC	CC	AA	CC	AA	AA
AX-111693554	A/G	1A	513640664	+	NA	NA	NA	NA	NA	NA	AA	GG	GG	AA	GG	AA	AA	AA	AA	GG	AA	GG	GG	AA	AA	AA	AA	AA	AA	GG	GG	AA	AA	GG	GG	GG	AA	AA	AA	AA	GG	AA	GG	AA	AA	GG	AA	AA	AA
AX-110459589	A/G	1A	513725972	+	NA	NA	NA	NA	NA	NA	AA	AA	AA	AA	GG	AA	AA	AA	AA	GG	AA	GG	GG	AA	AA	AA	AA	AA	AA	AA	GG	AA	AA	AA	GG	GG	AA	AA	AA	AA	GG	AA	GG	AA	AA	GG	AA	AA	AA
AX-111734804	A/G	1A	513735463	+	NA	NA	NA	NA	NA	NA	GG	AA	AA	GG	AA	GG	GG	GG	GG	AA	GG	AA	AA	GG	GG	GG	GG	GG	GG	GG	AA	GG	GG	AA	AA	AA	GG	GG	GG	GG	AA	GG	AA	GG	GG	AA	GG	GG	GG
AX-109822323	T/C	1A	513750957	+	NA	NA	NA	NA	NA	NA	CC	CC	CC	CC	TT	CC	CC	CC	CC	TT	CC	TT	TT	CC	CC	CC	CC	CC	CC	CC	TT	CC	CC	CC	TT	TT	CC	CC	CC	CC	TT	CC	TT	CC	CC	TT	CC	CC	CC
AX-110121885	T/C	1A	513843395	+	NA	NA	NA	NA	NA	NA	TT	CC	CC	TT	CC	TT	TT	TT	TT	CC	TT	CC	CC	TT	TT	TT	TT	TT	TT	TT	CC	TT	TT	CC	CC	CC	TT	TT	TT	TT	CC	TT	CC	TT	TT	CC	TT	TT	TT
AX-109326813	T/C	1A	513859613	+	NA	NA	NA	NA	NA	NA	TT	CC	CC	TT	CC	TT	TT	TT	TT	CC	TT	CC	CC	TT	TT	TT	TT	TT	TT	TT	CC	TT	TT	CC	CC	CC	TT	TT	TT	TT	CC	TT	CC	TT	TT	CC	TT	TT	TT
AX-109941876	A/G	1A	513884509	+	NA	NA	NA	NA	NA	NA	GG	GG	GG	GG	AA	GG	GG	GG	GG	AA	GG	AA	AA	GG	GG	GG	GG	GG	GG	GG	AA	GG	GG	GG	AA	AA	GG	GG	GG	GG	AA	GG	AA	GG	GG	AA	GG	GG	GG
AX-111611028	T/C	1A	513888928	+	NA	NA	NA	NA	NA	NA	CC	CC	CC	CC	TT	CC	CC	CC	CC	TT	CC	TT	TT	CC	CC	CC	CC	CC	CC	CC	TT	CC	NA	CC	TT	TT	CC	CC	CC	CC	TT	CC	TT	CC	CC	TT	CC	CC	CC
AX-110595621	T/C	1A	513896901	+	NA	NA	NA	NA	NA	NA	TT	CC	CC	TT	CC	TT	TT	TT	TT	CC	TT	CC	CC	TT	TT	TT	TT	TT	TT	TT	CC	TT	TT	CC	CC	CC	TT	TT	TT	TT	CC	TT	CC	TT	TT	CC	TT	TT	TT
AX-110989752	C/G	1A	513904306	+	NA	NA	NA	NA	NA	NA	GG	CC	CC	GG	CC	GG	GG	GG	GG	CC	GG	CC	CC	GG	GG	GG	GG	GG	GG	GG	CC	GG	GG	CC	CC	CC	GG	GG	GG	GG	CC	GG	CC	GG	GG	CC	GG	GG	GG
AX-111101980	T/C	1A	513928911	+	NA	NA	NA	NA	NA	NA	TT	CC	CC	TT	CC	TT	TT	TT	TT	CC	TT	CC	CC	TT	TT	TT	TT	TT	TT	TT	CC	TT	TT	CC	CC	CC	TT	TT	TT	TT	CC	TT	CC	TT	TT	CC	TT	TT	TT
AX-109514069	A/G	1A	514031260	+	NA	NA	NA	NA	NA	NA	GG	GG	GG	GG	AA	GG	GG	GG	GG	AA	GG	AA	AA	GG	GG	GG	GG	GG	GG	GG	AA	GG	GG	GG	AA	AA	GG	GG	GG	GG	AA	GG	AA	GG	GG	AA	GG	GG	GG
AX-109320444	A/G	1A	514041217	+	NA	NA	NA	NA	NA	NA	AA	GG	GG	AA	GG	AA	AA	AA	AA	GG	AA	GG	GG	AA	AA	AA	AA	AA	AA	AA	GG	AA	AA	NA	GG	GG	AA	AA	AA	AA	GG	AA	GG	AA	AA	GG	AA	AA	AA
AX-110533320	A/G	1A	514087520	+	NA	NA	NA	NA	NA	NA	AA	GG	GG	AA	GG	AA	AA	AA	AA	GG	AA	GG	GG	AA	AA	AA	AA	AA	AA	AA	GG	NA	AA	GG	GG	GG	AA	AA	AA	AA	GG	AA	GG	AA	AA	GG	AA	AA	AA
AX-110671993	A/G	1A	514100945	+	NA	NA	NA	NA	NA	NA	GG	AA	AA	GG	AA	GG	GG	GG	GG	AA	GG	AA	AA	GG	GG	GG	GG	GG	GG	GG	NA	GG	GG	AA	AA	AA	GG	GG	GG	GG	AA	GG	AA	GG	GG	AA	GG	GG	GG
AX-109354879	A/G	1A	514117898	+	NA	NA	NA	NA	NA	NA	GG	GG	GG	GG	AA	GG	GG	GG	GG	AA	GG	AA	AA	GG	GG	GG	GG	GG	GG	GG	AA	GG	GG	GG	AA	AA	GG	GG	GG	GG	AA	GG	AA	GG	GG	AA	GG	GG	GG
AX-110943566	A/C	1A	514125995	+	NA	NA	NA	NA	NA	NA	CC	CC	CC	CC	AA	CC	CC	CC	CC	AA	CC	AA	AA	CC	CC	CC	CC	CC	CC	CC	AA	CC	CC	CC	AA	AA	CC	CC	CC	CC	AA	CC	AA	CC	CC	AA	CC	CC	CC
AX-110388843	T/C	1A	514128969	+	NA	NA	NA	NA	NA	NA	CC	CC	CC	CC	TT	CC	CC	CC	CC	TT	CC	TT	TT	CC	CC	CC	CC	CC	CC	CC	TT	CC	CC	CC	TT	TT	CC	CC	CC	CC	TT	CC	TT	CC	CC	TT	CC	CC	CC
AX-86172240	A/G	1A	514136048	+	NA	NA	NA	NA	NA	NA	AA	GG	GG	AA	GG	AA	AA	AA	AA	GG	AA	GG	GG	AA	AA	AA	AA	AA	AA	AA	GG	AA	AA	GG	GG	GG	AA	AA	AA	AA	GG	AA	GG	AA	AA	GG	AA	AA	AA
AX-111106193	A/C	1A	514192736	+	NA	NA	NA	NA	NA	NA	CC	CC	CC	CC	AA	CC	CC	CC	CC	AA	CC	AA	AA	CC	CC	CC	CC	CC	CC	CC	AA	CC	CC	CC	AA	AA	CC	CC	CC	CC	AA	CC	AA	CC	CC	AA	CC	CC	CC
AX-111757297	C/G	1A	514255761	+	NA	NA	NA	NA	NA	NA	GG	GG	GG	GG	CC	GG	GG	GG	GG	CC	GG	CC	CC	GG	GG	GG	GG	GG	GG	GG	CC	GG	GG	GG	CC	CC	GG	GG	GG	GG	CC	GG	CC	GG	GG	CC	GG	GG	GG
AX-109417723	T/C	1A	514270652	+	NA	NA	NA	NA	NA	NA	CC	CC	CC	CC	TT	CC	CC	CC	CC	TT	CC	TT	TT	CC	CC	CC	CC	CC	CC	CC	TT	CC	CC	CC	TT	TT	CC	CC	CC	CC	TT	CC	TT	CC	CC	TT	CC	CC	CC
AX-111451910	A/G	1A	514317454	+	NA	NA	NA	NA	NA	NA	AA	GG	GG	AA	GG	AA	AA	AA	AA	GG	AA	GG	GG	AA	AA	AA	AA	AA	AA	AA	GG	AA	AA	GG	GG	GG	AA	AA	AA	AA	GG	AA	GG	AA	AA	GG	AA	AA	AA
AX-109048694	T/C	1A	514336708	+	NA	NA	NA	NA	NA	NA	CC	CC	CC	CC	TT	CC	CC	CC	CC	TT	CC	TT	TT	CC	CC	CC	CC	CC	CC	CC	TT	CC	CC	CC	TT	TT	CC	CC	CC	CC	TT	CC	TT	CC	CC	TT	CC	CC	CC
AX-110127899	A/G	1A	514534340	+	NA	NA	NA	NA	NA	NA	GG	GG	GG	GG	AA	GG	GG	GG	GG	AA	GG	AA	AA	GG	GG	GG	GG	GG	GG	GG	AA	GG	GG	GG	AA	AA	GG	GG	GG	GG	AA	GG	AA	GG	GG	AA	GG	GG	GG
AX-108914408	A/C	1A	514555138	+	NA	NA	NA	NA	NA	NA	CC	CC	CC	CC	CC	CC	CC	CC	CC	CC	AA	CC	CC	CC	AA	CC	CC	AA	CC	AA	CC	CC	CC	CC	CC	CC	AA	CC	AA	CC	CC	CC	CC	AA	CC	CC	CC	CC	CC
AX-111118068	A/G	1A	514565635	+	NA	NA	NA	NA	NA	NA	AA	AA	AA	AA	GG	AA	AA	AA	AA	GG	AA	GG	GG	AA	AA	AA	AA	AA	AA	AA	NA	AA	AA	AA	GG	GG	AA	AA	AA	AA	GG	AA	GG	AA	AA	GG	AA	AA	AA
AX-110603804	T/G	1A	514570508	+	NA	NA	NA	NA	NA	NA	GG	GG	GG	GG	TT	GG	GG	GG	GG	TT	GG	TT	TT	GG	GG	GG	GG	GG	GG	GG	NA	GG	GG	GG	TT	TT	GG	GG	GG	GG	TT	GG	TT	GG	GG	TT	GG	GG	GG
AX-110447358	A/G	1A	514634721	+	NA	NA	NA	NA	NA	NA	GG	GG	GG	GG	AA	GG	GG	GG	GG	AA	GG	AA	AA	GG	GG	GG	GG	GG	GG	GG	AA	GG	GG	GG	AA	AA	GG	GG	GG	GG	AA	GG	AA	GG	GG	AA	GG	GG	GG
AX-111465033	T/C	1A	514638060	+	NA	NA	NA	NA	NA	NA	TT	TT	TT	TT	CC	TT	TT	TT	TT	CC	TT	CC	CC	TT	TT	TT	TT	TT	TT	TT	CC	TT	TT	NA	CC	CC	TT	TT	TT	TT	CC	TT	CC	TT	TT	CC	TT	TT	TT
AX-108814432	A/G	1A	514662149	+	NA	NA	NA	NA	NA	NA	GG	GG	GG	GG	AA	GG	GG	GG	GG	AA	GG	AA	AA	GG	GG	GG	GG	GG	GG	GG	AA	NA	GG	GG	AA	AA	GG	GG	GG	GG	AA	GG	AA	GG	GG	AA	GG	GG	GG
AX-110954399	T/C	1A	514668847	+	NA	NA	NA	NA	NA	NA	CC	CC	CC	CC	CC	CC	CC	CC	CC	CC	TT	CC	CC	CC	TT	CC	CC	TT	CC	TT	CC	CC	CC	CC	CC	CC	TT	CC	TT	CC	CC	CC	CC	TT	CC	CC	CC	CC	CC
AX-111131081	A/G	1A	514676242	+	NA	NA	NA	NA	NA	NA	GG	GG	GG	GG	GG	GG	GG	GG	GG	GG	AA	GG	GG	GG	AA	GG	GG	AA	GG	AA	GG	GG	GG	GG	GG	GG	AA	GG	AA	GG	GG	GG	GG	AA	GG	GG	GG	GG	GG
AX-110611419	T/C	1A	514695443	+	NA	NA	NA	NA	NA	NA	CC	CC	CC	CC	CC	CC	CC	CC	CC	CC	TT	CC	CC	CC	TT	CC	CC	TT	CC	TT	CC	CC	CC	CC	CC	CC	TT	CC	TT	CC	CC	CC	CC	TT	CC	CC	CC	CC	CC
AX-109905829	A/G	1A	515549332	+	NA	NA	NA	NA	NA	NA	AA	AA	AA	AA	GG	AA	AA	AA	AA	GG	AA	GG	GG	AA	AA	AA	AA	AA	AA	AA	GG	AA	AA	AA	GG	GG	AA	AA	AA	AA	GG	AA	GG	AA	AA	GG	AA	AA	AA
AX-109377040	T/C	1A	515556268	+	NA	NA	NA	NA	NA	NA	TT	TT	TT	TT	TT	TT	TT	TT	TT	TT	CC	TT	TT	TT	CC	TT	TT	CC	TT	CC	TT	TT	TT	CC	TT	TT	CC	TT	CC	TT	TT	TT	TT	CC	TC	TT	TT	TT	TT
AX-111587201	C/G	1A	515590853	+	NA	NA	NA	NA	NA	NA	GG	GG	GG	GG	CC	GG	GG	GG	GG	CC	GG	CC	CC	GG	GG	GG	GG	GG	GG	GG	NA	GG	GG	GG	CC	CC	GG	GG	GG	GG	CC	GG	CC	GG	GG	CC	GG	GG	GG
AX-110910072	A/C	1A	515593243	+	NA	NA	NA	NA	NA	NA	CC	CC	CC	CC	AA	CC	CC	CC	CC	AA	CC	AA	AA	CC	CC	CC	CC	CC	CC	CC	NA	CC	CC	CC	AA	AA	CC	CC	CC	CC	AA	CC	AA	CC	CC	AA	CC	CC	CC
AX-111590181	C/G	1A	515596801	+	NA	NA	NA	NA	NA	NA	CC	CC	CC	CC	GG	CC	CC	CC	CC	GG	CC	GG	GG	CC	CC	CC	CC	CC	CC	CC	GG	CC	CC	CC	GG	GG	CC	CC	CC	CC	GG	CC	GG	CC	CC	GG	CC	CC	CC
AX-110037641	C/G	1A	515639602	+	NA	NA	NA	NA	NA	NA	GG	GG	GG	GG	CC	GG	GG	GG	GG	CC	GG	CC	CC	GG	GG	GG	GG	GG	GG	GG	CC	GG	GG	GG	CC	CC	GG	GG	GG	GG	CC	GG	CC	GG	GG	CC	GG	GG	GG
AX-108765324	T/C	1A	515649891	+	NA	NA	NA	NA	NA	NA	CC	CC	CC	CC	TT	CC	CC	CC	CC	TT	CC	TT	TT	CC	CC	CC	CC	CC	CC	CC	TT	CC	CC	CC	TT	TT	CC	CC	CC	CC	TT	CC	TT	CC	CC	TT	CC	CC	CC
AX-110540781	T/G	1A	515790497	+	NA	NA	NA	NA	NA	NA	TT	TT	TT	TT	TT	TT	TT	TT	TT	TT	GG	TT	TT	TT	GG	TT	TT	GG	TT	GG	TT	TT	TT	TT	TT	TT	GG	TT	GG	TT	TT	TT	TT	GG	TT	TT	TT	TT	TT
AX-110122232	A/G	1A	515797584	+	NA	NA	NA	NA	NA	NA	GG	GG	GG	GG	AA	GG	GG	GG	GG	AA	GG	AA	AA	GG	GG	GG	GG	GG	GG	GG	AA	GG	GG	GG	AA	AA	GG	GG	GG	GG	AA	GG	AA	GG	GG	AA	GG	GG	GG
AX-111600398	A/G	1A	515859869	+	NA	NA	NA	NA	NA	NA	AA	AA	AA	AA	GG	AA	AA	AA	AA	GG	AA	GG	GG	AA	AA	AA	AA	AA	AA	AA	NA	AA	AA	AA	GG	GG	AA	AA	AA	AA	GG	AA	GG	AA	AA	GG	AA	AA	AA
AX-111663419	A/G	1A	515875302	+	NA	NA	NA	NA	NA	NA	AA	AA	AA	AA	AA	AA	AA	AA	AA	AA	GG	AA	AA	AA	GG	AA	AA	GG	AA	GG	AA	AA	AA	AA	AA	AA	GG	AA	GG	AA	AA	AA	AA	GG	AA	AA	AA	AA	AA
AX-110546430	A/T	1A	515941301	+	NA	NA	NA	NA	NA	NA	TT	TT	TT	TT	AA	TT	TT	TT	TT	AA	TT	AA	AA	TT	TT	TT	TT	TT	TT	TT	AA	TT	TT	AA	AA	AA	TT	TT	TT	TT	AA	TT	AA	TT	AT	AA	TT	TT	TT
AX-110016390	A/C	1A	515955246	+	NA	NA	NA	NA	NA	NA	CC	CC	CC	CC	CC	CC	CC	CC	CC	CC	AA	CC	CC	CC	AA	CC	CC	AA	CC	AA	CC	CC	CC	CC	CC	CC	CC	CC	AA	CC	CC	CC	CC	AA	CC	CC	CC	CC	CC
AX-110513734	C/G	1A	516012795	+	NA	NA	NA	NA	NA	NA	GG	GG	GG	GG	CC	GG	GG	GG	GG	CC	GG	CC	CC	GG	GG	GG	GG	GG	GG	GG	CC	GG	GG	GG	CC	CC	GG	GG	GG	GG	CC	GG	CC	GG	GG	CC	GG	GG	GG
AX-109827001	T/C	1A	516040480	+	NA	NA	NA	NA	NA	NA	CC	CC	CC	CC	TT	CC	CC	CC	CC	TT	CC	TT	TT	CC	CC	CC	CC	CC	CC	CC	TT	CC	CC	TT	TT	TT	CC	CC	CC	CC	TT	CC	TT	CC	TC	TT	CC	CC	CC
AX-110058285	T/C	1A	516357299	+	NA	NA	NA	NA	NA	NA	TT	TT	TT	TT	CC	TT	TT	TT	TT	CC	TT	CC	CC	TT	TT	TT	TT	TT	TT	TT	NA	TT	TT	CC	CC	CC	TT	TT	TT	TT	CC	TT	CC	TT	TC	CC	TT	TT	TT
AX-109269923	A/G	1A	516370905	+	NA	NA	NA	NA	NA	NA	AA	AA	AA	AA	GG	AA	AA	AA	AA	GG	AA	GG	GG	AA	AA	AA	AA	AA	AA	AA	GG	AA	AA	AA	GG	GG	AA	AA	AA	AA	GG	AA	GG	AA	AA	GG	AA	AA	AA
AX-111523929	A/T	1A	516381510	+	NA	NA	NA	NA	NA	NA	TT	AA	TT	TT	AA	TT	TT	TT	TT	AA	TT	AA	AA	TT	TT	TT	TT	TT	TT	TT	AA	TT	TT	AA	AA	AA	AA	TT	TT	TT	AA	TT	AA	TT	AT	AA	TT	TT	TT
AX-110076355	A/G	1A	516431129	+	NA	NA	NA	NA	NA	NA	GG	AA	GG	GG	AA	GG	GG	GG	GG	AA	GG	AA	AA	GG	GG	GG	GG	GG	GG	GG	AA	GG	GG	AA	AA	AA	AA	GG	GG	GG	AA	GG	AA	GG	AG	AA	GG	GG	GG
AX-109904229	A/G	1A	516450384	+	NA	NA	NA	NA	NA	NA	AA	GG	AA	AA	GG	AA	AA	AA	AA	GG	AA	GG	GG	AA	AA	AA	AA	AA	AA	AA	NA	AA	AA	GG	GG	GG	GG	AA	AA	AA	GG	AA	GG	AA	AG	GG	AA	AA	AA
AX-109299945	T/C	1A	516541106	+	NA	NA	NA	NA	NA	NA	CC	CC	CC	CC	TT	CC	CC	CC	CC	TT	CC	TT	TT	CC	CC	CC	CC	CC	CC	CC	TT	CC	CC	CC	TT	TT	CC	CC	CC	CC	TT	CC	TT	CC	CC	TT	CC	CC	CC
AX-111522447	A/G	1A	516561690	+	NA	NA	NA	NA	NA	NA	AA	AA	AA	AA	GG	AA	AA	AA	AA	GG	AA	GG	GG	AA	AA	AA	AA	AA	AA	AA	NA	AA	AA	AA	GG	GG	AA	AA	AA	AA	GG	AA	GG	AA	AA	GG	AA	AA	AA
AX-111149806	A/G	1A	516581337	+	NA	NA	NA	NA	NA	NA	AA	AA	AA	AA	GG	AA	AA	AA	AA	GG	AA	GG	GG	AA	AA	AA	AA	AA	AA	AA	NA	AA	AA	AA	GG	GG	AA	AA	AA	AA	GG	AA	GG	AA	AA	GG	AA	AA	AA
AX-109986210	T/C	1A	516585972	+	NA	NA	NA	NA	NA	NA	TT	TT	TT	TT	TT	TT	TT	TT	TT	TT	TT	TT	TT	TT	TT	TT	TT	TT	TT	TT	TT	TT	TT	TT	TT	TT	TT	TT	TT	TT	TT	TT	TT	TT	TT	TT	TT	TT	TT
AX-109902402	A/G	1A	516644720	+	NA	NA	NA	NA	NA	NA	AA	AA	AA	AA	AA	AA	AA	AA	AA	AA	GG	AA	AA	AA	AA	AA	AA	GG	AA	GG	AG	AA	AA	GG	AA	AA	GG	AA	GG	AA	AA	AA	AA	GG	AA	AA	AA	AA	AA
AX-111160657	A/C	1A	516713198	+	NA	NA	NA	NA	NA	NA	CC	CC	CC	CC	CC	CC	CC	CC	CC	CC	CC	CC	CC	CC	CC	CC	CC	CC	CC	CC	CC	CC	CC	CC	CC	CC	CC	CC	CC	CC	CC	CC	CC	CC	CC	CC	CC	CC	CC
AX-109272113	A/G	1A	516763948	+	NA	NA	NA	NA	NA	NA	AA	AA	AA	AA	AA	AA	AA	AA	AA	AA	AA	AA	AA	AA	AA	AA	AA	AA	AA	AA	AA	AA	AA	GG	AA	AA	GG	AA	AA	AA	AA	AA	AA	AA	AA	AA	AA	AA	AA
AX-108814409	A/G	1A	516783877	+	NA	NA	NA	NA	NA	NA	GG	GG	GG	GG	GG	GG	GG	GG	GG	GG	GG	GG	GG	GG	GG	GG	GG	GG	GG	GG	GG	GG	GG	AA	GG	GG	GG	GG	GG	GG	GG	GG	GG	GG	GG	GG	GG	GG	GG
AX-111616300	A/G	1A	517100306	+	NA	NA	NA	NA	NA	NA	AA	AA	AA	AA	AA	AA	AA	AA	AA	AA	GG	AA	AA	AA	AA	AA	AA	GG	AA	GG	AA	AA	AA	GG	AA	AA	GG	AA	GG	AA	AA	AA	AA	GG	AA	AA	AA	AA	AA
AX-111045651	T/C	1A	517387356	+	NA	NA	NA	NA	NA	NA	CC	CC	CC	CC	CC	CC	CC	CC	CC	CC	CC	CC	CC	CC	CC	CC	CC	CC	CC	CC	CC	CC	CC	TT	CC	CC	CC	CC	CC	CC	CC	CC	CC	CC	CC	CC	CC	CC	CC
AX-109281194	T/G	1A	517397285	+	NA	NA	NA	NA	NA	NA	GG	GG	GG	GG	GG	GG	GG	GG	GG	GG	GG	GG	GG	GG	GG	GG	GG	GG	GG	GG	GG	GG	GG	TT	GG	GG	GG	GG	GG	GG	GG	GG	GG	GG	GG	GG	GG	GG	GG
AX-109355072	A/T	1A	517417820	+	NA	NA	NA	NA	NA	NA	AA	AA	AA	AA	AA	AA	AA	AA	AA	AA	AA	AA	AA	AA	AA	AA	AA	AA	AA	AA	AA	AA	AA	TT	AA	AA	AA	AA	AA	AA	AA	AA	AA	AA	AA	AA	AA	AA	AA
AX-108978418	T/C	1A	517507897	+	NA	NA	NA	NA	NA	NA	CC	CC	CC	CC	CC	CC	CC	CC	CC	CC	CC	CC	CC	CC	CC	CC	CC	CC	CC	CC	CC	CC	CC	TT	CC	CC	CC	CC	CC	CC	CC	CC	CC	CC	CC	CC	CC	CC	CC
AX-109341366	T/C	1A	517703342	+	NA	NA	NA	NA	NA	NA	TT	TT	TT	TT	TT	TT	TT	TT	TT	TT	TT	TT	TT	TT	TT	TT	TT	TT	TT	TT	TT	TT	TT	TT	TT	TT	TT	TT	TT	TT	TT	TT	TT	TT	TT	TT	TT	TT	TT
AX-109290052	T/G	1A	518082649	+	NA	NA	NA	NA	NA	NA	GG	GG	GG	GG	GG	GG	GG	GG	GG	GG	GG	GG	GG	GG	GG	GG	GG	GG	GG	GG	GG	GG	GG	GG	GG	GG	GG	GG	GG	GG	GG	GG	GG	GG	GG	GG	GG	GG	GG
AX-109454533	C/G	1A	519263551	+	NA	NA	NA	NA	NA	NA	GG	CC	GG	GG	CC	GG	GG	CC	GG	GG	CC	GG	GG	GG	GG	GG	GG	CC	GG	CC	CC	GG	GG	GG	CC	CC	CC	GG	CC	GG	CC	GG	CC	CC	GG	GG	GG	GG	GG
AX-89423498	A/G	1A	519267205	+	NA	NA	NA	NA	NA	NA	GG	AA	GG	GG	AA	GG	GG	AA	GG	GG	AA	GG	GG	GG	GG	GG	GG	AA	GG	AA	AA	GG	GG	GG	AA	AA	AA	GG	AA	GG	AA	GG	AA	AA	GG	GG	GG	GG	GG
AX-110937281	T/C	1A	519626949	+	NA	NA	NA	NA	NA	NA	TT	TT	TT	TT	TT	TT	TT	TT	TT	TT	TT	TT	TT	TT	TT	TT	TT	TT	TT	TT	TT	TT	TT	TT	TT	TT	TT	TT	TT	TT	TT	TT	TT	TT	TT	TT	TT	TT	TT
AX-110556753	T/C	1A	519632543	+	NA	NA	NA	NA	NA	NA	TT	CC	TT	TT	CC	TT	TT	CC	TT	TT	CC	TT	TT	TT	TT	TT	TT	CC	TT	CC	CC	TT	TT	TT	CC	CC	CC	TT	CC	TT	CC	TT	CC	CC	TT	TT	TT	TT	TT
AX-109357178	A/C	1A	519891239	+	NA	NA	NA	NA	NA	NA	CC	AA	CC	CC	AA	CC	CC	AA	CC	CC	AA	CC	CC	CC	CC	CC	CC	AA	CC	AA	AA	CC	CC	AA	AA	AA	AA	CC	AA	CC	AA	CC	AA	AA	CC	CC	CC	CC	CC
AX-110659236	T/C	1A	519964353	+	NA	NA	NA	NA	NA	NA	TT	CC	TT	TT	CC	TT	TT	CC	TT	TT	CC	TT	TT	TT	TT	TT	TT	CC	TT	CC	CC	TT	TT	CC	CC	CC	CC	TT	CC	TT	CC	TT	CC	CC	TT	TT	TT	TT	TT
AX-108844886	T/C	1A	520122965	+	NA	NA	NA	NA	NA	NA	CC	TT	CC	CC	TT	CC	CC	TT	CC	CC	TT	CC	CC	CC	CC	CC	CC	TT	CC	TT	TT	CC	CC	TT	TT	TT	TT	CC	TT	CC	TT	CC	TT	TT	CC	CC	CC	CC	CC
AX-109873900	T/C	1A	520409523	+	NA	NA	NA	NA	NA	NA	CC	TT	CC	CC	TT	CC	CC	CC	CC	CC	TT	CC	CC	CC	CC	CC	CC	TT	CC	TT	TT	NA	CC	TT	TT	TT	TT	CC	TT	CC	TT	CC	TT	TT	CC	CC	CC	CC	CC
AX-110995984	T/C	1A	520418074	+	NA	NA	NA	NA	NA	NA	CC	CC	CC	CC	CC	CC	CC	CC	CC	CC	TT	CC	CC	CC	CC	CC	CC	TT	CC	TT	CC	CC	CC	CC	CC	CC	TT	CC	TT	CC	CC	CC	CC	TT	CC	CC	CC	CC	CC
AX-111453167	T/C	1A	520578552	+	NA	NA	NA	NA	NA	NA	CC	TT	TT	TT	TC	TT	CC	CC	TT	TT	TT	TT	TT	TT	TT	TT	TT	TT	TT	TT	TT	TC	TT	TT	TT	TT	CC	TT	TT	TT	TT	TT	TT	TT	TT	TT	TT	CC	CC
AX-109926186	C/G	1A	521236445	+	NA	NA	NA	NA	NA	NA	CC	CC	CC	CC	GG	CC	CC	CC	CC	CC	CC	CC	CC	CC	CC	CC	CC	CC	CC	CC	GG	CC	CC	CC	GG	CC	CC	CC	CC	CC	CC	CC	CC	CC	CC	CC	CC	GG	CC
AX-108824021	T/C	1A	521293610	+	NA	NA	NA	NA	NA	NA	TT	TT	TT	TT	TT	TT	TT	CC	TT	TT	TT	TT	TT	TT	TT	TT	TT	TT	TT	TT	CC	TT	TT	CC	CC	CC	TT	TT	TT	TT	CC	TT	CC	TT	TT	TT	TT	TT	TT
AX-109274407	A/G	1A	521841963	+	NA	NA	NA	NA	NA	NA	NA	AA	NA	NA	AA	NA	GG	AA	AG	AG	AG	GG	GG	AG	AA	AG	NA	AG	NA	GG	AG	AG	AG	GG	NA	AG	AA	AG	GG	GG	AG	AG	GG	AG	NA	GG	AG	AG	GG
AX-109859361	T/C	1A	521901757	+	NA	NA	NA	NA	NA	NA	CC	TT	CC	CC	TT	CC	CC	CC	CC	CC	CC	CC	CC	CC	TT	CC	CC	CC	CC	CC	CC	CC	CC	CC	CC	CC	CC	CC	CC	CC	CC	CC	CC	CC	CC	CC	CC	CC	CC
AX-109291705	T/C	1A	521943264	+	NA	NA	NA	NA	NA	NA	CC	TT	CC	CC	TT	CC	CC	CC	CC	CC	CC	CC	CC	CC	TT	CC	CC	CC	CC	CC	CC	CC	CC	CC	CC	CC	CC	CC	CC	CC	CC	CC	CC	CC	CC	CC	CC	CC	CC
AX-110971776	T/C	1A	521948120	+	NA	NA	NA	NA	NA	NA	CC	TT	CC	CC	TT	CC	CC	CC	CC	CC	CC	CC	CC	CC	TT	CC	CC	CC	CC	CC	CC	CC	CC	CC	CC	CC	CC	CC	CC	CC	CC	CC	CC	CC	CC	CC	CC	CC	CC
AX-109836653	A/G	1A	521987272	+	NA	NA	NA	NA	NA	NA	GG	AA	GG	GG	AA	GG	GG	GG	GG	GG	GG	GG	GG	GG	AA	GG	GG	GG	GG	GG	GG	GG	GG	GG	GG	GG	GG	GG	GG	GG	GG	GG	GG	GG	GG	GG	GG	GG	GG
AX-110560002	T/C	1A	522124848	+	NA	NA	NA	NA	NA	NA	CC	TT	CC	CC	TT	CC	CC	CC	CC	CC	CC	CC	CC	CC	TT	CC	CC	CC	CC	CC	CC	CC	CC	CC	CC	CC	CC	CC	CC	CC	CC	CC	CC	CC	CC	CC	CC	CC	CC
AX-110597663	A/G	1A	522132070	+	NA	NA	NA	NA	NA	NA	AA	GG	AA	AA	GG	AA	AA	AA	AA	AA	AA	AA	AA	AA	GG	AA	AA	AA	AA	AA	AA	AA	AA	AA	AA	AA	AA	AA	AA	AA	AA	AA	AA	AA	AA	AA	AA	AA	AA
AX-111079826	T/C	1A	522149465	+	NA	NA	NA	NA	NA	NA	CC	TT	CC	CC	TT	CC	CC	CC	CC	CC	CC	CC	CC	CC	TT	CC	CC	CC	CC	CC	CC	CC	CC	CC	CC	CC	CC	CC	CC	CC	CC	CC	CC	CC	CC	CC	CC	CC	CC
AX-111761395	T/C	1A	522915087	+	NA	NA	NA	NA	NA	NA	TT	CC	TT	TT	CC	TT	TT	CC	TT	TT	TT	TT	TT	CC	CC	TT	TT	TT	TT	TT	TT	TT	TT	TT	TT	TT	CC	TT	TT	TT	TT	TT	TT	TT	TT	TT	TT	TT	TT
AX-109425297	T/C	1A	523030643	+	NA	NA	NA	NA	NA	NA	TT	CC	TT	TT	CC	TT	TT	CC	TT	TT	TT	TT	TT	CC	CC	TT	TT	TT	TT	TT	NA	TT	TT	TT	TT	TT	CC	TT	TT	TT	TT	TT	TT	TT	TT	TT	TT	TT	TT
AX-110026141	T/G	1A	524387425	+	NA	NA	NA	NA	NA	NA	TT	GG	TT	TT	GG	TT	TT	GG	TT	TT	TT	TT	TT	GG	GG	TT	TT	TT	TT	TT	NA	TT	TT	TT	TT	TT	GG	TT	TT	TT	TT	TT	TT	TT	TT	TT	TT	TT	TT
AX-111128415	A/G	1A	527738028	+	NA	NA	NA	NA	NA	NA	GG	AA	GG	GG	AA	GG	GG	GG	GG	GG	GG	GG	GG	GG	AA	GG	GG	GG	GG	GG	GG	GG	GG	GG	GG	GG	GG	GG	GG	GG	GG	GG	GG	GG	GG	GG	GG	GG	GG
AX-110122042	T/C	1A	528633639	+	NA	NA	NA	NA	NA	NA	TT	CC	TT	TT	CC	TT	TT	CC	TT	TT	TT	TT	TT	CC	CC	TT	TT	TT	TT	TT	TT	TT	TT	TT	TT	TT	CC	TT	TT	TT	TT	TT	TT	TT	TT	TT	TT	TT	TT
AX-110049263	T/C	1A	529255784	+	NA	NA	NA	NA	NA	NA	TT	CC	TT	TT	CC	TT	TT	CC	TT	TT	TT	TT	TT	CC	CC	TT	TT	TT	TT	TT	TT	TT	TT	TT	TT	TT	CC	TT	TT	TT	TT	TT	TT	TT	TT	TT	TT	TT	TT
AX-109938803	T/C	1A	529583616	+	NA	NA	NA	NA	NA	NA	TT	CC	TT	TT	CC	TT	TT	CC	TT	TT	TT	TT	TT	CC	CC	TT	TT	TT	TT	TT	TT	TT	TT	TT	TT	TT	CC	TT	TT	TT	TT	TT	TT	TT	TT	TT	TT	TT	TT
AX-109004702	A/G	1A	531059828	+	NA	NA	NA	NA	NA	NA	GG	GG	GG	GG	GG	GG	GG	GG	GG	GG	GG	GG	GG	GG	GG	GG	GG	GG	GG	GG	GG	GG	GG	GG	GG	GG	GG	GG	GG	GG	GG	GG	GG	GG	GG	GG	GG	GG	GG
AX-109446092	A/C	1A	531332952	+	NA	NA	NA	NA	NA	NA	AA	AA	AA	AA	AA	AA	AA	AA	AA	AA	AA	AA	AA	AA	AA	AA	AA	AA	AA	AA	AA	AA	AA	AA	AA	AA	AA	AA	AA	AA	AA	AA	AA	AA	AA	AA	AA	AA	AA
AX-111064559	T/C	1A	531358038	+	NA	NA	NA	NA	NA	NA	TT	CC	TT	TT	CC	TT	TT	TT	TT	TT	CC	TT	TT	TT	TT	TT	TT	TT	TT	TT	TT	TT	TT	TT	TT	TT	CC	TT	TT	TT	TT	TT	TT	TT	TT	TT	TT	TT	TT
AX-110674338	A/G	1A	531480978	+	NA	NA	NA	NA	NA	NA	GG	AA	GG	GG	AA	GG	GG	GG	GG	GG	GG	GG	GG	GG	GG	GG	GG	GG	GG	GG	GG	GG	GG	GG	GG	GG	GG	GG	GG	GG	GG	GG	GG	GG	GG	GG	GG	GG	GG
AX-111512044	T/G	1A	531869042	+	NA	NA	NA	NA	NA	NA	TG	TT	TG	GG	TT	GG	TG	TG	GG	TG	TT	TG	TG	TG	TT	TG	TG	GG	NA	TG	TG	GG	GG	GG	GG	TG	TT	TT	TG	TT	TG	GG	TG	TT	GG	TG	GG	TG	NA
AX-109408386	T/C	1A	532065433	+	NA	NA	NA	NA	NA	NA	TT	TT	CC	CC	TT	TT	TT	CC	TT	TT	TT	TT	TT	TT	TT	TT	TT	CC	TT	CC	TT	CC	CC	TT	CC	TT	TT	TT	CC	TT	CC	CC	TT	TT	TC	TT	CC	TT	TT
AX-109105167	A/G	1A	532073164	+	NA	NA	NA	NA	NA	NA	GG	GG	AA	AA	GG	GG	GG	AA	GG	GG	GG	GG	GG	GG	GG	GG	GG	AA	GG	AA	GG	AA	AA	GG	AA	GG	GG	GG	AA	GG	AA	AA	GG	GG	NA	GG	AA	GG	GG
AX-110909710	T/C	1A	532262547	+	NA	NA	NA	NA	NA	NA	TT	CC	TT	TT	TT	TT	TT	CC	TT	TT	TT	CC	CC	TT	CC	TT	CC	CC	TT	CC	NA	TT	TT	CC	TT	TT	CC	TT	CC	CC	TT	TT	CC	TT	TT	CC	TT	TT	CC
AX-111054747	A/G	1A	532385473	+	NA	NA	NA	NA	NA	NA	GG	AA	GG	GG	AA	GG	GG	GG	GG	GG	GG	GG	GG	GG	AA	GG	GG	GG	GG	AA	GG	GG	GG	GG	GG	AA	GG	AA	GG	AA	GG	GG	GG	AA	GG	GG	GG	GG	GG
AX-109863129	T/G	1A	532673880	+	NA	NA	NA	NA	NA	NA	TT	TT	GG	GG	TT	TT	TT	GG	GG	TT	TT	TT	TT	TT	TT	GG	GG	GG	GG	TT	TT	GG	GG	TT	GG	TT	GG	TT	GG	TT	TT	GG	TT	TT	TG	TT	GG	TT	TT
AX-111452805	A/C	1A	532935325	+	NA	NA	NA	NA	NA	NA	CC	CC	AA	AA	CC	CC	CC	AA	CC	CC	CC	CC	CC	CC	CC	CC	CC	AA	CC	CC	CC	AA	AA	CC	AC	CC	CC	CC	AA	CC	CC	AA	CC	CC	AC	CC	AA	CC	CC
AX-111029377	T/C	1A	533323218	+	NA	NA	NA	NA	NA	NA	TT	TT	TT	TT	TT	TT	TT	TT	TT	TT	TT	TT	TT	TT	TT	TT	TT	TT	TT	TT	TT	TT	TT	TT	TT	TT	TT	TT	TT	TT	TT	TT	TT	TT	TT	TT	TT	TT	TT
AX-94976888	A/T	1A	533447513	+	NA	NA	NA	NA	NA	NA	AA	AA	AA	AA	AA	AA	AA	AA	AA	AA	AA	AA	AA	AA	AA	AA	AA	AA	AA	AA	AA	AA	AA	AA	AA	AA	AA	AA	AA	AA	AA	AA	AA	AA	AA	AA	AA	AA	AA
AX-110673287	C/G	1A	533671394	+	NA	NA	NA	NA	NA	NA	CC	GG	GG	GG	GG	CC	CC	GG	GG	CC	GG	CC	CC	CC	GG	GG	GG	GG	GG	GG	GG	GG	GG	GG	GG	GG	GG	GG	GG	GG	GG	GG	GG	GG	CG	CC	GG	CC	CC
AX-109302230	T/C	1A	533737180	+	NA	NA	NA	NA	NA	NA	TC	CC	CC	CC	CC	TC	TT	CC	CC	TT	CC	TT	TT	TT	CC	CC	CC	CC	CC	CC	CC	CC	CC	CC	CC	CC	CC	CC	CC	CC	CC	CC	CC	CC	NA	TT	CC	TT	NA
AX-111479453	A/G	1A	533764851	+	NA	NA	NA	NA	NA	NA	AA	GG	AA	AA	GG	AA	AA	AA	AA	AA	AA	AA	AA	AA	GG	AA	AA	AA	AA	AA	AA	AA	AA	AA	AA	AA	AA	AA	AA	AA	AA	AA	AA	GG	AA	AA	AA	AA	AA
AX-108760958	T/C	1A	534025922	+	NA	NA	NA	NA	NA	NA	TT	TT	CC	CC	TT	TT	TT	CC	CC	TT	CC	TT	TT	TT	TT	CC	CC	CC	CC	CC	CC	CC	CC	CC	CC	CC	CC	CC	CC	CC	CC	CC	CC	TT	CC	TT	CC	TT	TT
AX-111687975	A/G	1A	534055716	+	NA	NA	NA	NA	NA	NA	AA	GG	GG	GG	GG	AA	AA	GG	GG	AA	GG	AA	AA	AA	GG	GG	GG	GG	GG	GG	GG	GG	GG	GG	GG	GG	GG	GG	GG	GG	GG	GG	GG	GG	AG	AA	GG	AA	AA
AX-109094916	T/G	1A	534060608	+	NA	NA	NA	NA	NA	NA	GG	TT	GG	GG	TT	GG	GG	GG	GG	GG	GG	GG	GG	GG	TT	GG	GG	GG	GG	GG	GG	GG	GG	GG	GG	GG	GG	GG	GG	GG	GG	GG	GG	TT	GG	GG	GG	GG	GG
AX-86178153	C/G	1A	534201557	+	NA	NA	NA	NA	NA	NA	CC	GG	GG	GG	GG	CC	CC	GG	GG	CC	GG	CC	CC	CC	GG	GG	GG	GG	GG	GG	GG	GG	GG	GG	GG	GG	GG	GG	GG	GG	GG	GG	GG	GG	CG	GG	GG	CC	CC
AX-109621954	T/C	1A	534419894	+	NA	NA	NA	NA	NA	NA	CC	TT	TT	TT	TT	CC	CC	TT	TT	CC	TT	CC	CC	CC	TT	TT	TT	TT	TT	TT	TT	TT	TT	TT	TT	TT	TT	TT	TT	TT	TT	TT	TT	TT	TC	TT	TT	CC	CC
AX-94433660	A/G	1A	534565713	+	NA	NA	NA	NA	NA	NA	GG	AA	AA	AA	AA	GG	GG	AA	AA	GG	AA	GG	GG	GG	AA	AA	AA	AA	AA	AA	AA	AA	AA	AA	AA	AA	AA	AA	AA	AA	AA	AA	AA	AA	AG	AA	AA	AA	GG
AX-109489075	T/C	1A	534839220	+	NA	NA	NA	NA	NA	NA	CC	TT	TT	TT	TT	CC	CC	TT	TT	CC	TT	CC	CC	CC	TT	TT	TT	TT	TT	TT	TT	TT	TT	TT	TT	TT	TT	TT	TT	TT	TT	TT	TT	TT	TC	TT	TT	TT	CC
AX-111485169	T/G	1A	534849354	+	NA	NA	NA	NA	NA	NA	TT	GG	GG	GG	GG	TT	TT	GG	GG	TT	GG	TT	TT	TT	GG	GG	GG	GG	GG	GG	GG	GG	GG	GG	GG	GG	GG	GG	GG	GG	GG	GG	GG	GG	TG	GG	GG	GG	TT
AX-110379520	A/G	1A	534974982	+	NA	NA	NA	NA	NA	NA	GG	GG	AA	AA	GG	GG	GG	AA	GG	GG	AA	GG	GG	GG	GG	GG	GG	AA	GG	GG	AA	AA	AA	AA	AA	AA	GG	AA	AA	AA	GG	AA	AA	GG	AG	GG	AA	GG	GG
AX-111506913	A/C	1A	535279797	+	NA	NA	NA	NA	NA	NA	CC	AA	CC	CC	NA	CC	CC	CC	CC	CC	CC	CC	CC	CC	AA	CC	CC	CC	CC	CC	CC	CC	CC	CC	CC	CC	CC	CC	CC	CC	CC	CC	CC	CC	CC	CC	CC	CC	CC
AX-110398021	T/G	1A	535302162	+	NA	NA	NA	NA	NA	NA	GG	TT	GG	GG	TT	GG	GG	GG	GG	GG	GG	GG	GG	GG	TT	GG	GG	GG	GG	GG	GG	GG	GG	GG	GG	GG	GG	GG	GG	GG	GG	GG	GG	GG	GG	GG	GG	GG	GG
AX-109338114	T/C	1A	535323443	+	NA	NA	NA	NA	NA	NA	CC	CC	TT	TT	CC	CC	CC	TT	TT	CC	TT	CC	CC	CC	CC	TT	TT	TT	TT	TT	TT	TT	TT	TT	TT	TT	TT	TT	TT	TT	CC	TT	TT	TT	TC	TT	TT	TT	CC
AX-108762060	T/C	1A	535339764	+	NA	NA	NA	NA	NA	NA	CC	CC	TT	TT	CC	CC	CC	TT	TT	CC	TT	CC	CC	CC	CC	TT	TT	TT	TT	TT	TT	TT	TT	TT	TT	TT	TT	TT	TT	TT	TT	TT	TT	TT	TC	TT	TT	TT	CC
AX-110980965	A/G	1A	535390593	+	NA	NA	NA	NA	NA	NA	AA	GG	AA	AA	GG	AA	AA	AA	AA	AA	AA	AA	AA	AA	GG	AA	AA	AA	AA	AA	AA	AA	AA	AA	AA	AA	AA	AA	AA	AA	AA	AA	AA	AA	AA	AA	AA	AA	AA
AX-109580770	A/G	1A	535394925	+	NA	NA	NA	NA	NA	NA	AA	AA	GG	GG	AA	AA	AA	GG	GG	AA	GG	AA	AA	AA	AA	GG	GG	GG	GG	GG	GG	GG	GG	GG	GG	GG	AA	GG	GG	GG	AA	GG	GG	AA	AG	GG	GG	AA	AA
AX-109957442	A/C	1A	535402002	+	NA	NA	NA	NA	NA	NA	AA	AA	CC	CC	AA	AA	AA	CC	CC	AA	CC	AA	AA	AA	AA	CC	CC	CC	CC	CC	CC	CC	CC	CC	CC	CC	AA	CC	CC	CC	AA	CC	CC	AA	AC	CC	CC	AA	AA
AX-109923808	A/G	1A	535416481	+	NA	NA	NA	NA	NA	NA	GG	GG	AA	AA	GG	GG	GG	AA	AA	GG	AA	GG	GG	GG	GG	AA	AA	AA	AA	AA	AA	AA	AA	AA	AA	AA	GG	AA	AA	AA	GG	AA	AA	GG	AG	AA	AA	GG	GG
AX-110959058	T/C	1A	535422769	+	NA	NA	NA	NA	NA	NA	TT	CC	TT	TT	CC	TT	TT	TT	TT	TT	TT	TT	TT	TT	CC	TT	TT	TT	TT	TT	TT	TT	TT	TT	TT	TT	TT	TT	TT	TT	TT	TT	TT	TT	TT	TT	TT	TT	TT
AX-110524127	C/G	1A	535434495	+	NA	NA	NA	NA	NA	NA	CC	CC	GG	GG	NA	CC	CC	GG	GG	CC	GG	CC	CC	CC	CC	GG	GG	GG	GG	GG	GG	GG	GG	GG	GG	GG	GG	GG	GG	GG	GG	GG	GG	GG	CG	GG	GG	GG	CC
AX-109530053	T/G	1A	535444846	+	NA	NA	NA	NA	NA	NA	TT	TT	GG	GG	TT	TT	TT	GG	GG	TT	TT	TT	TT	TT	TT	GG	GG	GG	GG	GG	TT	GG	GG	GG	GG	TT	GG	TT	GG	TT	GG	GG	TT	GG	TG	GG	GG	GG	TT
AX-109981273	A/G	1A	535451786	+	NA	NA	NA	NA	NA	NA	GG	AA	GG	GG	AG	GG	GG	GG	GG	GG	GG	GG	GG	GG	AA	GG	GG	GG	GG	GG	GG	GG	GG	GG	GG	GG	GG	GG	GG	GG	GG	GG	GG	GG	GG	GG	GG	GG	GG
AX-109849752	A/C	1A	535716169	+	NA	NA	NA	NA	NA	NA	AA	AA	CC	CC	AA	AA	AA	CC	CC	AA	AA	AA	AA	AA	AA	CC	CC	CC	CC	CC	AA	CC	CC	CC	AA	AA	CC	AA	CC	AA	CC	CC	AA	CC	AC	CC	CC	CC	AA
AX-111826929	A/G	1A	535756654	+	NA	NA	NA	NA	NA	NA	AA	AA	GG	GG	AA	AA	AA	GG	GG	AA	AA	AA	AA	AA	AA	GG	GG	GG	GG	GG	NA	GG	GG	GG	AA	AA	GG	AA	GG	AA	GG	GG	AA	GG	AG	GG	GG	GG	AA
AX-111456614	T/C	1A	535768249	+	NA	NA	NA	NA	NA	NA	TT	TT	CC	CC	TT	TT	NA	CC	CC	TT	TT	TT	TT	TT	TT	CC	CC	CC	NA	CC	TT	CC	CC	CC	TT	TT	CC	TT	CC	TT	TT	CC	TT	CC	TC	CC	CC	CC	TT
AX-109903014	A/C	1A	536207822	+	NA	NA	NA	NA	NA	NA	AA	AA	CC	CC	AA	AA	AA	CC	CC	AA	AA	AA	AA	AA	AA	CC	CC	CC	CC	AA	AA	CC	CC	CC	AA	AA	CC	AA	CC	AA	AA	CC	AA	CC	AC	CC	CC	CC	AA
AX-111653348	T/C	1A	536426443	+	NA	NA	NA	NA	NA	NA	TT	CC	TT	TT	CC	TT	TT	TT	CC	TT	CC	TT	TT	TT	CC	CC	CC	TT	CC	CC	CC	TT	TT	TT	CC	CC	CC	CC	TT	CC	CC	TT	CC	CC	TT	CC	TT	CC	TT
AX-108740522	A/G	1A	536436663	+	NA	NA	NA	NA	NA	NA	AA	GG	AA	AA	GG	AA	AA	AA	GG	AA	GG	AA	AA	AA	GG	GG	GG	AA	GG	AA	GG	AA	AA	AA	GG	GG	GG	GG	AA	GG	GG	AA	GG	GG	AA	GG	AA	GG	AA
AX-110472708	T/C	1A	536601816	+	NA	NA	NA	NA	NA	NA	CC	TT	CC	CC	TT	CC	CC	CC	TT	CC	TT	CC	CC	CC	TT	TT	TT	CC	TT	TT	TT	CC	CC	CC	TT	TT	TT	TT	CC	TT	TT	CC	TT	TT	CC	TT	CC	TT	CC
AX-110966780	T/C	1A	536642268	+	NA	NA	NA	NA	NA	NA	CC	TT	CC	CC	TT	CC	CC	CC	CC	CC	NA	CC	CC	CC	TT	CC	CC	CC	NA	CC	CC	CC	CC	CC	CC	CC	CC	CC	CC	CC	CC	CC	CC	CC	CC	CC	CC	CC	CC
AX-110095330	A/G	1A	536660255	+	NA	NA	NA	NA	NA	NA	GG	GG	GG	GG	GG	GG	GG	GG	AA	GG	AA	GG	GG	GG	GG	AA	AA	GG	AA	AA	AA	GG	GG	GG	AA	AA	AA	AA	GG	AA	GG	GG	AA	AA	GG	AA	GG	AA	GG
AX-110363276	C/G	1A	536666081	+	NA	NA	NA	NA	NA	NA	GG	GG	GG	GG	GG	GG	GG	GG	CC	GG	CC	GG	GG	GG	GG	CC	CC	GG	CC	CC	CC	GG	GG	GG	CC	CC	CC	CC	GG	CC	GG	GG	CC	CC	GG	CC	GG	CC	GG
AX-110472728	T/C	1A	536810766	+	NA	NA	NA	NA	NA	NA	TT	CC	TT	TT	CC	TT	TT	TT	CC	TT	CC	TT	TT	TT	CC	CC	CC	TT	CC	CC	CC	TT	TT	TT	CC	CC	CC	CC	TT	CC	CC	TT	CC	CC	TT	CC	TT	CC	TT
AX-110530946	T/G	1A	536880318	+	NA	NA	NA	NA	NA	NA	GG	TT	GG	GG	TG	GG	GG	GG	GG	GG	TT	GG	GG	GG	TT	GG	GG	GG	GG	GG	GG	GG	GG	GG	GG	GG	GG	GG	GG	GG	GG	GG	GG	GG	GG	GG	GG	GG	GG
AX-110142186	T/C	1A	536927512	+	NA	NA	NA	NA	NA	NA	TT	CC	CC	CC	CC	TT	TT	CC	TT	TT	CC	TT	TT	TT	CC	TT	TT	CC	TT	TT	TT	CC	CC	CC	TT	TT	TT	TT	CC	TT	TT	CC	TT	TT	TC	TT	CC	TT	TT
AX-110451271	T/C	1A	536959958	+	NA	NA	NA	NA	NA	NA	TT	CC	CC	CC	CC	TT	TT	CC	TT	TT	CC	TT	TT	TT	CC	TT	TT	CC	TT	TT	TT	CC	CC	CC	TT	TT	TT	TT	CC	TT	TT	CC	TT	TT	TC	TT	CC	TT	TT
AX-108880253	A/G	1A	537046264	+	NA	NA	NA	NA	NA	NA	AA	GG	GG	GG	GG	AA	AA	GG	AA	AA	GG	AA	AA	AA	GG	AA	AA	GG	AA	AA	AA	GG	GG	GG	AA	AA	AA	AA	GG	AA	AA	GG	AA	AA	AG	AA	GG	AA	AA
AX-109450963	T/C	1A	537062312	+	NA	NA	NA	NA	NA	NA	CC	TT	CC	CC	TT	CC	CC	CC	CC	CC	TT	CC	CC	CC	TT	CC	CC	CC	CC	CC	CC	CC	CC	CC	CC	CC	CC	CC	CC	CC	CC	CC	CC	CC	CC	CC	CC	CC	CC
AX-111028735	A/T	1A	537072032	+	NA	NA	NA	NA	NA	NA	AA	TT	AA	AA	TT	AA	AA	AA	AA	AA	TT	AA	AA	AA	TT	AA	AA	AA	AA	AA	AA	AA	AA	AA	AA	AA	AA	AA	AA	AA	AA	AA	AA	AA	AA	AA	AA	AA	AA
AX-109821562	T/C	1A	537075264	+	NA	NA	NA	NA	NA	NA	CC	TT	CC	CC	NA	CC	CC	CC	CC	CC	TT	CC	CC	CC	TT	CC	CC	CC	CC	CC	CC	CC	CC	CC	CC	CC	CC	CC	CC	CC	CC	CC	CC	CC	CC	CC	CC	CC	CC
AX-110019639	T/C	1A	537081071	+	NA	NA	NA	NA	NA	NA	TT	CC	TT	TT	CC	TT	TT	TT	TT	TT	CC	TT	TT	TT	CC	TT	TT	TT	TT	TT	TT	NA	TT	TT	TT	TT	TT	TT	TT	TT	TT	TT	TT	TT	TT	TT	TT	TT	TT
AX-110562440	A/G	1A	537353589	+	NA	NA	NA	NA	NA	NA	GG	AA	GG	GG	AA	GG	GG	GG	GG	GG	AA	GG	GG	GG	AA	GG	GG	GG	GG	GG	GG	GG	GG	GG	GG	GG	GG	GG	GG	GG	GG	GG	GG	GG	GG	GG	GG	GG	GG
AX-110597912	T/C	1A	537536932	+	NA	NA	NA	NA	NA	NA	CC	TT	CC	CC	TT	CC	CC	CC	CC	CC	TT	CC	CC	CC	TT	CC	CC	CC	CC	CC	CC	CC	CC	CC	CC	CC	CC	CC	CC	CC	CC	CC	CC	CC	CC	CC	CC	CC	CC
AX-89516631	T/C	1A	537551572	+	NA	NA	NA	NA	NA	NA	TT	CC	TT	TT	CC	TT	TT	TT	TT	TT	CC	TT	TT	TT	CC	TT	TT	TT	TT	TT	TT	TT	TT	TT	TT	TT	TT	TT	TT	TT	TT	TT	TT	TT	TT	TT	TT	TT	TT
AX-109971811	A/C	1A	537619068	+	NA	NA	NA	NA	NA	NA	AA	CC	AA	AA	CC	AA	AA	AA	AA	AA	CC	AA	AA	AA	CC	AA	AA	AA	AA	AA	AA	AA	AA	AA	AA	AA	AA	AA	AA	AA	AA	AA	AA	AA	AA	AA	AA	AA	AA
AX-89528363	A/G	1A	537826012	+	NA	NA	NA	NA	NA	NA	GG	AA	GG	GG	AA	GG	GG	GG	GG	GG	AA	GG	GG	GG	AA	GG	GG	GG	GG	GG	GG	GG	GG	GG	GG	GG	GG	GG	GG	GG	GG	GG	GG	GG	GG	GG	GG	GG	GG
AX-111718097	T/C	1A	537828607	+	NA	NA	NA	NA	NA	NA	TT	CC	TT	TT	CC	TT	TT	TT	TT	TT	CC	TT	TT	TT	CC	TT	TT	TT	TT	TT	TT	TT	TT	TT	TT	TT	TT	TT	TT	TT	TT	TT	TT	TT	TT	TT	TT	TT	TT
AX-111234298	T/C	1A	537890865	+	NA	NA	NA	NA	NA	NA	TT	CC	TT	TT	CC	TT	TT	TT	TT	TT	CC	TT	TT	TT	CC	TT	TT	TT	TT	TT	TT	TT	TT	TT	TT	TT	TT	TT	TT	TT	TT	TT	TT	TT	TT	TT	TT	TT	TT
AX-108842729	T/C	1A	538521388	+	NA	NA	NA	NA	NA	NA	CC	TT	CC	CC	TT	CC	CC	CC	CC	CC	TT	CC	CC	CC	TT	CC	CC	CC	CC	CC	CC	CC	CC	CC	CC	CC	CC	CC	CC	CC	CC	CC	CC	CC	CC	CC	CC	CC	CC
AX-110420426	A/G	1A	538605978	+	NA	NA	NA	NA	NA	NA	AA	GG	AA	AA	GG	AA	AA	AA	AA	AA	GG	AA	AA	AA	GG	AA	AA	AA	AA	AA	AA	AA	AA	AA	AA	AA	AA	AA	AA	AA	AA	AA	AA	AA	AA	AA	AA	AA	AA
AX-109909778	T/C	1A	538670502	+	NA	NA	NA	NA	NA	NA	CC	TT	CC	CC	TT	CC	CC	CC	CC	CC	TT	CC	CC	CC	TT	CC	CC	CC	CC	CC	CC	CC	CC	CC	CC	CC	CC	CC	CC	CC	CC	CC	CC	CC	CC	CC	CC	CC	CC
AX-109873558	A/G	1A	538763622	+	NA	NA	NA	NA	NA	NA	GG	AA	GG	GG	AA	GG	GG	GG	GG	GG	AA	GG	GG	GG	AA	GG	GG	GG	GG	GG	GG	GG	GG	GG	GG	GG	GG	GG	GG	GG	GG	GG	GG	GG	GG	GG	GG	GG	GG
AX-109908980	A/C	1A	538776422	+	NA	NA	NA	NA	NA	NA	CC	AA	CC	CC	AA	CC	CC	CC	CC	CC	AA	CC	CC	CC	AA	CC	CC	CC	CC	CC	CC	CC	CC	CC	CC	CC	CC	CC	CC	CC	CC	CC	CC	CC	CC	CC	CC	CC	CC
AX-109325400	T/C	1A	539268290	+	NA	NA	NA	NA	NA	NA	CC	TC	CC	CC	TC	CC	CC	CC	CC	CC	TC	CC	CC	CC	TT	CC	CC	CC	CC	CC	CC	CC	CC	CC	CC	CC	CC	CC	CC	CC	CC	CC	CC	CC	CC	CC	CC	CC	CC
AX-109582696	T/C	1A	539275600	+	NA	NA	NA	NA	NA	NA	CC	TT	CC	CC	TT	CC	CC	CC	CC	CC	TT	CC	CC	CC	TT	CC	CC	CC	CC	CC	CC	CC	CC	CC	CC	CC	CC	CC	CC	CC	CC	CC	CC	CC	CC	CC	CC	CC	CC
AX-110571229	A/G	1A	539970107	+	NA	NA	NA	NA	NA	NA	GG	GG	AA	AA	GG	GG	GG	AA	GG	GG	GG	GG	GG	GG	GG	GG	GG	AA	GG	AA	AA	AA	AA	AA	AA	AA	AA	AA	AA	AA	AA	AA	AA	AA	AG	GG	AA	AA	GG
AX-109428760	A/C	1A	539978222	+	NA	NA	NA	NA	NA	NA	CC	CC	CC	CC	CC	AA	CC	CC	AA	CC	CC	CC	CC	CC	CC	AA	AA	CC	AA	AA	AA	CC	CC	CC	AA	AA	AA	AA	CC	AA	AA	CC	AA	AA	CC	CC	CC	AA	CC
AX-111654095	T/C	1A	540048458	+	NA	NA	NA	NA	NA	NA	TT	TT	TT	TT	TT	CC	TT	TT	CC	TT	TT	TT	TT	TT	TT	CC	CC	TT	CC	CC	CC	TT	TT	TT	CC	CC	CC	CC	TT	CC	CC	TT	CC	CC	TT	TT	TT	CC	TT
AX-110400367	T/C	1A	540139544	+	NA	NA	NA	NA	NA	NA	CC	CC	TT	TT	CC	CC	CC	CC	CC	CC	CC	CC	CC	CC	CC	CC	CC	TT	CC	CC	CC	TT	TT	TT	TT	CC	TT	TT	TT	TT	CC	NA	TT	TT	TC	CC	TT	TT	CC
AX-111213448	A/G	1A	540396333	+	NA	NA	NA	NA	NA	NA	AA	AA	GG	NA	AA	AA	AA	GG	AA	AA	AA	AA	AA	AA	AA	AA	AA	GG	AA	AA	AA	GG	GG	AA	AA	AA	AA	AA	GG	AA	AA	GG	AA	AA	AG	AA	GG	AA	AA
AX-109447536	A/G	1A	540399078	+	NA	NA	NA	NA	NA	NA	AA	AA	GG	GG	AA	AA	AA	GG	AA	AA	AA	AA	AA	AA	AA	AA	AA	GG	AA	AA	AA	GG	GG	AA	AA	AA	AA	AA	GG	AA	AA	GG	AA	AA	AG	AA	GG	AA	AA
AX-89373031	A/C	1A	540648013	+	NA	NA	NA	NA	NA	NA	AA	CC	CC	CC	CC	AA	AA	CC	AA	AA	CC	AA	AA	AA	CC	AA	AA	CC	AA	AA	AA	CC	CC	AA	AA	AA	AA	AA	CC	AA	AA	CC	AA	AA	AC	AA	CC	AA	AA
AX-108770145	T/G	1A	540656663	+	NA	NA	NA	NA	NA	NA	TT	GG	GG	GG	GG	TT	TT	GG	TT	TT	GG	TT	TT	TT	GG	TT	TT	GG	TT	TT	TT	GG	GG	TT	TT	TT	TT	TT	GG	TT	TT	GG	TT	TT	TG	TT	GG	TT	TT
AX-110414542	T/G	1A	540667921	+	NA	NA	NA	NA	NA	NA	GG	TT	TT	TT	TT	GG	GG	TT	GG	GG	TT	GG	GG	GG	TT	GG	GG	TT	GG	GG	GG	TT	TT	GG	GG	GG	GG	GG	TT	GG	GG	TT	GG	GG	TG	GG	TT	GG	GG
AX-110905309	C/G	1A	540730311	+	NA	NA	NA	NA	NA	NA	CC	GG	CC	CC	NA	CC	CC	GG	CC	CC	GG	CC	CC	CC	GG	CC	CC	CC	CC	CC	CC	CC	CC	CC	CC	CC	CC	CC	CC	CC	CC	CC	CC	CC	CC	CC	CC	CC	CC
AX-108767286	A/G	1A	540890740	+	NA	NA	NA	NA	NA	NA	AA	GG	GG	GG	GG	AA	AA	GG	AA	AA	GG	AA	AA	AA	GG	AA	AA	GG	AA	AA	AA	GG	GG	AA	AA	AA	AA	AA	GG	AA	AA	GG	AA	AA	AG	AA	GG	AA	AA
AX-111474637	T/C	1A	541073933	+	NA	NA	NA	NA	NA	NA	TT	CC	CC	CC	CC	TT	TT	CC	TT	TT	CC	TT	TT	TT	CC	TT	TT	CC	TT	TT	TT	CC	CC	TT	TT	TT	TT	TT	CC	TT	TT	CC	TT	TT	TC	TT	CC	TT	TT
AX-109031990	A/G	1A	541159007	+	NA	NA	NA	NA	NA	NA	NA	GG	GG	GG	GG	AA	AA	GG	AA	AA	GG	AA	AA	AA	GG	AA	AA	GG	AA	AA	AA	GG	GG	AA	AA	AA	AA	AA	GG	AA	NA	GG	AA	AA	AG	AA	GG	AA	AA
AX-109981793	C/G	1A	541236453	+	NA	NA	NA	NA	NA	NA	GG	CC	CC	CC	CG	GG	GG	CC	GG	GG	CC	GG	GG	GG	CC	GG	GG	CC	GG	GG	GG	CC	CC	GG	GG	GG	GG	GG	CC	GG	GG	CC	GG	GG	CG	GG	CC	GG	GG
AX-111571300	T/C	1A	541388664	+	NA	NA	NA	NA	NA	NA	TT	CC	CC	CC	CC	TT	TT	CC	TT	TT	CC	TT	TT	TT	CC	TT	TT	CC	TT	TT	TT	CC	CC	TT	TT	TT	TT	TT	CC	TT	TT	CC	TT	TT	TC	TT	CC	TT	TT
AX-86185079	T/C	1A	541469213	+	NA	NA	NA	NA	NA	NA	CC	NA	TC	TC	NA	CC	CC	TT	CC	CC	TT	CC	CC	CC	TT	CC	CC	TT	CC	CC	CC	TC	TT	CC	CC	CC	CC	CC	TT	CC	CC	TC	CC	CC	TC	CC	TC	CC	CC
AX-111065765	T/C	1A	541475310	+	NA	NA	NA	NA	NA	NA	TT	CC	CC	CC	CC	TT	NA	CC	TT	TT	CC	TT	TT	TT	CC	TT	TT	CC	TT	TT	TT	CC	CC	TT	TT	TT	TT	TT	CC	TT	TT	CC	TT	TT	TC	TT	CC	TT	TT
AX-111573424	A/G	1A	542082213	+	NA	NA	NA	NA	NA	NA	GG	AA	AA	AA	AA	GG	GG	AA	GG	GG	AA	GG	GG	GG	AA	GG	GG	AA	GG	GG	GG	AA	AA	GG	GG	GG	GG	GG	AA	GG	GG	AA	GG	GG	AG	GG	AA	GG	GG
AX-111683984	T/C	1A	542164470	+	NA	NA	NA	NA	NA	NA	TT	CC	CC	CC	CC	TT	TT	CC	TT	TT	CC	TT	TT	TT	CC	TT	TT	CC	TT	TT	TT	CC	CC	TT	TT	TT	TT	TT	CC	TT	TT	CC	TT	TT	TC	TT	CC	TT	TT
AX-109912468	T/C	1A	542188129	+	NA	NA	NA	NA	NA	NA	CC	TT	TT	TT	TT	CC	CC	TT	CC	CC	TT	CC	CC	CC	TT	CC	CC	TT	CC	CC	CC	TT	TT	CC	CC	CC	TT	TT	TT	TT	CC	TT	CC	TT	TC	CC	TT	CC	CC
AX-108957555	T/C	1A	542361459	+	NA	NA	NA	NA	NA	NA	CC	CC	TT	TT	CC	CC	CC	TT	CC	CC	TT	CC	CC	CC	TT	CC	CC	TT	CC	CC	CC	TT	TT	CC	CC	CC	TT	TT	TT	TT	CC	TT	CC	TT	TC	CC	TT	CC	CC
AX-110044439	A/C	1A	542404089	+	NA	NA	NA	NA	NA	NA	CC	CC	AA	AA	CC	CC	CC	AA	CC	CC	AA	CC	CC	CC	AA	CC	CC	AA	CC	CC	CC	AA	AA	CC	CC	CC	AA	AA	AA	AA	CC	AA	CC	AA	AC	CC	AA	CC	CC
AX-111043857	T/C	1A	542429785	+	NA	NA	NA	NA	NA	NA	CC	CC	TT	TT	CC	CC	CC	TT	CC	CC	TT	CC	CC	CC	TT	CC	CC	TT	CC	CC	CC	TT	TT	CC	CC	CC	TT	TT	TT	TT	CC	TT	CC	TT	TC	CC	TT	CC	CC
AX-108813396	A/G	1A	542441762	+	NA	NA	NA	NA	NA	NA	GG	GG	NA	AA	GG	GG	GG	AA	GG	GG	AA	GG	GG	GG	AA	GG	GG	AA	GG	GG	GG	AA	AA	GG	GG	GG	AA	AA	AA	AA	GG	AA	GG	AA	AG	GG	AA	GG	GG
AX-111149608	A/G	1A	542692511	+	NA	NA	NA	NA	NA	NA	GG	GG	AA	AA	GG	GG	GG	AA	GG	GG	AA	GG	GG	GG	AA	GG	GG	AA	GG	GG	GG	AA	AA	GG	GG	GG	AA	AA	AA	AA	GG	AA	GG	AA	AG	GG	AA	GG	GG
AX-109341206	T/C	1A	542723514	+	NA	NA	NA	NA	NA	NA	TT	TT	CC	CC	TT	TT	TT	CC	TT	TT	CC	TT	TT	TT	CC	TT	TT	CC	TT	TT	TT	CC	CC	TT	TT	TT	CC	CC	CC	CC	TT	CC	TT	CC	TC	TT	CC	TT	TT
AX-110986688	A/G	1A	542747918	+	NA	NA	NA	NA	NA	NA	AA	AA	GG	GG	AA	AA	AA	GG	AA	AA	GG	AA	AA	AA	GG	AA	AA	GG	AA	AA	AA	GG	GG	AA	AA	AA	GG	GG	GG	GG	AA	GG	AA	GG	AG	AA	GG	AA	AA
AX-110551474	A/C	1A	542827940	+	NA	NA	NA	NA	NA	NA	CC	CC	AA	AA	CC	CC	CC	AA	CC	CC	AA	CC	CC	CC	AA	CC	CC	AA	CC	CC	CC	AC	AA	CC	CC	CC	AA	AA	AA	AA	CC	AA	CC	AA	AC	CC	AA	CC	CC
AX-111151046	T/C	1A	542867345	+	NA	NA	NA	NA	NA	NA	CC	CC	TT	TT	CC	CC	CC	TT	CC	CC	TT	CC	CC	CC	TT	CC	CC	TT	CC	CC	CC	TC	TT	CC	CC	CC	TT	TT	TT	TT	CC	TT	CC	TT	TC	CC	TT	CC	CC
AX-108850971	T/C	1A	543139703	+	NA	NA	NA	NA	NA	NA	CC	CC	TT	TT	CC	CC	CC	TT	CC	CC	TT	CC	CC	CC	TT	CC	CC	TT	CC	CC	CC	TT	TT	CC	CC	CC	TT	TT	TT	TT	CC	TT	CC	TT	TC	CC	TT	CC	CC
AX-109370468	A/G	1A	543187044	+	NA	NA	NA	NA	NA	NA	GG	GG	AA	AA	GG	GG	GG	AA	GG	GG	AA	GG	GG	GG	AA	GG	GG	AA	GG	GG	GG	AA	AA	GG	GG	GG	AA	AA	AA	AA	GG	AA	GG	AA	AA	GG	AA	GG	GG
AX-108745439	A/G	1A	543190746	+	NA	NA	NA	NA	NA	NA	AA	AA	GG	GG	AA	AA	AA	GG	AA	AA	GG	AA	AA	AA	GG	AA	AA	GG	AA	GG	AA	GG	GG	AA	AA	AA	GG	GG	GG	GG	AA	GG	AA	GG	AG	AA	GG	AA	AA
AX-111582916	T/C	1A	543253376	+	NA	NA	NA	NA	NA	NA	TT	TT	CC	CC	TT	TT	TT	CC	TT	TT	CC	TT	TT	TT	CC	TT	TT	CC	TT	TT	TT	CC	CC	TT	TT	TT	CC	CC	CC	CC	TT	CC	TT	CC	TC	TT	CC	TT	TT
AX-111570550	A/G	1A	543386170	+	NA	NA	NA	NA	NA	NA	GG	GG	AA	AA	GG	GG	GG	AA	GG	GG	AA	GG	GG	GG	AA	GG	GG	AA	GG	GG	GG	AA	AA	GG	GG	GG	AA	AA	AA	AA	GG	AA	GG	AA	AG	GG	AA	GG	GG
AX-111688135	A/G	1A	543480297	+	NA	NA	NA	NA	NA	NA	AA	AA	GG	GG	AA	AA	AA	GG	AA	AA	GG	AA	AA	AA	GG	AA	AA	GG	AA	AA	AA	GG	GG	AA	AA	AA	GG	GG	GG	GG	AA	GG	AA	GG	AG	AA	GG	AA	AA
AX-108734580	T/C	1A	543618224	+	NA	NA	NA	NA	NA	NA	TT	TT	CC	CC	TT	TT	TT	CC	TT	TT	CC	TT	TT	TT	CC	TT	TT	CC	TT	TT	TT	CC	CC	TT	TT	TT	CC	CC	CC	CC	TT	CC	TT	CC	TC	TT	CC	TT	TT
AX-109400819	A/T	1A	543644975	+	NA	NA	NA	NA	NA	NA	TT	TT	AA	AA	TT	TT	TT	AA	TT	TT	AA	TT	TT	TT	AA	TT	TT	AA	TT	TT	TT	AA	AA	TT	TT	TT	AA	AA	AA	AA	TT	AA	TT	AA	AT	TT	AA	TT	TT
AX-110441349	A/G	1A	543689925	+	NA	NA	NA	NA	NA	NA	AA	AA	AG	GG	AA	AA	AA	GG	AA	AA	GG	AA	AA	AA	GG	AA	AA	GG	AA	AA	AA	GG	GG	AA	AA	AA	GG	GG	GG	GG	AA	GG	AA	GG	AG	AA	GG	AA	AA
AX-109650855	A/G	1A	543764119	+	NA	NA	NA	NA	NA	NA	AA	AA	GG	GG	AA	AA	AA	GG	AA	AA	GG	AA	AA	AA	GG	AA	AA	GG	AA	AA	AA	GG	GG	AA	AA	AA	GG	GG	GG	GG	AA	GG	AA	GG	AG	AA	GG	AA	AA
AX-109861530	A/C	1A	543929733	+	NA	NA	NA	NA	NA	NA	CC	CC	AA	AA	CC	CC	CC	AA	CC	CC	AA	CC	CC	CC	AA	CC	CC	AA	CC	CC	CC	AA	AA	CC	CC	CC	AA	AA	AA	AA	CC	AA	CC	AA	AC	CC	AA	CC	CC
AX-109506550	A/G	1A	543949426	+	NA	NA	NA	NA	NA	NA	GG	GG	AA	AA	GG	GG	GG	AA	GG	GG	AA	GG	GG	GG	AA	GG	GG	AA	GG	GG	GG	AA	AA	GG	GG	GG	AA	AA	AA	AA	GG	AA	GG	AA	AG	GG	AA	GG	GG
AX-110937452	T/C	1A	544035610	+	NA	NA	NA	NA	NA	NA	TT	TT	CC	CC	TT	TT	TT	CC	TT	TT	CC	TT	TT	TT	CC	TT	TT	CC	TT	CC	NA	CC	CC	TT	TT	TT	CC	CC	CC	CC	TT	CC	TT	CC	TC	TT	CC	TT	TT
AX-109473031	C/G	1A	544085787	+	NA	NA	NA	NA	NA	NA	GG	GG	CC	CC	GG	GG	GG	GG	GG	GG	CC	GG	GG	GG	CC	GG	GG	CC	GG	GG	GG	CC	CC	GG	CC	GG	GG	GG	CC	GG	GG	CC	GG	GG	CG	GG	CC	GG	GG
AX-110991294	A/C	1A	544149912	+	NA	NA	NA	NA	NA	NA	AA	AA	CC	CC	AA	AA	AA	CC	AA	AA	CC	AA	AA	AA	CC	AA	AA	CC	AA	CC	AA	CC	CC	AA	CC	AA	CC	CC	CC	CC	AA	CC	AA	CC	AC	AA	CC	AA	AA
AX-89427288	A/C	1A	544176397	+	NA	NA	NA	NA	NA	NA	CC	CC	AA	AA	CC	CC	CC	CC	CC	CC	AA	CC	CC	CC	AA	CC	CC	AA	CC	CC	CC	AA	AA	CC	AA	CC	CC	CC	AA	CC	CC	AA	CC	CC	AC	CC	AA	CC	CC
AX-111583223	A/G	1A	544196219	+	NA	NA	NA	NA	NA	NA	GG	GG	AA	AA	GG	GG	GG	AA	GG	GG	AA	GG	GG	GG	AA	GG	GG	AA	GG	GG	GG	AA	AA	GG	AA	GG	AA	AA	AA	AA	GG	AA	GG	AA	AG	GG	AA	GG	GG
AX-110072313	T/G	1A	544376155	+	NA	NA	NA	NA	NA	NA	TT	TT	GG	GG	TT	TT	TT	GG	TT	TT	GG	TT	TT	TT	GG	TT	TT	GG	TT	TT	TT	GG	GG	TT	GG	TT	GG	GG	GG	GG	TT	GG	TT	GG	TG	TT	GG	TT	TT
AX-110433259	A/G	1A	544389031	+	NA	NA	NA	NA	NA	NA	AA	AA	GG	GG	AA	AA	NA	AA	AA	AA	GG	AA	AA	AA	GG	AA	AA	GG	AA	AA	AA	GG	GG	AA	GG	AA	GG	GG	GG	GG	GG	GG	AA	GG	NA	AA	GG	AA	AA
AX-108940828	T/C	1A	544434606	+	NA	NA	NA	NA	NA	NA	TT	TT	CC	CC	TT	TT	TT	TT	TT	TT	CC	TT	TT	TT	CC	TT	TT	CC	TT	TT	TT	CC	CC	TT	CC	TT	CC	CC	CC	CC	TT	CC	TT	CC	TC	TT	CC	TT	TT
AX-111490895	T/C	1A	544457194	+	NA	NA	NA	NA	NA	NA	CC	CC	TT	TT	CC	CC	CC	CC	CC	CC	TT	CC	CC	CC	TT	CC	CC	TT	CC	CC	CC	TT	TT	CC	TT	CC	TT	TT	TT	TT	CC	TT	CC	TT	TC	CC	TT	CC	CC
AX-111099322	A/G	1A	544473817	+	NA	NA	NA	NA	NA	NA	AA	AA	GG	GG	AA	AA	AA	AA	AA	AA	GG	AA	AA	AA	GG	AA	AA	GG	AA	AA	AA	GG	GG	AA	GG	AA	GG	GG	GG	GG	AA	GG	AA	GG	AG	AA	GG	AA	AA
AX-111764127	A/G	1A	544497666	+	NA	NA	NA	NA	NA	NA	AG	AA	GG	GG	AA	AA	NA	NA	AA	AA	GG	AA	AA	AA	GG	AA	AA	GG	AA	GG	AA	GG	GG	AA	GG	AA	AG	AG	GG	AG	AG	GG	AA	AA	GG	AA	GG	AA	AA
AX-110378928	T/G	1A	544594992	+	NA	NA	NA	NA	NA	NA	GG	GG	TT	TT	GG	GG	GG	GG	GG	GG	TT	GG	GG	GG	TT	GG	GG	TT	GG	GG	GG	TT	TT	GG	TT	GG	GG	GG	TT	GG	GG	TT	GG	GG	TG	GG	TT	GG	GG
AX-110418726	T/C	1A	545756588	+	NA	NA	NA	NA	NA	NA	CC	CC	CC	CC	CC	CC	CC	TT	CC	CC	TT	CC	CC	CC	TT	CC	CC	CC	CC	TT	CC	CC	CC	CC	CC	CC	CC	CC	CC	CC	CC	CC	CC	CC	CC	CC	CC	CC	CC
AX-111662237	T/G	1A	545860197	+	NA	NA	NA	NA	NA	NA	GG	GG	GG	GG	GG	GG	GG	TT	GG	GG	TT	GG	GG	GG	TT	GG	GG	GG	GG	TT	GG	GG	GG	GG	GG	GG	TT	GG	GG	GG	GG	GG	GG	TT	GG	GG	GG	GG	GG
AX-110524849	A/G	1A	545869616	+	NA	NA	NA	NA	NA	NA	AA	AA	AA	AA	AA	AA	AA	GG	AA	AA	GG	AA	AA	AA	GG	AA	AA	AA	AA	GG	AA	AA	AA	AA	AA	AA	GG	AA	AA	AA	AA	AA	AA	GG	AA	AA	AA	AA	AA
AX-109437466	C/G	1A	545885982	+	NA	NA	NA	NA	NA	NA	CC	CC	CC	CC	CC	CC	CC	GG	CC	CC	GG	CC	CC	CC	GG	CC	CC	CC	CC	GG	CC	CC	CC	CC	CC	CC	GG	CC	CC	CC	CC	CC	CC	GG	CC	CC	CC	CC	CC
AX-110982898	A/G	1A	545924330	+	NA	NA	NA	NA	NA	NA	AA	AA	AA	AA	AA	AA	AA	GG	AA	AA	GG	AA	AA	AA	GG	AA	AA	AA	AA	GG	AA	AA	AA	AA	AA	AA	GG	AA	AA	AA	AA	AA	AA	GG	AA	AA	AA	AA	AA
AX-111520973	T/C	1A	546018057	+	NA	NA	NA	NA	NA	NA	TT	TT	TT	TT	TT	TT	TT	CC	TT	TT	CC	TT	TT	TT	CC	TT	TT	TT	TT	CC	TT	TT	TT	TT	TT	TT	CC	TT	TT	TT	TT	TT	TT	CC	TT	TT	TT	TT	TT
AX-111466144	T/C	1A	546049489	+	NA	NA	NA	NA	NA	NA	TT	TT	TT	TT	TT	TT	TT	CC	TT	TT	CC	TT	TT	TT	CC	TT	TT	TT	TT	CC	TT	TT	TT	TT	TT	TT	CC	TT	TT	TT	TT	TT	TT	CC	TT	TT	TT	TT	TT
AX-111019903	T/C	1A	546124529	+	NA	NA	NA	NA	NA	NA	TT	TT	TT	TT	TT	TT	TT	TT	TT	TT	CC	TT	TT	TT	CC	TT	TT	TT	TT	TT	TT	TT	TT	TT	TT	TT	CC	TT	TT	TT	TT	TT	TT	CC	TT	TT	TT	TT	TT
AX-111655340	T/C	1A	546178925	+	NA	NA	NA	NA	NA	NA	TT	TT	TT	TT	TT	TT	TT	TT	TT	TT	CC	TT	TT	TT	CC	TT	TT	TT	TT	TT	TT	TT	TT	TT	TT	TT	CC	TT	TT	TT	TT	TT	TT	CC	TT	TT	TT	TT	TT
AX-110098740	T/C	1A	546217425	+	NA	NA	NA	NA	NA	NA	TT	TT	TT	TT	TT	TT	TT	CC	TT	TT	CC	TT	TT	TT	CC	TT	TT	TT	TT	CC	TT	TT	TT	TT	TT	TT	CC	TT	TT	TT	TT	TT	TT	CC	TT	TT	TT	TT	TT
AX-111450961	A/G	1A	546502829	+	NA	NA	NA	NA	NA	NA	GG	GG	GG	GG	GG	GG	GG	AA	GG	GG	AA	GG	GG	GG	AA	GG	GG	GG	GG	AA	GG	GG	GG	GG	GG	GG	AA	GG	GG	GG	GG	GG	GG	AA	GG	GG	GG	GG	GG
AX-110029564	A/G	1A	547008793	+	NA	NA	NA	NA	NA	NA	AA	AA	AA	AA	AA	AA	AA	GG	AA	AA	AA	AA	AA	AA	AA	AA	AA	AA	AA	NA	AA	AA	AA	AA	AA	AA	GG	AA	AA	AA	AA	AA	AA	GG	AA	AA	AA	AA	AA
AX-111536049	T/C	1A	547274299	+	NA	NA	NA	NA	NA	NA	CC	CC	CC	CC	CC	CC	CC	TT	CC	CC	TT	CC	CC	CC	TT	CC	CC	CC	CC	TT	CC	CC	CC	CC	CC	CC	TT	CC	CC	CC	CC	CC	CC	TT	CC	CC	CC	CC	CC
AX-111074875	A/G	1A	547293671	+	NA	NA	NA	NA	NA	NA	GG	GG	GG	GG	GG	GG	GG	AA	GG	GG	AA	GG	GG	GG	AA	GG	GG	GG	GG	AA	GG	GG	GG	GG	GG	GG	AA	GG	GG	GG	GG	GG	GG	AA	GG	GG	GG	GG	GG
AX-110013061	T/C	1A	547319566	+	NA	NA	NA	NA	NA	NA	CC	CC	CC	CC	CC	CC	CC	TT	CC	CC	CC	CC	CC	CC	CC	CC	CC	CC	CC	TT	CC	CC	CC	CC	CC	CC	TT	CC	CC	CC	CC	CC	CC	TT	CC	CC	CC	CC	CC
AX-111612496	A/G	1A	547580165	+	NA	NA	NA	NA	NA	NA	GG	GG	GG	GG	GG	GG	GG	AA	GG	GG	GG	GG	GG	GG	GG	GG	GG	GG	GG	AA	GG	GG	GG	GG	GG	GG	AA	GG	GG	GG	GG	GG	GG	AA	GG	GG	GG	GG	GG
AX-108924231	T/C	1A	547681698	+	NA	NA	NA	NA	NA	NA	TT	TT	TT	TT	TT	TT	TT	NA	TT	TT	TT	TT	TT	TT	TT	TT	TT	TT	TT	CC	TT	TT	TT	TT	TT	TT	CC	TT	TT	TT	TT	TT	TT	CC	TT	TT	TT	TT	TT
AX-108770381	T/C	1A	547718193	+	NA	NA	NA	NA	NA	NA	CC	CC	CC	CC	CC	CC	CC	TT	CC	CC	CC	CC	CC	CC	CC	CC	CC	CC	CC	TT	CC	CC	CC	CC	CC	CC	TT	CC	CC	CC	CC	CC	CC	TT	CC	CC	CC	CC	CC
AX-108730532	C/G	1A	547884554	+	NA	NA	NA	NA	NA	NA	CC	CC	CC	CC	CC	CC	CC	GG	CC	CC	CC	CC	CC	CC	CC	CC	CC	CC	CC	GG	CC	CC	CC	CC	CC	CC	GG	CC	CC	CC	CC	CC	CC	GG	CC	CC	CC	CC	CC
AX-110480800	A/G	1A	548491213	+	NA	NA	NA	NA	NA	NA	GG	GG	GG	GG	GG	GG	GG	AA	GG	GG	AA	GG	GG	GG	AA	GG	GG	GG	GG	GG	GG	GG	GG	GG	GG	GG	GG	GG	GG	GG	GG	GG	GG	GG	GG	GG	GG	AA	GG
AX-111156568	A/T	1A	548573715	+	NA	NA	NA	NA	NA	NA	TT	TT	TT	TT	TT	TT	TT	TT	TT	TT	AA	TT	TT	TT	AA	TT	TT	TT	TT	TT	TT	TT	TT	TT	TT	TT	TT	TT	TT	TT	TT	TT	TT	TT	TT	TT	TT	AA	TT
AX-110456528	A/G	1A	548989701	+	NA	NA	NA	NA	NA	NA	AA	AA	AA	AA	AA	AA	AA	GG	AA	AA	GG	AA	AA	AA	GG	AA	AA	AA	AA	AA	AA	AA	AA	AA	AA	AA	GG	AA	AA	AA	AA	AA	AA	GG	AA	AA	AA	GG	AA
AX-109971623	T/C	1A	549011020	+	NA	NA	NA	NA	NA	NA	CC	CC	CC	CC	CC	CC	CC	NA	CC	CC	TT	CC	CC	CC	TT	CC	CC	CC	CC	CC	CC	CC	CC	CC	CC	CC	TT	CC	CC	CC	CC	CC	CC	TT	CC	CC	CC	TT	CC
AX-109477991	T/C	1A	549130964	+	NA	NA	NA	NA	NA	NA	CC	CC	CC	CC	CC	CC	CC	TT	CC	CC	TT	CC	CC	CC	TT	CC	CC	CC	CC	CC	CC	CC	CC	CC	CC	CC	TT	CC	CC	CC	CC	CC	CC	TT	CC	CC	CC	TT	CC
AX-110981116	T/C	1A	549498871	+	NA	NA	NA	NA	NA	NA	TT	TT	TT	TT	TT	TT	TT	CC	TT	TT	CC	TT	TT	TT	CC	TT	TT	TT	TT	CC	TT	TT	TT	TT	TT	TT	CC	TT	TT	TT	TT	TT	TT	CC	TT	TT	TT	CC	TT
AX-110617786	T/C	1A	549522798	+	NA	NA	NA	NA	NA	NA	TT	TT	TT	TT	TT	TT	TT	CC	TT	TT	CC	TT	TT	TT	CC	TT	TT	TT	TT	CC	TT	TT	TT	TT	TT	TT	CC	TT	TT	TT	TT	TT	TT	CC	TT	TT	TT	CC	TT
AX-109966090	T/C	1A	549606316	+	NA	NA	NA	NA	NA	NA	TT	TT	TT	TT	TT	TT	TT	CC	TT	TT	CC	TT	TT	TT	CC	TT	TT	TT	TT	CC	TT	TT	TT	TT	TT	TT	CC	TT	TT	TT	TT	TT	TT	CC	TT	TT	TT	CC	TT
AX-94495040	A/G	1A	549619420	+	NA	NA	NA	NA	NA	NA	GG	GG	GG	GG	GG	GG	GG	AA	GG	GG	AA	GG	GG	GG	AA	GG	GG	GG	GG	AA	NA	GG	GG	GG	GG	GG	AA	GG	GG	GG	GG	GG	GG	AA	GG	GG	GG	AA	GG
AX-110036750	A/C	1A	549629436	+	NA	NA	NA	NA	NA	NA	AA	AA	AA	AA	AA	AA	AA	CC	AA	AA	CC	AA	AA	AA	CC	AA	AA	AA	AA	CC	AA	AA	AA	AA	AA	AA	CC	AA	AA	AA	AA	AA	AA	CC	AA	AA	AA	CC	AA
AX-108935155	T/C	1A	549673052	+	NA	NA	NA	NA	NA	NA	CC	CC	CC	CC	CC	CC	CC	TT	CC	CC	TT	CC	CC	CC	TT	CC	CC	CC	CC	TT	CC	CC	CC	CC	CC	CC	TT	CC	CC	CC	CC	CC	CC	NA	CC	CC	CC	TT	CC
AX-108998468	A/G	1A	549693752	+	NA	NA	NA	NA	NA	NA	GG	GG	GG	GG	GG	GG	GG	AG	GG	GG	NA	GG	GG	GG	NA	GG	GG	GG	GG	AG	GG	GG	GG	GG	GG	GG	AG	GG	GG	GG	GG	GG	GG	NA	GG	GG	GG	AG	GG
AX-110942270	C/G	1A	549715158	+	NA	NA	NA	NA	NA	NA	GG	GG	GG	GG	GG	GG	GG	CC	GG	GG	CC	GG	GG	GG	CC	GG	GG	GG	GG	CC	GG	GG	GG	GG	GG	GG	CC	GG	GG	GG	GG	GG	GG	CC	GG	GG	GG	CC	GG
AX-109035047	A/G	1A	549752470	+	NA	NA	NA	NA	NA	NA	AA	AA	AA	AA	AA	AA	AA	GG	AA	AA	GG	AA	AA	AA	GG	AA	AA	AA	AA	GG	NA	AA	AA	AA	AA	AA	GG	AA	AA	AA	AA	AA	AA	GG	AA	AA	AA	GG	AA
AX-109979744	T/C	1A	549825006	+	NA	NA	NA	NA	NA	NA	CC	CC	CC	CC	CC	CC	CC	TT	CC	CC	TT	CC	CC	CC	TT	CC	CC	CC	CC	TT	CC	CC	CC	CC	CC	CC	TT	CC	CC	CC	CC	CC	CC	TT	CC	CC	CC	TT	CC
AX-111672037	T/C	1A	549852037	+	NA	NA	NA	NA	NA	NA	TT	TT	TT	TT	TT	TT	TT	CC	TT	TT	CC	TT	TT	TT	CC	TT	TT	TT	TT	CC	NA	TT	TT	TT	TT	TT	CC	TT	TT	TT	TT	TT	TT	CC	TT	TT	TT	CC	TT
AX-109634424	A/G	1A	550789727	+	NA	NA	NA	NA	NA	NA	GG	GG	GG	GG	GG	GG	GG	AA	GG	GG	GG	GG	GG	GG	GG	GG	GG	GG	GG	AA	GG	GG	GG	GG	GG	GG	GG	GG	GG	GG	GG	GG	GG	GG	GG	GG	GG	GG	GG
AX-109349789	A/G	1A	551049610	+	NA	NA	NA	NA	NA	NA	GG	GG	GG	GG	GG	GG	GG	AA	GG	GG	GG	GG	GG	GG	GG	GG	GG	GG	GG	AA	GG	GG	GG	GG	GG	GG	AA	GG	GG	GG	GG	GG	GG	AA	GG	GG	GG	GG	GG
AX-111016036	A/G	1A	551058700	+	NA	NA	NA	NA	NA	NA	AA	AA	AA	AA	AA	AA	AA	GG	AA	AA	AA	AA	AA	AA	AA	AA	AA	AA	AA	GG	AA	AA	AA	AA	AA	AA	GG	AA	AA	AA	AA	AA	AA	GG	AA	AA	AA	AA	AA
AX-111793470	A/C	1A	551132121	+	NA	NA	NA	NA	NA	NA	AA	AA	AA	AA	AA	AA	AA	CC	AA	AA	AA	AA	AA	AA	AA	AA	AA	AA	AA	CC	AA	AA	AA	AA	AA	AA	CC	AA	AA	AA	AA	AA	AA	CC	AA	AA	AA	AA	AA
AX-108808989	A/C	1A	551165346	+	NA	NA	NA	NA	NA	NA	CC	CC	CC	CC	CC	CC	CC	CC	CC	CC	CC	CC	CC	CC	CC	CC	CC	CC	CC	AA	CC	CC	CC	CC	CC	CC	AA	CC	CC	CC	CC	CC	CC	AA	CC	CC	CC	CC	CC
AX-109990530	A/G	1A	551278174	+	NA	NA	NA	NA	NA	NA	GG	GG	GG	GG	GG	GG	GG	GG	GG	GG	AA	GG	GG	GG	GG	GG	GG	GG	GG	GG	GG	GG	GG	GG	GG	GG	GG	GG	GG	GG	GG	GG	GG	GG	GG	GG	GG	AA	GG
AX-108854873	A/G	1A	551324727	+	NA	NA	NA	NA	NA	NA	GG	GG	GG	GG	GG	GG	GG	GG	GG	GG	GG	GG	GG	GG	GG	GG	GG	GG	GG	AA	GG	GG	GG	GG	GG	GG	AA	GG	GG	GG	GG	GG	GG	AA	GG	GG	GG	GG	GG
AX-110634811	A/G	1A	551440160	+	NA	NA	NA	NA	NA	NA	AA	AA	AA	AA	AA	AA	AA	GG	AA	AA	AA	AA	AA	AA	GG	AA	AA	AA	AA	GG	AA	AA	AA	AA	AA	AA	GG	AA	AA	AA	AA	AA	AA	GG	AA	AA	AA	AA	AA
AX-110585300	T/C	1A	551443433	+	NA	NA	NA	NA	NA	NA	TT	TT	TT	TT	TT	TT	TT	CC	TT	TT	TT	TT	TT	TT	CC	TT	TT	TT	TT	CC	TT	TT	TT	TT	NA	TT	TT	TT	TT	TT	TT	TT	TT	TT	TT	TT	TT	TT	TT
AX-110074581	T/C	1A	551481250	+	NA	NA	NA	NA	NA	NA	CC	CC	CC	CC	CC	CC	CC	TT	CC	CC	CC	CC	CC	CC	TT	CC	CC	CC	CC	TT	CC	CC	CC	CC	CC	CC	TT	CC	CC	CC	CC	CC	CC	TT	CC	CC	CC	CC	CC
AX-110398738	A/G	1A	551502224	+	NA	NA	NA	NA	NA	NA	GG	GG	GG	GG	GG	GG	GG	GG	GG	GG	AA	GG	GG	GG	GG	GG	GG	GG	GG	GG	GG	GG	GG	GG	GG	GG	GG	GG	GG	GG	GG	GG	GG	GG	GG	GG	GG	AA	GG
AX-110502553	T/C	1A	551526834	+	NA	NA	NA	NA	NA	NA	CC	CC	CC	CC	CC	CC	CC	TT	CC	CC	TT	CC	CC	CC	TT	CC	CC	CC	CC	CC	CC	CC	CC	CC	CC	CC	CC	CC	CC	CC	CC	CC	CC	CC	CC	CC	CC	TT	CC
AX-110911457	C/G	1A	551539984	+	NA	NA	NA	NA	NA	NA	GG	GG	GG	GG	GG	GG	GG	GG	GG	GG	GG	GG	GG	GG	GG	GG	GG	GG	GG	CC	GG	GG	GG	GG	GG	GG	CC	GG	GG	GG	GG	GG	GG	CC	GG	GG	GG	GG	GG
AX-109095170	C/G	1A	551910214	+	NA	NA	NA	NA	NA	NA	GG	GG	GG	GG	GG	GG	GG	CC	GG	GG	CC	GG	GG	GG	CC	GG	GG	GG	GG	CC	GG	GG	GG	GG	GG	GG	CC	GG	GG	GG	GG	GG	GG	CC	GG	GG	GG	CC	GG
AX-111652275	T/C	1A	551979324	+	NA	NA	NA	NA	NA	NA	CC	CC	CC	CC	CC	CC	CC	CC	CC	CC	CC	CC	CC	CC	TT	CC	CC	CC	CC	TT	CC	CC	CC	CC	CC	CC	TT	CC	CC	CC	CC	CC	CC	TT	CC	CC	CC	CC	CC
AX-111556391	A/C	1A	552118586	+	NA	NA	NA	NA	NA	NA	AA	AA	AA	AA	AA	AA	AA	AA	AA	AA	AA	AA	AA	AA	CC	AA	AA	AA	AA	CC	AA	AA	AA	AA	AA	AA	CC	AA	AA	AA	AA	AA	AA	CC	AA	AA	AA	AA	AA
AX-109329575	A/C	1A	553534802	+	NA	NA	NA	NA	NA	NA	CC	CC	CC	CC	CC	CC	CC	CC	CC	CC	AA	CC	CC	CC	CC	CC	CC	CC	CC	CC	CC	CC	CC	CC	CC	CC	CC	CC	CC	CC	CC	CC	CC	CC	CC	CC	CC	AA	CC
AX-109276847	A/G	1A	553900373	+	NA	NA	NA	NA	NA	NA	AA	AA	AA	AA	AA	AA	AA	AA	AA	AA	GG	AA	AA	AA	GG	AA	AA	AA	AA	AA	AA	AA	AA	AA	AA	AA	GG	AA	AA	AA	AA	AA	AA	GG	AA	AA	AA	GG	AA
AX-109522878	T/C	1A	554063638	+	NA	NA	NA	NA	NA	NA	CC	CC	CC	CC	CC	CC	CC	CC	CC	CC	TT	CC	CC	CC	TT	CC	CC	CC	CC	CC	CC	CC	CC	CC	CC	CC	CC	CC	CC	CC	CC	CC	CC	CC	CC	CC	CC	TT	CC
AX-108745367	A/G	1A	554125839	+	NA	NA	NA	NA	NA	NA	AG	AA	AA	AA	AA	AA	AA	AA	AA	AA	GG	AA	AA	AA	GG	AA	AA	AA	AA	GG	AA	AG	AA	AG	AA	AA	GG	AA	AA	AA	AA	AA	AG	GG	AA	AA	AA	GG	AA
AX-111080463	T/C	1A	554202653	+	NA	NA	NA	NA	NA	NA	TT	TT	TT	TT	TT	TT	TT	TT	TT	TT	CC	TT	TT	TT	CC	TT	TT	TT	TT	CC	TT	TT	TT	TT	TT	TT	CC	TT	TT	TT	TT	TT	TT	CC	TT	TT	TT	CC	TT
AX-109469169	T/C	1A	554237820	+	NA	NA	NA	NA	NA	NA	TT	TT	TT	TT	TC	TT	TT	TT	TT	TT	CC	TT	TT	TT	TT	TT	TT	TT	TT	CC	TT	TC	TT	TT	TT	TT	CC	TT	TT	TT	TT	TT	TT	CC	TT	TT	TT	CC	TT
AX-111211940	T/G	1A	554242902	+	NA	NA	NA	NA	NA	NA	GG	GG	GG	GG	GG	GG	GG	GG	GG	GG	TG	GG	GG	GG	GG	GG	GG	GG	GG	TT	GG	GG	GG	GG	GG	GG	TT	GG	GG	GG	GG	GG	GG	TT	GG	GG	GG	TG	GG
AX-89713082	A/G	1A	554536304	+	NA	NA	NA	NA	NA	NA	GG	GG	GG	GG	GG	GG	GG	GG	GG	GG	GG	GG	GG	GG	GG	GG	GG	GG	GG	AA	GG	GG	GG	GG	GG	GG	GG	GG	GG	GG	GG	GG	GG	GG	GG	GG	GG	GG	GG
AX-110427234	T/G	1A	555605469	+	NA	NA	NA	NA	NA	NA	TT	TT	TT	TT	TT	TT	TT	GG	TT	TT	GG	TT	TT	TT	GG	TT	TT	TT	TT	TT	TT	TT	TT	TT	TT	TT	GG	TT	TT	TT	TT	TT	TT	GG	TT	TT	TT	GG	TT
AX-108957432	T/C	1A	555807373	+	NA	NA	NA	NA	NA	NA	TT	TT	TT	TT	TT	TT	TT	CC	TT	TT	CC	TT	TT	TT	CC	TT	TT	TT	TT	CC	TT	TT	TT	TT	TT	TT	CC	TT	TT	TT	TT	TT	TT	CC	TT	TT	TT	CC	TT
AX-109968061	A/G	1A	555817271	+	NA	NA	NA	NA	NA	NA	GG	GG	GG	GG	GG	GG	GG	AA	GG	GG	GG	GG	GG	GG	AA	GG	GG	GG	GG	GG	GG	GG	GG	GG	GG	GG	AA	GG	GG	GG	GG	GG	GG	AA	GG	GG	GG	AA	GG
AX-110471753	A/G	1A	555951314	+	NA	NA	NA	NA	NA	NA	AG	AG	AG	AG	AG	AG	AG	AA	AG	AG	GG	AG	AG	AG	AA	AG	AG	AG	AG	AG	AG	AG	AG	AG	AG	AG	AA	AG	AG	AG	AG	AG	AG	AA	AG	AG	AG	AA	AG
AX-110947788	A/G	1A	556031297	+	NA	NA	NA	NA	NA	NA	GG	GG	GG	GG	GG	GG	GG	AA	GG	GG	GG	GG	GG	GG	AA	GG	GG	GG	GG	GG	NA	GG	GG	GG	GG	GG	AA	GG	GG	GG	GG	GG	GG	AA	GG	GG	GG	AA	GG
AX-111668172	A/G	1A	556116794	+	NA	NA	NA	NA	NA	NA	GG	GG	GG	GG	GG	GG	GG	AA	GG	GG	AA	GG	GG	GG	AA	GG	GG	GG	GG	AA	NA	GG	GG	GG	GG	GG	AA	GG	GG	GG	GG	GG	GG	AA	GG	GG	GG	AA	GG
AX-109284840	T/C	1A	556936527	+	NA	NA	NA	NA	NA	NA	TT	TT	TT	TT	TT	TT	TT	TT	TT	TT	CC	TT	TT	TT	TT	TT	TT	TT	TT	CC	TT	TT	TT	TT	TT	TT	CC	TT	TT	TT	TT	TT	TT	CC	TT	TT	TT	CC	TT
AX-109322934	A/G	1A	556944051	+	NA	NA	NA	NA	NA	NA	AA	AA	AA	AA	AA	AA	AA	AA	AA	AA	GG	AA	AA	AA	AA	AA	AA	AA	AA	GG	AA	AA	AA	AA	AA	AA	GG	AA	AA	AA	AA	AA	AA	GG	AA	AA	AA	GG	AA
AX-109979217	A/G	1A	557080012	+	NA	NA	NA	NA	NA	NA	AA	AA	AA	AA	AA	AA	AA	AA	AA	AA	GG	AA	AA	AA	AA	AA	AA	AA	AA	GG	AA	AA	AA	AA	AA	AA	GG	AA	AA	AA	AA	AA	AA	GG	AA	AA	AA	GG	AA
AX-111515200	A/G	1A	557086809	+	NA	NA	NA	NA	NA	NA	GG	GG	GG	GG	GG	GG	GG	GG	GG	GG	AA	GG	GG	GG	GG	GG	GG	GG	GG	AA	GG	GG	GG	GG	GG	GG	AA	GG	GG	GG	GG	GG	GG	AA	GG	GG	GG	AA	GG
AX-110556080	T/C	1A	557093793	+	NA	NA	NA	NA	NA	NA	TT	TT	TT	TT	TT	TT	TT	TT	TT	TT	CC	TT	TT	TT	TT	TT	TT	TT	TT	CC	TT	TT	TT	TT	TT	TT	CC	TT	TT	TT	TT	TT	TT	CC	TT	TT	TT	CC	TT
AX-109000988	A/G	1A	557102533	+	NA	NA	NA	NA	NA	NA	GG	GG	GG	GG	GG	GG	GG	GG	GG	GG	AA	GG	GG	GG	GG	GG	GG	GG	GG	AA	GG	GG	GG	GG	GG	GG	AA	GG	GG	GG	GG	GG	GG	GG	GG	GG	GG	AA	GG
AX-109391468	A/C	1A	557107955	+	NA	NA	NA	NA	NA	NA	AA	AA	AA	AA	AA	AA	AA	AA	AA	AA	CC	AA	AA	AA	AA	AA	AA	AA	AA	CC	AA	AA	AA	AA	AA	AA	CC	AA	AA	AA	AA	AA	AA	AA	AA	AA	AA	CC	AA
AX-109421182	A/G	1A	557151766	+	NA	NA	NA	NA	NA	NA	GG	GG	GG	GG	GG	GG	GG	GG	GG	GG	AA	GG	GG	GG	AA	GG	GG	GG	GG	AA	GG	GG	GG	GG	GG	GG	AA	GG	GG	GG	GG	GG	GG	AA	GG	GG	GG	AA	GG
AX-110519833	A/G	1A	557185674	+	NA	NA	NA	NA	NA	NA	AA	AA	AA	AA	AA	AA	AA	AA	AA	AA	GG	AA	AA	AA	GG	AA	AA	AA	AA	GG	AA	AG	AA	AA	AA	AA	GG	AA	AA	AA	AA	AA	AA	GG	AA	AA	AA	GG	AA
AX-109290855	T/G	1A	557191072	+	NA	NA	NA	NA	NA	NA	GG	GG	GG	GG	GG	GG	GG	GG	GG	GG	TT	GG	GG	GG	TT	GG	GG	GG	GG	TT	NA	GG	GG	GG	GG	GG	TT	GG	GG	GG	GG	GG	GG	TT	GG	GG	GG	TT	GG
AX-111474512	T/C	1A	557318017	+	NA	NA	NA	NA	NA	NA	CC	CC	CC	CC	CC	CC	CC	CC	CC	CC	TT	CC	CC	CC	TT	CC	CC	CC	CC	TT	CC	CC	CC	CC	CC	CC	TT	CC	CC	CC	CC	CC	CC	TT	CC	CC	CC	TT	CC
AX-111515396	C/G	1A	557330111	+	NA	NA	NA	NA	NA	NA	GG	GG	GG	GG	GG	GG	GG	GG	GG	GG	CC	GG	GG	GG	CC	GG	GG	GG	GG	CC	GG	GG	GG	GG	GG	GG	CC	GG	GG	GG	GG	GG	GG	CC	GG	GG	GG	CC	GG
AX-109423347	T/C	1A	557487909	+	NA	NA	NA	NA	NA	NA	TT	TT	TT	TT	TT	TT	TT	TT	TT	TT	CC	TT	TT	TT	CC	TT	TT	TT	TT	CC	TT	TT	TT	TT	TT	TT	CC	TT	TT	TT	TT	TT	TT	CC	TT	TT	TT	CC	TT
AX-109878966	A/G	1A	557559265	+	NA	NA	NA	NA	NA	NA	GG	GG	GG	GG	GG	GG	GG	GG	GG	GG	AA	GG	GG	GG	AA	GG	GG	GG	GG	AA	GG	GG	GG	GG	GG	GG	AA	GG	GG	GG	GG	GG	GG	AA	GG	GG	GG	AA	GG
AX-108805402	A/G	1A	557861625	+	NA	NA	NA	NA	NA	NA	AA	AA	AA	AA	AA	AA	AA	AA	AA	AA	GG	AA	AA	AA	GG	AA	AA	AA	AA	GG	AA	AA	AA	AA	AA	AA	GG	AA	AA	AA	AA	AA	AA	GG	AA	AA	AA	GG	AA
AX-109851861	A/C	1A	557867883	+	NA	NA	NA	NA	NA	NA	AA	AA	AA	AA	AA	AA	AA	AA	AA	AA	CC	AA	AA	AA	CC	AA	AA	AA	AA	CC	AA	AA	AA	AA	AA	AA	CC	AA	AA	AA	AA	AA	AA	CC	AA	AA	AA	CC	AA
AX-110677029	T/G	1A	557874229	+	NA	NA	NA	NA	NA	NA	TT	TT	TT	TT	TT	TT	TT	TT	TT	TT	GG	TT	TT	TT	GG	TT	TT	TT	TT	GG	TT	TT	TT	TT	TT	TT	GG	TT	TT	TT	TT	TT	TT	GG	TT	TT	TT	GG	TT
AX-111529661	A/G	1A	557894568	+	NA	NA	NA	NA	NA	NA	AA	AA	AA	AA	AA	AA	AA	AA	AA	AA	GG	AA	AA	AA	GG	AA	AA	AA	AA	GG	AA	AA	AA	AA	AA	AA	GG	AA	AA	AA	AA	AA	AA	GG	AA	AA	AA	GG	AA
AX-111570496	A/G	1A	557931942	+	NA	NA	NA	NA	NA	NA	GG	GG	GG	GG	GG	GG	GG	GG	GG	GG	AA	GG	GG	GG	AA	GG	GG	GG	GG	AA	GG	GG	GG	GG	GG	GG	AA	GG	GG	GG	GG	GG	GG	AA	GG	GG	GG	AA	GG
AX-110932656	A/G	1A	557952520	+	NA	NA	NA	NA	NA	NA	GG	GG	GG	GG	GG	GG	GG	AA	GG	GG	GG	GG	GG	GG	AA	GG	GG	GG	GG	GG	GG	GG	GG	GG	GG	GG	AA	GG	GG	GG	GG	GG	GG	GG	GG	GG	GG	AA	GG
AX-109864251	A/G	1A	558069469	+	NA	NA	NA	NA	NA	NA	AA	AA	AA	AA	AA	AA	AA	GG	AA	AA	GG	AA	AA	AA	GG	AA	AA	AA	AA	GG	AA	AA	AA	AA	AA	AA	GG	AA	AA	AA	AA	AA	AA	GG	AA	AA	AA	GG	AA
AX-109863502	A/G	1A	558084898	+	NA	NA	NA	NA	NA	NA	AA	AA	AA	AA	AA	AA	AA	GG	AA	AA	GG	AA	AA	AA	GG	AA	AA	AA	AA	GG	AA	AA	AA	AA	AA	AA	GG	AA	AA	AA	AA	AA	AA	GG	AA	AA	AA	GG	AA
AX-108839268	A/G	1A	558093309	+	NA	NA	NA	NA	NA	NA	GG	GG	GG	GG	GG	GG	GG	AA	GG	GG	AA	GG	GG	GG	AA	GG	GG	GG	GG	AA	GG	GG	GG	GG	GG	GG	AA	GG	GG	GG	GG	GG	GG	AA	GG	GG	GG	AA	GG
AX-110415838	A/G	1A	558098839	+	NA	NA	NA	NA	NA	NA	AA	AA	AA	AA	AA	AA	AA	GG	AA	AA	GG	AA	AA	AA	GG	AA	AA	AA	AA	GG	AA	AA	AA	AA	AA	AA	GG	AA	AA	AA	AA	AA	AA	GG	AA	AA	AA	GG	AA
AX-111092563	A/G	1A	558104001	+	NA	NA	NA	NA	NA	NA	GG	GG	GG	GG	GG	GG	GG	AA	GG	GG	AA	GG	GG	GG	AA	GG	GG	GG	GG	AA	GG	GG	GG	GG	GG	GG	AA	GG	GG	GG	GG	GG	GG	AA	GG	GG	GG	AA	GG
AX-111598106	A/G	1A	558147717	+	NA	NA	NA	NA	NA	NA	GG	GG	GG	GG	GG	GG	GG	AA	GG	GG	AA	GG	GG	GG	AA	GG	GG	GG	GG	AA	GG	GG	GG	GG	GG	GG	AA	GG	GG	GG	GG	GG	GG	AA	GG	GG	GG	AA	GG
AX-109024808	A/G	1A	558150594	+	NA	NA	NA	NA	NA	NA	AA	AA	AA	AA	AA	AA	AA	GG	AA	AA	GG	AA	AA	AA	GG	AA	AA	AA	AA	GG	AA	AA	AA	AA	AA	AA	GG	AA	AA	AA	AA	AA	AA	GG	AA	AA	AA	GG	AA
AX-109297814	A/G	1A	558168166	+	NA	NA	NA	NA	NA	NA	AA	AA	AA	AA	AA	AA	AA	GG	AA	AA	GG	AA	AA	AA	GG	AA	AA	AA	AA	GG	AA	AA	AA	AA	AA	AA	GG	AA	AA	AA	AA	AA	AA	GG	AA	AA	AA	GG	AA
AX-110913608	T/C	1A	558182242	+	NA	NA	NA	NA	NA	NA	CC	CC	CC	CC	CC	CC	CC	TT	CC	CC	TT	CC	CC	CC	TT	CC	CC	CC	CC	TT	CC	CC	CC	CC	CC	CC	TT	CC	CC	CC	CC	CC	CC	TT	CC	CC	CC	TT	CC
AX-110529019	A/G	1A	558206907	+	NA	NA	NA	NA	NA	NA	GG	GG	GG	GG	NA	GG	GG	AA	GG	GG	AA	GG	GG	GG	AA	GG	GG	GG	GG	AA	GG	GG	GG	GG	GG	GG	AA	GG	GG	GG	GG	GG	GG	AA	GG	GG	GG	AA	GG
AX-111459447	T/C	1A	558275988	+	NA	NA	NA	NA	NA	NA	TT	TT	TT	TT	TT	TT	TT	CC	TT	TT	CC	TT	TT	TT	TT	TT	TT	TT	TT	CC	TT	TT	TT	TT	TT	TT	CC	TT	TT	TT	TT	TT	TT	CC	TT	TT	TT	TT	TT
AX-108791814	A/G	1A	558291861	+	NA	NA	NA	NA	NA	NA	GG	GG	GG	GG	GG	GG	GG	AA	GG	GG	AA	GG	GG	GG	GG	GG	GG	GG	GG	AA	GG	GG	GG	GG	GG	GG	AA	GG	GG	GG	GG	GG	GG	AA	GG	GG	GG	GG	GG
AX-109440785	T/C	1A	558331943	+	NA	NA	NA	NA	NA	NA	TT	TT	TT	TT	TT	TT	TT	CC	TT	TT	CC	TT	TT	TT	TT	TT	TT	TT	TT	CC	TT	TT	TT	TT	TT	TT	CC	TT	TT	TT	TT	TT	TT	CC	TT	TT	TT	TT	TT
AX-108899193	T/C	1A	558436205	+	NA	NA	NA	NA	NA	NA	CC	CC	CC	CC	CC	CC	CC	TT	CC	CC	TT	CC	CC	CC	CC	CC	CC	CC	CC	TT	CC	CC	CC	CC	CC	CC	TT	CC	CC	CC	CC	CC	CC	TT	CC	CC	CC	CC	CC
AX-111575702	T/C	1A	558472576	+	NA	NA	NA	NA	NA	NA	TT	TT	TT	TT	TT	TT	TT	CC	TT	TT	CC	TT	TT	TT	TT	TT	TT	TT	TT	CC	TT	TT	TT	TT	TT	TT	CC	TT	TT	TT	TT	TT	TT	CC	TT	TT	TT	TT	TT
AX-111530982	A/G	1A	558491925	+	NA	NA	NA	NA	NA	NA	AA	AA	AA	AA	AA	AA	AA	GG	AA	AA	GG	AA	AA	AA	GG	AA	AA	AA	AA	GG	AA	AA	AA	AA	AA	AA	GG	AA	AA	AA	AA	AA	AA	GG	AA	AA	AA	GG	AA
AX-110920215	T/G	1A	558497650	+	NA	NA	NA	NA	NA	NA	TT	TT	TT	TT	TT	TT	TT	GG	TT	TT	GG	TT	TT	TT	GG	TT	TT	TT	TT	GG	NA	TT	TT	TT	TT	TT	GG	TT	TT	TT	TT	TT	TT	GG	TT	TT	TT	GG	TT
AX-110653047	T/C	1A	558517781	+	NA	NA	NA	NA	NA	NA	TT	TT	TT	TT	TT	TT	TT	CC	TT	TT	CC	TT	TT	TT	CC	TT	TT	TT	TT	CC	TT	TT	TT	TT	TT	TT	CC	TT	TT	TT	TT	TT	TT	CC	TT	TT	TT	CC	TT
AX-109420718	A/G	1A	558597261	+	NA	NA	NA	NA	NA	NA	AA	AA	AA	AA	AA	AA	AA	GG	AA	AA	GG	AA	AA	AA	GG	AA	AA	AA	AA	GG	AA	AA	AA	AA	AA	AA	GG	AA	AA	AA	AA	AA	AA	GG	AA	AA	AA	GG	AA
AX-111666702	T/C	1A	558600446	+	NA	NA	NA	NA	NA	NA	TT	TT	TT	TT	TT	TT	TT	CC	TT	TT	CC	TT	TT	TT	CC	TT	TT	TT	TT	CC	TT	TT	TT	TT	TT	TT	CC	TT	TT	TT	TT	TT	TT	CC	TT	TT	TT	CC	TT
AX-110438204	C/G	1A	558706038	+	NA	NA	NA	NA	NA	NA	GG	GG	GG	GG	GG	GG	GG	CG	GG	GG	CG	GG	GG	GG	CG	GG	GG	GG	GG	CG	GG	GG	GG	GG	GG	GG	CG	GG	GG	GG	GG	GG	GG	CG	GG	GG	GG	CG	GG
AX-110129682	C/G	1A	558718929	+	NA	NA	NA	NA	NA	NA	CC	CC	CC	CC	CC	CC	CC	GG	CC	CC	GG	CC	CC	CC	GG	CC	CC	CC	CC	GG	CC	CC	CC	CC	CC	CC	GG	CC	CC	CC	CC	CC	CC	GG	CC	CC	CC	GG	CC
AX-109890385	A/G	1A	558732851	+	NA	NA	NA	NA	NA	NA	AA	AA	AA	AA	AA	AA	AA	GG	AA	AA	GG	AA	AA	AA	GG	AA	AA	AA	AA	GG	AA	AA	AA	AA	AA	AA	GG	AA	AA	AA	AA	AA	AA	GG	AA	AA	AA	GG	AA
AX-111465026	T/C	1A	558755633	+	NA	NA	NA	NA	NA	NA	TT	TT	TT	TT	TT	TT	TT	CC	TT	TT	CC	TT	TT	TT	CC	TT	TT	TT	TT	CC	TT	TT	TT	TT	TT	TT	CC	TT	TT	TT	TT	TT	TT	CC	TT	TT	TT	CC	TT
AX-110371908	A/G	1A	558758093	+	NA	NA	NA	NA	NA	NA	GG	GG	GG	GG	GG	GG	GG	AA	GG	GG	AA	GG	GG	GG	AA	GG	GG	GG	GG	AA	GG	GG	GG	GG	GG	GG	AA	GG	GG	GG	GG	GG	GG	AA	GG	GG	GG	AA	GG
AX-111605773	A/C	1A	558828976	+	NA	NA	NA	NA	NA	NA	AA	AA	AA	AA	AA	AA	AA	CC	AA	AA	CC	AA	AA	AA	CC	AA	AA	AA	AA	CC	AA	AA	AA	AA	AA	AA	CC	AA	AA	AA	AA	AA	AA	CC	AA	AA	AA	CC	AA
AX-109830091	T/C	1A	558852548	+	NA	NA	NA	NA	NA	NA	TT	TT	TT	TT	TT	TT	TT	CC	TT	TT	CC	TT	TT	TT	CC	TT	TT	TT	TT	CC	TT	TT	TT	TT	TT	TT	CC	TT	TT	TT	TT	TT	TT	CC	TT	TT	TT	CC	TT
AX-110951674	C/G	1A	558875381	+	NA	NA	NA	NA	NA	NA	CC	CC	CC	CC	CC	CC	CC	GG	CC	CC	GG	CC	CC	CC	GG	CC	CC	CC	CC	GG	NA	CC	CC	CC	CC	CC	GG	CC	CC	CC	CC	CC	CC	GG	CC	CC	CC	GG	CC
AX-109408645	C/G	1A	558946814	+	NA	NA	NA	NA	NA	NA	GG	GG	GG	GG	GG	GG	GG	CC	GG	GG	CC	GG	GG	GG	CC	GG	GG	GG	GG	CC	NA	GG	GG	GG	GG	GG	CC	GG	GG	GG	GG	GG	GG	CC	GG	GG	GG	CC	GG
AX-110031486	T/C	1A	558956544	+	NA	NA	NA	NA	NA	NA	TT	TT	TT	TT	TT	TT	TT	CC	TT	TT	CC	TT	TT	TT	CC	TT	TT	TT	TT	CC	TT	TT	TT	TT	TT	TT	CC	TT	TT	TT	TT	TT	TT	CC	TT	TT	TT	CC	TT
AX-110498458	C/G	1A	558973932	+	NA	NA	NA	NA	NA	NA	CC	CC	CC	CC	CC	CC	CC	GG	CC	CC	GG	CC	CC	CC	GG	CC	CC	CC	CC	GG	CC	CC	CC	CC	CC	CC	GG	CC	CC	CC	CC	CC	CC	GG	CC	CC	CC	GG	CC
AX-109863953	A/G	1A	558976672	+	NA	NA	NA	NA	NA	NA	AA	AA	AA	AA	AA	AA	AA	GG	AA	AA	GG	AA	AA	AA	GG	AA	AA	AA	AA	GG	AG	AA	AA	AA	AA	AA	GG	AA	AA	AA	AA	AA	AA	GG	AA	AA	AA	GG	AA
AX-111613362	A/G	1A	559043753	+	NA	NA	NA	NA	NA	NA	AA	AA	AA	AA	AA	AA	AA	GG	AA	AA	GG	AA	AA	AA	GG	AA	AA	AA	AA	GG	AA	AA	AA	AA	AA	AA	GG	AA	AA	AA	AA	AA	AA	GG	AA	AA	AA	GG	AA
AX-109899907	C/G	1A	559049261	+	NA	NA	NA	NA	NA	NA	CC	CC	CC	CC	CC	CC	CC	GG	CC	CC	GG	CC	CC	CC	GG	CC	CC	CC	CC	GG	CC	CC	CC	CC	CC	CC	GG	CC	CC	CC	CC	CC	CC	GG	CC	CC	CC	GG	CC
AX-109911670	T/G	1A	559055638	+	NA	NA	NA	NA	NA	NA	TT	TT	TT	TT	TT	TT	TT	GG	TT	TT	GG	TT	TT	TT	GG	TT	TT	TT	TT	GG	NA	TT	TT	TT	TT	TT	GG	TT	TT	TT	TT	TT	TT	GG	TT	TT	TT	GG	TT
AX-109500783	T/C	1A	559222714	+	NA	NA	NA	NA	NA	NA	TT	TT	TT	TT	TT	TT	TT	CC	TT	TT	CC	TT	TT	TT	CC	TT	TT	TT	TT	CC	TT	TT	TT	TT	TT	TT	CC	TT	TT	TT	TT	TT	TT	CC	TT	TT	TT	CC	TT
AX-109896024	A/G	1A	559296830	+	NA	NA	NA	NA	NA	NA	AA	AA	AA	AA	AA	AA	AA	GG	AA	AA	GG	AA	AA	AA	GG	AA	AA	AA	AA	GG	AA	AA	AA	AA	AA	AA	GG	AA	AA	AA	AA	AA	AA	GG	AA	AA	AA	GG	AA
AX-108735609	T/G	1A	559342083	+	NA	NA	NA	NA	NA	NA	TT	TT	TT	TT	TT	TT	TT	GG	TT	TT	GG	TT	TT	TT	GG	TT	TT	TT	TT	GG	TT	TT	TT	TT	TT	TT	GG	TT	TT	TT	TT	TT	TT	GG	TT	TT	TT	GG	TT
AX-109001647	A/G	1A	559346861	+	NA	NA	NA	NA	NA	NA	AA	AA	AA	AA	AA	AA	AA	GG	AA	AA	GG	AA	AA	AA	GG	AA	AA	AA	AA	GG	AA	AA	AA	AA	AA	AA	GG	AA	AA	AA	AA	AA	AA	GG	AA	AA	AA	GG	AA
AX-110445934	T/G	1A	559547385	+	NA	NA	NA	NA	NA	NA	GG	GG	GG	GG	GG	GG	GG	TT	GG	GG	TT	GG	GG	GG	TT	GG	GG	GG	GG	TT	GG	GG	GG	GG	GG	GG	TT	GG	GG	GG	GG	GG	GG	TT	GG	GG	GG	TT	GG
AX-111078209	C/G	1A	559550708	+	NA	NA	NA	NA	NA	NA	GG	GG	CG	GG	GG	GG	GG	CC	CG	GG	CC	GG	GG	GG	CC	GG	GG	CG	GG	CC	CG	GG	GG	GG	NA	CG	CC	CG	CG	CG	GG	GG	GG	CC	GG	GG	GG	CC	GG
AX-110461480	A/G	1A	559574656	+	NA	NA	NA	NA	NA	NA	GG	GG	GG	GG	GG	GG	GG	AA	GG	GG	AA	GG	GG	GG	AA	GG	GG	GG	GG	AA	GG	GG	GG	GG	GG	GG	AA	GG	GG	GG	GG	GG	GG	AA	GG	GG	GG	AA	GG
AX-108847399	T/C	1A	559580583	+	NA	NA	NA	NA	NA	NA	CC	CC	CC	CC	CC	CC	CC	TT	CC	CC	TT	CC	CC	CC	TT	CC	CC	CC	CC	TT	NA	CC	CC	CC	CC	CC	TT	CC	CC	CC	CC	CC	CC	TT	CC	CC	CC	TT	CC
AX-108759840	T/C	1A	559621609	+	NA	NA	NA	NA	NA	NA	TT	TT	TT	TT	TT	TT	TT	CC	TT	TT	CC	TT	TT	TT	CC	TT	TT	TT	TT	CC	TT	TT	TT	TT	TT	TT	CC	TT	TT	TT	TT	TT	TT	CC	TT	TT	TT	CC	TT
AX-108731110	A/G	1A	559624429	+	NA	NA	NA	NA	NA	NA	GG	GG	GG	GG	GG	GG	GG	AA	GG	GG	AA	GG	GG	GG	AA	GG	GG	GG	GG	AA	GG	GG	GG	GG	GG	GG	AA	GG	GG	GG	GG	GG	GG	AA	GG	GG	GG	AA	GG
AX-110126713	A/C	1A	559790039	+	NA	NA	NA	NA	NA	NA	AA	AA	AA	AA	AA	AA	AA	CC	AA	AA	CC	AA	AA	AA	CC	AA	AA	AA	AA	CC	AA	AA	AA	AA	AA	AA	CC	AA	AA	AA	AA	AA	AA	CC	AA	AA	AA	CC	AA
AX-111261705	A/G	1A	559799945	+	NA	NA	NA	NA	NA	NA	GG	GG	GG	GG	GG	GG	GG	AA	GG	GG	AA	GG	GG	GG	AA	GG	GG	GG	GG	AA	GG	GG	GG	GG	GG	GG	AA	GG	GG	GG	GG	GG	GG	AA	GG	GG	GG	AA	GG
AX-109473254	T/C	1A	559806085	+	NA	NA	NA	NA	NA	NA	CC	CC	CC	CC	CC	CC	CC	TT	CC	CC	TT	CC	CC	CC	TT	CC	CC	CC	CC	TT	CC	CC	CC	CC	CC	CC	TT	CC	CC	CC	CC	CC	CC	TT	CC	CC	CC	NA	CC
AX-108938540	A/G	1A	559832885	+	NA	NA	NA	NA	NA	NA	GG	GG	GG	GG	GG	GG	GG	AA	GG	GG	AA	GG	GG	GG	AA	GG	GG	GG	GG	AA	AG	NA	GG	GG	GG	GG	AA	GG	GG	GG	GG	GG	GG	AA	GG	GG	GG	AA	GG
AX-110595645	T/G	1A	559836698	+	NA	NA	NA	NA	NA	NA	TT	TT	TT	TT	TT	TT	TT	GG	TT	TT	GG	TT	TT	TT	GG	TT	TT	TT	TT	GG	TT	TT	TT	TT	TT	TT	GG	TT	TT	TT	TT	TT	TT	GG	TT	TT	TT	GG	TT
AX-111596079	C/G	1A	559878230	+	NA	NA	NA	NA	NA	NA	GG	GG	GG	GG	GG	GG	GG	CC	GG	GG	CC	GG	GG	GG	CC	GG	GG	GG	GG	CC	GG	GG	GG	GG	GG	GG	CC	GG	GG	GG	GG	GG	GG	CC	GG	GG	GG	CC	GG
AX-108812007	T/C	1A	559885734	+	NA	NA	NA	NA	NA	NA	TT	TT	TT	TT	TT	TT	TT	CC	TT	TT	CC	TT	TT	TT	CC	TT	TT	TT	TT	CC	TT	TT	TT	TT	TT	TT	CC	TT	TT	TT	TT	TT	TT	CC	TT	TT	TT	CC	TT
AX-108932280	A/G	1A	559929482	+	NA	NA	NA	NA	NA	NA	GG	GG	GG	GG	GG	GG	GG	AA	GG	GG	AA	GG	GG	GG	AA	GG	GG	GG	GG	AA	GG	GG	GG	GG	GG	GG	AA	GG	GG	GG	GG	GG	GG	AA	GG	GG	GG	AA	GG
AX-110365321	C/G	1A	560232240	+	NA	NA	NA	NA	NA	NA	GG	GG	GG	GG	GG	CC	GG	CC	GG	CC	GG	CC	GG	CC	CC	CC	GG	GG	GG	CC	CC	GG	GG	GG	GG	GG	GG	CC	GG	GG	GG	GG	GG	GG	GG	GG	CC	CC	CC
AX-108906319	A/C	1A	560459149	+	NA	NA	NA	NA	NA	NA	AA	AA	AA	AA	AA	AA	AA	CC	AA	AA	CC	AA	AA	AA	CC	AA	AA	AA	AA	CC	AA	AA	AA	AA	AA	AA	CC	AA	AA	AA	AA	AA	AA	CC	AA	AA	AA	CC	AA
AX-109014157	A/G	1A	560467669	+	NA	NA	NA	NA	NA	NA	GG	GG	GG	GG	GG	GG	GG	AA	GG	GG	AA	GG	GG	GG	AA	GG	GG	GG	GG	AA	GG	GG	GG	GG	GG	GG	AA	GG	GG	GG	GG	GG	GG	AA	GG	GG	GG	AA	GG
AX-109315690	T/C	1A	560549307	+	NA	NA	NA	NA	NA	NA	TT	TT	TT	TT	TT	TT	TT	CC	TT	TT	CC	TT	TT	TT	CC	TT	TT	TT	TT	CC	TT	TT	TT	TT	TT	TT	CC	TT	TT	TT	TT	TT	TT	CC	TT	TT	TT	CC	TT
AX-109354574	T/C	1A	560566839	+	NA	NA	NA	NA	NA	NA	CC	CC	CC	CC	CC	CC	CC	TT	CC	CC	TT	CC	CC	CC	TT	CC	CC	CC	CC	TT	CC	CC	CC	CC	CC	CC	TT	CC	CC	CC	CC	CC	CC	TT	CC	CC	CC	TT	CC
AX-110014905	A/G	1A	560578516	+	NA	NA	NA	NA	NA	NA	GG	GG	GG	GG	GG	GG	GG	AA	GG	GG	AA	GG	GG	GG	AA	GG	GG	GG	GG	AA	GG	GG	GG	GG	GG	GG	AA	GG	GG	GG	GG	GG	GG	AA	GG	GG	GG	AA	GG
AX-111517864	T/C	1A	562154455	+	NA	NA	NA	NA	NA	NA	TT	TT	TT	TT	TT	TT	TT	CC	TT	TT	CC	TT	TT	TT	CC	TT	TT	TT	TT	CC	TT	TT	TT	TT	TT	TT	CC	TT	TT	TT	TT	TT	TT	CC	TT	TT	TT	CC	TT
AX-109282085	T/C	1A	562878913	+	NA	NA	NA	NA	NA	NA	TT	TT	CC	CC	TT	CC	CC	CC	CC	TT	CC	TT	CC	TT	CC	CC	CC	CC	CC	CC	TT	CC	CC	CC	CC	TT	CC	TT	CC	TT	TT	CC	TT	CC	CC	CC	CC	CC	CC
AX-110377259	T/C	1A	563308643	+	NA	NA	NA	NA	NA	NA	TT	CC	CC	CC	CC	TT	CC	CC	CC	TT	CC	CC	CC	TT	TT	TT	TT	TT	TT	TT	CC	TT	CC	TT	CC	TT	TT	TC	CC	TT	CC	CC	TT	TT	CC	CC	TT	TT	TT
AX-110981360	T/G	1A	564308219	+	NA	NA	NA	NA	NA	NA	GG	GG	GG	GG	GG	GG	GG	TT	GG	GG	TT	GG	GG	GG	TT	GG	GG	GG	GG	TT	GG	GG	GG	GG	GG	GG	TT	GG	GG	GG	GG	GG	GG	GG	GG	GG	GG	TT	GG
AX-111621002	T/C	1A	564561251	+	NA	NA	NA	NA	NA	NA	CC	CC	CC	CC	CC	CC	CC	CC	CC	CC	CC	CC	CC	CC	CC	CC	CC	CC	CC	CC	CC	CC	CC	CC	CC	CC	CC	CC	CC	CC	CC	CC	CC	TT	CC	CC	CC	CC	CC
AX-89727488	T/C	1A	564573382	+	NA	NA	NA	NA	NA	NA	TT	TT	TT	TT	TT	TT	TT	CC	TT	TT	CC	TT	TT	TT	CC	TT	TT	TT	TT	CC	TT	TT	TT	TT	NA	TT	CC	TT	TT	TT	TT	TT	TT	CC	TT	TT	TT	CC	TT
AX-110366086	T/C	1A	565022986	+	NA	NA	NA	NA	NA	NA	TT	TT	TT	TT	TT	TT	TT	CC	TT	TT	CC	TT	TT	TT	CC	TT	TT	TT	TT	CC	TT	TT	TT	TT	TT	TT	CC	TT	TT	TT	TT	TT	TT	CC	TT	TT	TT	CC	TT
AX-109873132	T/G	1A	565061839	+	NA	NA	NA	NA	NA	NA	TT	TT	TT	TT	TT	TT	TT	GG	TT	TT	GG	TT	TT	TT	GG	TT	TT	TT	TT	GG	TT	TT	TT	TT	TT	TT	GG	TT	TT	TT	TT	TT	TT	GG	TT	TT	TT	GG	TT
AX-108825869	T/G	1A	565145749	+	NA	NA	NA	NA	NA	NA	TT	TT	TT	TT	TT	TT	TT	GG	TT	TT	GG	TT	TT	TT	GG	TT	TT	TG	TT	GG	TT	TT	TT	TT	TT	TT	GG	TT	TT	TT	TT	TT	TT	GG	TT	TT	TT	GG	TT
AX-109915617	T/C	1A	565250304	+	NA	NA	NA	NA	NA	NA	TT	TT	TT	TT	TT	TT	TT	CC	TT	TT	CC	TT	TT	TT	CC	TT	TT	TT	TT	CC	TT	TT	TT	TT	TT	TT	CC	TT	TT	TT	TT	TT	TT	CC	TT	TT	TT	CC	TT
AX-108736278	T/G	1A	565328681	+	NA	NA	NA	NA	NA	NA	GG	GG	GG	GG	GG	GG	GG	TT	GG	GG	TT	GG	GG	GG	TT	GG	GG	GG	GG	TT	GG	GG	GG	GG	GG	GG	TT	GG	GG	GG	GG	GG	GG	TT	GG	GG	GG	TT	GG
AX-111514462	A/G	1A	565378875	+	NA	NA	NA	NA	NA	NA	AA	AA	AA	AA	AA	AA	AA	GG	AA	AA	GG	AA	AA	AA	GG	AA	AA	AA	AA	GG	AA	AA	AA	AA	AA	AA	GG	AA	AA	AA	AA	AA	AA	GG	AA	AA	AA	GG	AA
AX-108807975	T/C	1A	565398182	+	NA	NA	NA	NA	NA	NA	CC	CC	CC	CC	CC	CC	CC	CC	CC	CC	CC	CC	CC	CC	CC	CC	CC	CC	CC	CC	CC	CC	CC	CC	CC	CC	CC	CC	CC	CC	CC	CC	CC	TT	CC	CC	CC	CC	CC
AX-111041785	C/G	1A	565467492	+	NA	NA	NA	NA	NA	NA	CC	CC	CC	CC	CC	CC	CC	GG	CC	CC	GG	CC	CC	CC	GG	CC	CC	CC	CC	GG	CG	CC	CC	CC	CC	CC	GG	CC	CC	CC	CC	CC	CC	GG	CC	CC	CC	GG	CC
AX-110583498	T/C	1A	565614284	+	NA	NA	NA	NA	NA	NA	TT	TT	TT	TT	TT	TT	TT	CC	TT	TT	CC	TT	TT	TT	CC	TT	TT	TT	TT	CC	TT	TT	TT	TT	TT	TT	CC	TT	TT	TT	TT	TT	TT	TT	TT	TT	TT	CC	TT
AX-108887336	A/G	1A	566043449	+	NA	NA	NA	NA	NA	NA	GG	GG	GG	GG	GG	GG	GG	GG	GG	GG	GG	GG	GG	GG	GG	GG	GG	GG	GG	GG	NA	GG	GG	GG	GG	GG	GG	GG	GG	GG	GG	GG	GG	AA	GG	GG	GG	GG	GG
AX-109285690	A/C	1A	566063852	+	NA	NA	NA	NA	NA	NA	AA	AA	AA	AA	AA	AA	AA	CC	AA	AA	CC	AA	AA	AA	CC	AA	AA	AA	AA	CC	NA	AA	AA	AA	AA	AA	CC	AA	AA	AA	AA	AA	AA	CC	AA	AA	AA	CC	AA
AX-111468045	C/G	1A	566109529	+	NA	NA	NA	NA	NA	NA	GG	GG	GG	GG	GG	GG	GG	GG	GG	GG	GG	GG	GG	GG	GG	GG	GG	GG	GG	GG	GG	GG	GG	GG	GG	GG	GG	GG	GG	GG	GG	GG	GG	CC	GG	GG	GG	GG	GG
AX-109366144	A/C	1A	566121933	+	NA	NA	NA	NA	NA	NA	CC	CC	CC	CC	CC	CC	CC	AA	CC	CC	AA	CC	CC	CC	AA	CC	CC	CC	CC	AA	CC	CC	CC	CC	CC	CC	AA	CC	CC	CC	CC	CC	CC	AA	CC	CC	CC	AA	CC
AX-108727206	A/C	1A	566126294	+	NA	NA	NA	NA	NA	NA	AA	AA	AA	AA	AA	AA	AA	CC	AA	AA	CC	AA	AA	AA	CC	AA	AA	AA	AA	CC	AA	AA	AA	AA	AA	AA	CC	AA	AA	AA	AA	AA	AA	CC	AA	AA	AA	CC	AA
AX-111451551	T/C	1A	566163338	+	NA	NA	NA	NA	NA	NA	CC	CC	CC	CC	CC	CC	NA	TT	CC	CC	TT	CC	CC	CC	TT	CC	CC	CC	CC	TT	CC	CC	CC	CC	CC	CC	TT	CC	CC	CC	CC	CC	CC	CC	CC	CC	CC	TT	CC
AX-110464607	T/G	1A	566170146	+	NA	NA	NA	NA	NA	NA	TT	TT	TT	TT	NA	TT	TT	GG	TT	TT	GG	TT	TT	TT	GG	TT	TT	TT	TT	GG	TT	TT	TT	TT	TT	TT	GG	TT	TT	TT	TT	TT	TT	GG	TT	TT	TT	GG	TT
AX-110449906	T/C	1A	566220632	+	NA	NA	NA	NA	NA	NA	CC	CC	CC	CC	CC	CC	CC	TT	CC	CC	TT	CC	CC	CC	TT	CC	CC	CC	CC	TT	CC	CC	CC	CC	CC	CC	TT	CC	CC	CC	CC	CC	CC	CC	CC	CC	CC	TT	CC
AX-110610820	A/C	1A	566226653	+	NA	NA	NA	NA	NA	NA	CC	CC	CC	CC	AC	CC	CC	AA	CC	CC	AA	CC	CC	CC	AA	CC	CC	CC	CC	AA	CC	NA	CC	CC	CC	CC	AA	CC	CC	CC	CC	CC	CC	AA	CC	CC	CC	AA	CC
AX-110675521	T/C	1A	566239396	+	NA	NA	NA	NA	NA	NA	TT	TT	TT	TT	TT	TT	TT	CC	TT	TT	CC	TT	TT	TT	CC	TT	TT	TT	TT	CC	TT	TT	TT	TT	TT	TT	CC	TT	TT	TT	TT	TT	TT	CC	TT	TT	TT	CC	TT
AX-108856649	C/G	1A	566483982	+	NA	NA	NA	NA	NA	NA	GG	GG	GG	GG	GG	GG	GG	GG	GG	GG	GG	GG	GG	GG	GG	GG	GG	GG	GG	CC	GG	GG	GG	GG	GG	GG	GG	GG	GG	GG	GG	GG	GG	CC	GG	GG	GG	GG	GG
AX-110462912	A/G	1A	566594077	+	NA	NA	NA	NA	NA	NA	GG	GG	AA	AA	GG	GG	GG	AA	GG	GG	AA	GG	GG	GG	AA	GG	AA	GG	GG	AA	AA	AA	AA	GG	AA	AA	AA	GG	GG	GG	GG	AA	GG	AA	GG	GG	AA	AA	GG
AX-110381704	T/G	1A	567321569	+	NA	NA	NA	NA	NA	NA	GG	GG	GG	GG	GG	GG	GG	TT	GG	GG	TT	GG	GG	GG	TT	GG	GG	GG	GG	TT	GG	GG	GG	GG	GG	GG	TT	GG	GG	GG	GG	GG	GG	TT	GG	GG	GG	TT	GG
AX-111203882	T/C	1A	567326920	+	NA	NA	NA	NA	NA	NA	CC	CC	CC	CC	CC	CC	CC	TT	CC	CC	TT	CC	CC	CC	TT	CC	CC	CC	CC	TT	CC	CC	CC	CC	CC	CC	TT	CC	CC	CC	CC	CC	CC	TT	CC	CC	CC	TT	CC
AX-109341225	T/C	1A	567371662	+	NA	NA	NA	NA	NA	NA	CC	CC	CC	CC	CC	CC	CC	TT	CC	CC	TT	CC	CC	CC	CC	CC	CC	CC	CC	CC	NA	CC	CC	CC	CC	CC	CC	CC	CC	CC	CC	CC	CC	CC	CC	CC	CC	CC	CC
AX-110383681	T/G	1A	567479554	+	NA	NA	NA	NA	NA	NA	TT	TT	TT	TT	TT	TT	TT	GG	TT	TT	GG	TT	TT	TT	GG	TT	TT	TT	TT	GG	TT	TT	TT	TT	TT	TT	GG	TT	TT	TT	TT	TT	TT	GG	TT	TT	TT	GG	TT
AX-111722295	T/C	1A	567522971	+	NA	NA	NA	NA	NA	NA	CC	CC	CC	CC	CC	CC	CC	TT	CC	CC	TT	CC	CC	CC	TT	CC	CC	CC	CC	TT	NA	CC	CC	CC	CC	CC	TT	CC	CC	CC	CC	CC	CC	TT	CC	CC	CC	TT	CC
AX-108847203	A/G	1A	567714120	+	NA	NA	NA	NA	NA	NA	AA	AA	AA	AA	AA	AA	AA	GG	AA	AA	GG	AA	AA	AA	AA	AA	AA	AA	AA	AA	AA	AA	AA	AA	AA	AA	AA	AA	AA	AA	AA	AA	AA	GG	AA	AA	AA	AA	AA
AX-111170306	T/C	1A	567967912	+	NA	NA	NA	NA	NA	NA	CC	CC	CC	CC	CC	CC	CC	TT	CC	CC	TT	CC	CC	CC	CC	CC	CC	CC	CC	CC	CC	CC	CC	CC	CC	CC	CC	CC	CC	CC	CC	CC	CC	CC	CC	CC	CC	CC	CC
AX-109934862	C/G	1A	567976548	+	NA	NA	NA	NA	NA	NA	CC	CC	CC	CC	CC	CC	CC	GG	CC	CC	GG	CC	CC	CC	CC	CC	CC	CC	CC	CC	CC	CC	CC	CC	CC	CC	CC	CC	CC	CC	CC	CC	CC	CC	CC	CC	CC	CC	CC
AX-111606101	C/G	1A	567987094	+	NA	NA	NA	NA	NA	NA	CC	CC	CC	CC	CC	CC	CC	GG	CC	CC	GG	CC	CC	CC	GG	CC	CC	CC	CC	GG	CC	CC	CC	CC	CC	CC	GG	CC	CC	CC	CC	CC	CC	GG	CC	CC	CC	GG	CC
AX-108830739	A/G	1A	567996740	+	NA	NA	NA	NA	NA	NA	AA	AA	AA	AA	AA	AA	AA	GG	AA	AA	GG	AA	AA	AA	GG	AA	AA	AA	AA	GG	AA	AA	AA	AA	AA	AA	GG	AA	AA	AA	AA	AA	AA	GG	AA	AA	AA	GG	AA
AX-111724995	A/G	1A	568008406	+	NA	NA	NA	NA	NA	NA	GG	GG	GG	GG	GG	GG	GG	GG	GG	GG	AA	GG	GG	GG	AA	GG	GG	GG	GG	AA	GG	GG	GG	GG	GG	GG	AA	GG	GG	GG	GG	GG	GG	AA	GG	GG	GG	AA	GG
AX-109458590	A/C	1A	568150482	+	NA	NA	NA	NA	NA	NA	AA	AA	AA	AA	AA	AA	AA	CC	AA	AA	CC	AA	AA	AA	AA	AA	AA	AA	AA	AA	AA	AA	AA	AA	AA	AA	AA	AA	AA	AA	AA	AA	AA	CC	AA	AA	AA	AA	AA
AX-109526872	T/C	1A	568381381	+	NA	NA	NA	NA	NA	NA	CC	CC	CC	CC	CC	CC	CC	CC	CC	CC	TC	CC	CC	CC	CC	CC	CC	CC	CC	CC	CC	CC	CC	CC	CC	CC	CC	CC	CC	CC	CC	CC	CC	TC	CC	CC	CC	CC	CC
AX-109356080	T/G	1A	568417998	+	NA	NA	NA	NA	NA	NA	TT	TT	TT	TT	TT	TT	TT	GG	TT	TT	GG	TT	TT	TT	GG	TT	TT	TT	TT	GG	TT	TT	TT	TT	TT	TT	GG	TT	TT	TT	TT	TT	TT	GG	TT	TT	TT	GG	TT
AX-111453108	A/G	1A	568519907	+	NA	NA	NA	NA	NA	NA	AA	AA	AA	AA	AA	AA	AA	GG	AA	AA	GG	AA	AA	AA	AA	AA	AA	AA	AA	AA	AA	AA	AA	AA	AA	AA	AA	AA	AA	AA	AA	AA	AA	GG	AA	AA	AA	AA	AA
AX-109823735	C/G	1A	568536281	+	NA	NA	NA	NA	NA	NA	CC	CC	CC	CC	CC	CC	CC	NA	CC	CC	GG	CC	CC	CC	CC	CC	CC	CC	CC	CC	CC	CC	CC	CC	CC	CC	CC	CC	CC	CC	CC	CC	CC	CG	CC	CC	CC	CC	CC
AX-110038607	T/C	1A	569153210	+	NA	NA	NA	NA	NA	NA	CC	CC	CC	CC	CC	CC	CC	TT	CC	CC	CC	CC	CC	CC	CC	CC	CC	CC	CC	CC	CC	CC	CC	CC	CC	CC	CC	CC	CC	CC	CC	CC	CC	CC	CC	CC	CC	CC	CC
AX-109509920	A/C	1A	569246272	+	NA	NA	NA	NA	NA	NA	AA	AA	AA	AA	AA	AA	AA	CC	AA	AA	CC	AA	AA	AA	AA	AA	AA	AA	AA	AA	AA	AA	AA	AA	AA	AA	AA	AA	AA	AA	AA	AA	AA	CC	AA	AA	AA	AA	AA
AX-109374625	T/C	1A	569353334	+	NA	NA	NA	NA	NA	NA	TT	TT	TT	TT	TT	TT	TT	CC	TT	TT	CC	TT	TT	TT	TT	TT	TT	TT	TT	TT	TT	TT	TT	TT	TT	TT	TT	TT	TT	TT	TT	TT	TT	CC	TT	TT	TT	TT	TT
AX-111216240	T/C	1A	569424493	+	NA	NA	NA	NA	NA	NA	CC	CC	CC	CC	CC	CC	CC	CC	CC	CC	TT	CC	CC	CC	CC	CC	CC	CC	CC	CC	NA	CC	CC	CC	CC	CC	CC	CC	CC	CC	CC	CC	CC	TT	CC	CC	CC	CC	CC
AX-111455561	T/C	1A	569886145	+	NA	NA	NA	NA	NA	NA	CC	CC	CC	CC	CC	CC	CC	CC	CC	CC	TC	CC	CC	CC	TT	CC	CC	CC	CC	TT	CC	CC	CC	CC	CC	CC	TT	CC	CC	CC	CC	CC	CC	TT	CC	CC	CC	TT	CC
AX-109597085	T/G	1A	569977069	+	NA	NA	NA	NA	NA	NA	GG	GG	GG	GG	GG	GG	GG	GG	GG	GG	TT	GG	GG	GG	TT	GG	GG	GG	GG	TT	GG	GG	GG	GG	GG	GG	TT	GG	GG	GG	GG	GG	GG	TT	GG	GG	GG	TT	GG
AX-108816572	T/C	1A	570422259	+	NA	NA	NA	NA	NA	NA	CC	CC	CC	CC	CC	CC	CC	CC	CC	CC	TT	CC	CC	CC	TT	CC	CC	CC	CC	CC	CC	CC	CC	CC	CC	CC	TT	CC	CC	CC	CC	CC	CC	TT	CC	CC	CC	TT	CC
AX-109839814	T/C	1A	570454414	+	NA	NA	NA	NA	NA	NA	CC	CC	CC	CC	CC	CC	CC	CC	CC	CC	TC	CC	CC	CC	TC	CC	CC	CC	CC	CC	CC	CC	CC	CC	CC	CC	TC	CC	CC	CC	CC	CC	CC	CC	CC	CC	CC	TC	CC
AX-111063397	A/G	1A	570620012	+	NA	NA	NA	NA	NA	NA	AA	AA	AA	AA	AA	AA	AA	AA	AA	AA	AG	AA	AA	AA	AG	AA	AA	AA	AA	AA	AA	AA	AA	AA	AA	AA	AG	AA	AA	AA	AA	AA	AA	AA	AA	AA	AA	AG	AA
AX-110457668	A/G	1A	571358071	+	NA	NA	NA	NA	NA	NA	GG	GG	GG	GG	GG	GG	GG	GG	GG	GG	AA	GG	GG	GG	GG	GG	GG	GG	GG	GG	NA	GG	GG	GG	GG	GG	GG	GG	GG	GG	GG	GG	GG	GG	GG	GG	GG	GG	GG
AX-109934648	T/C	1A	571584735	+	NA	NA	NA	NA	NA	NA	CC	CC	CC	CC	TC	CC	CC	CC	CC	CC	TT	CC	CC	CC	CC	CC	CC	CC	CC	CC	NA	NA	CC	CC	CC	CC	CC	CC	CC	CC	CC	CC	CC	CC	CC	CC	CC	CC	CC
AX-109871980	A/G	1A	571720745	+	NA	NA	NA	NA	NA	NA	AA	AA	AA	AA	AA	AA	AA	AA	AA	AA	GG	AA	AA	AA	AA	AA	AA	AA	AA	AA	AA	AA	AA	AA	AA	AA	AA	AA	AA	AA	AA	AA	AA	GG	AA	AA	AA	AA	AA
AX-109384202	A/G	1A	571738819	+	NA	NA	NA	NA	NA	NA	AA	AA	AA	AA	AA	AA	AA	AA	AA	AA	GG	AA	AA	AA	AA	AA	AA	AA	AA	AA	AA	AA	AA	AA	AA	AA	AA	AA	AA	AA	AA	AA	AA	GG	AA	AA	AA	AA	AA
AX-111051692	A/G	1A	571885797	+	NA	NA	NA	NA	NA	NA	GG	GG	GG	GG	GG	GG	GG	GG	GG	GG	AA	GG	GG	GG	GG	GG	GG	GG	GG	GG	GG	GG	GG	GG	GG	GG	GG	GG	GG	GG	GG	GG	GG	AA	GG	GG	GG	GG	GG
AX-111228672	T/C	1A	571896338	+	NA	NA	NA	NA	NA	NA	CC	CC	CC	CC	CC	CC	CC	CC	CC	CC	TT	CC	CC	CC	CC	CC	CC	CC	CC	CC	CC	CC	CC	CC	CC	CC	CC	CC	CC	CC	CC	CC	CC	TT	CC	CC	CC	CC	CC
AX-109421563	T/C	1A	571924307	+	NA	NA	NA	NA	NA	NA	CC	CC	CC	CC	CC	CC	CC	TT	CC	CC	TT	CC	CC	CC	TT	CC	CC	CC	CC	TT	CC	CC	CC	CC	CC	CC	TT	CC	CC	CC	CC	CC	CC	TT	CC	CC	CC	TT	CC
AX-109299553	T/C	1A	571928598	+	NA	NA	NA	NA	NA	NA	TT	TT	TT	TT	TT	TT	TT	CC	TT	TT	CC	TT	TT	TT	CC	TT	TT	TT	TT	CC	TT	TT	TT	TT	TT	TT	CC	TT	TT	TT	TT	TT	TT	CC	TT	TT	TT	CC	TT
AX-110502456	A/G	1A	572033529	+	NA	NA	NA	NA	NA	NA	AA	AA	AA	AA	AA	AA	AA	AA	AA	AA	GG	AA	AA	AA	AA	AA	AA	AA	AA	AA	AA	AA	AA	AA	AA	AA	AA	AA	AA	AA	AA	AA	AA	GG	AA	AA	AA	AA	AA
AX-109295454	A/G	1A	572073123	+	NA	NA	NA	NA	NA	NA	GG	GG	GG	GG	GG	GG	GG	GG	GG	GG	AA	GG	GG	GG	GG	GG	GG	GG	GG	GG	GG	GG	GG	GG	GG	GG	GG	GG	GG	GG	GG	GG	GG	AA	GG	GG	GG	GG	GG
AX-109481710	C/G	1A	572166282	+	NA	NA	NA	NA	NA	NA	CC	CC	CC	CC	CC	CC	CC	GG	CC	CC	CC	CC	CC	CC	GG	CC	CC	CC	CC	GG	CC	CC	CC	CC	CC	CC	GG	CC	CC	CC	CC	CC	CC	CC	CC	CC	CC	GG	CC
AX-110175237	A/G	1A	572563410	+	NA	NA	NA	NA	NA	NA	GG	GG	GG	GG	GG	GG	GG	GG	GG	GG	AA	GG	GG	GG	AA	GG	GG	GG	GG	GG	NA	GG	GG	GG	GG	GG	AA	GG	GG	GG	GG	GG	GG	AA	GG	GG	GG	AA	GG
AX-111572256	C/G	1A	572576878	+	NA	NA	NA	NA	NA	NA	CC	CC	CC	CC	CC	CC	CC	CC	CC	CC	GG	CC	CC	CC	GG	CC	CC	CC	CC	CC	CC	CC	CC	CC	CC	CC	GG	CC	CC	CC	CC	CC	CC	CC	CC	CC	CC	GG	CC
AX-108884610	T/G	1A	572882682	+	NA	NA	NA	NA	NA	NA	GG	GG	GG	GG	GG	GG	GG	GG	GG	GG	TT	GG	GG	GG	GG	GG	GG	GG	GG	TG	GG	TT	GG	TT	GG	GG	GG	GG	GG	GG	GG	GG	GG	GG	GG	GG	GG	GG	GG
AX-110672695	A/G	1A	574217720	+	NA	NA	NA	NA	NA	NA	AA	AA	AA	AA	AA	AA	AA	AA	AA	AA	GG	AA	AA	AA	AA	AA	AA	AA	AA	AA	GG	AA	AA	AA	AA	AA	AA	AA	AA	AA	AA	AA	AA	AA	AA	AA	AA	AA	AA
AX-111663839	T/C	1A	574292696	+	NA	NA	NA	NA	NA	NA	CC	CC	CC	CC	CC	CC	CC	CC	CC	CC	TT	CC	CC	CC	CC	CC	CC	CC	CC	CC	TT	CC	CC	CC	CC	CC	CC	CC	CC	CC	CC	CC	CC	TT	CC	CC	CC	CC	CC
AX-111630328	T/G	1A	574353199	+	NA	NA	NA	NA	NA	NA	GG	GG	GG	GG	GG	GG	GG	GG	GG	GG	TT	GG	GG	GG	GG	GG	GG	GG	GG	GG	TG	GG	GG	GG	GG	GG	GG	GG	GG	GG	GG	GG	GG	GG	GG	GG	GG	GG	GG
AX-110541899	T/G	1A	574471469	+	NA	NA	NA	NA	NA	NA	TT	TT	GG	GG	TT	TT	TT	GG	TT	TT	GG	TT	TT	TT	TT	TT	TT	TT	TT	TT	GG	GG	TT	TT	GG	TT	TT	TT	TT	TT	TT	GG	TT	GG	GG	TT	GG	TT	TT
AX-108914803	A/G	1A	574481294	+	NA	NA	NA	NA	NA	NA	GG	GG	AA	AA	GG	GG	GG	AA	GG	GG	AA	GG	GG	GG	AA	GG	GG	GG	GG	GG	AG	AA	GG	GG	AA	GG	AA	GG	GG	GG	GG	AA	GG	AA	AA	GG	AA	AA	GG
AX-110509619	A/G	1A	574919132	+	NA	NA	NA	NA	NA	NA	GG	GG	GG	GG	GG	GG	GG	GG	GG	GG	AA	GG	GG	GG	GG	GG	GG	GG	GG	GG	GG	GG	GG	GG	GG	GG	GG	GG	GG	GG	GG	GG	GG	GG	GG	GG	GG	GG	GG
AX-108822131	A/C	1A	575007827	+	NA	NA	NA	NA	NA	NA	CC	CC	CC	CC	AA	AA	AA	CC	AA	AA	CC	AA	AA	AA	CC	AA	AA	AA	AA	AA	AA	CC	AA	CC	CC	AA	CC	CC	AA	CC	AA	CC	CC	CC	CC	AA	CC	CC	AA
AX-111082197	T/G	1A	575452231	+	NA	NA	NA	NA	NA	NA	GG	GG	GG	GG	GG	GG	GG	TT	GG	GG	TT	GG	GG	GG	GG	GG	GG	GG	GG	GG	GG	TT	GG	GG	GG	GG	GG	GG	GG	GG	GG	GG	GG	GG	GG	GG	GG	GG	GG
AX-109930672	T/C	1A	577075805	+	NA	NA	NA	NA	NA	NA	TT	TT	TT	TT	TT	TT	TT	TT	CC	TT	CC	TT	TT	TT	TT	TT	TT	TT	CC	TT	TT	TT	TT	TT	TT	TT	TT	TT	TT	TT	TT	TT	TT	TT	TT	TT	TT	TT	TT
AX-111681900	A/G	1A	577313956	+	NA	NA	NA	NA	NA	NA	GG	GG	GG	GG	GG	GG	GG	GG	AA	GG	AA	GG	GG	GG	GG	GG	GG	GG	AA	GG	GG	GG	GG	GG	GG	GG	GG	GG	GG	GG	GG	GG	GG	GG	GG	GG	GG	GG	GG
AX-94425021	A/G	1A	577461576	+	NA	NA	NA	NA	NA	NA	GG	GG	GG	GG	GG	GG	GG	GG	AA	GG	AA	GG	GG	GG	GG	GG	GG	GG	AA	GG	GG	GG	GG	GG	GG	GG	GG	GG	GG	GG	GG	GG	GG	GG	GG	GG	GG	GG	GG
AX-110021994	A/G	1A	577498045	+	NA	NA	NA	NA	NA	NA	GG	GG	AA	AA	AA	AA	AA	GG	AA	GG	AA	GG	AA	GG	GG	AA	AA	AA	AA	AA	GG	GG	AA	GG	AA	AA	AA	GG	GG	GG	AA	AA	AA	AA	AA	AA	AA	AA	AA
AX-110397581	T/C	1A	577566500	+	NA	NA	NA	NA	NA	NA	TT	TT	CC	CC	CC	CC	CC	TT	CC	TT	CC	TT	CC	TT	NA	CC	CC	CC	CC	CC	TT	TT	CC	TT	CC	CC	CC	TT	TT	TT	CC	CC	CC	CC	CC	CC	CC	CC	CC
AX-109486953	A/G	1A	577570067	+	NA	NA	NA	NA	NA	NA	AA	AA	GG	GG	GG	GG	GG	AA	GG	AA	GG	AA	GG	AA	AA	GG	GG	GG	GG	GG	AA	NA	GG	AA	GG	GG	GG	AA	AA	AA	GG	GG	GG	GG	GG	GG	GG	GG	GG
AX-89724016	T/G	1A	577658037	+	NA	NA	NA	NA	NA	NA	GG	GG	GG	GG	TT	TT	TT	GG	TT	GG	TT	GG	TT	GG	GG	TT	TT	TT	TT	TT	GG	TT	GG	GG	GG	TT	GG	GG	GG	GG	TT	GG	TT	TT	GG	TT	GG	GG	TT
AX-109557381	A/G	1A	577764965	+	NA	NA	NA	NA	NA	NA	AA	AA	AA	AA	GG	GG	GG	AA	GG	AA	GG	AA	GG	AA	AA	GG	GG	GG	GG	GG	AA	GG	AA	AA	AA	GG	AA	AA	AA	AA	GG	AA	GG	GG	AA	GG	AA	AA	GG
AX-111525529	T/C	1A	577820374	+	NA	NA	NA	NA	NA	NA	CC	CC	CC	CC	TT	TT	TT	CC	TT	CC	TT	CC	TT	CC	CC	TT	TT	TT	TT	TT	CC	TT	CC	CC	CC	TT	CC	CC	CC	CC	TT	CC	TT	TT	CC	TT	CC	CC	TT
AX-108950464	T/C	1A	578024393	+	NA	NA	NA	NA	NA	NA	TT	CC	CC	CC	CC	CC	CC	TT	CC	TT	CC	TT	CC	TT	TT	CC	CC	CC	CC	CC	TT	NA	CC	TT	CC	CC	TT	TT	TT	TT	CC	CC	CC	CC	CC	CC	CC	TT	CC
AX-109402610	A/G	1A	578036168	+	NA	NA	NA	NA	NA	NA	AA	GG	GG	GG	GG	GG	GG	AA	GG	AA	GG	AA	GG	AA	AA	GG	GG	GG	GG	GG	AA	GG	GG	AA	GG	GG	AA	AA	AA	AA	GG	GG	GG	GG	GG	GG	GG	AA	GG
AX-111085312	T/C	1A	578483909	+	NA	NA	NA	NA	NA	NA	TT	CC	TT	TT	CC	CC	CC	TT	CC	TT	CC	TT	CC	TT	TT	CC	CC	CC	CC	CC	TT	TT	TT	TT	TT	CC	TT	TT	TT	TT	CC	TT	CC	TT	TT	CC	TT	TT	CC
AX-109872379	A/G	1A	578490167	+	NA	NA	NA	NA	NA	NA	GG	AA	GG	GG	AA	AA	AA	GG	AA	GG	AA	GG	AA	GG	GG	AA	AA	AA	AA	AA	GG	GG	GG	GG	GG	AA	GG	GG	GG	GG	AA	GG	AA	GG	GG	AA	GG	GG	AA
AX-109899365	T/C	1A	578518683	+	NA	NA	NA	NA	NA	NA	TC	TT	TT	TT	TT	TT	TT	TC	TT	TC	TT	TC	TT	TC	TC	TT	TT	TT	TT	TT	TC	TT	TT	TC	TT	TT	TC	TC	TC	TC	TT	TT	TT	TT	TT	TT	TT	TC	TT
AX-111584869	C/G	1A	578772463	+	NA	NA	NA	NA	NA	NA	GG	CC	GG	GG	CC	CC	CC	GG	CC	GG	CC	GG	CC	GG	GG	CC	CC	CC	CC	CC	GG	CC	GG	GG	GG	CC	GG	GG	GG	GG	CC	GG	GG	GG	GG	CC	GG	GG	CC
AX-110608437	A/G	1A	578777048	+	NA	NA	NA	NA	NA	NA	AA	GG	AA	AA	GG	GG	GG	AA	GG	AA	GG	AA	GG	AA	AA	GG	GG	GG	GG	GG	AA	GG	AA	AA	NA	GG	AA	AA	AA	AA	GG	AA	AA	AA	AA	GG	AA	AA	NA
AX-109381082	T/C	1A	578829876	+	NA	NA	NA	NA	NA	NA	TT	CC	CC	CC	CC	CC	CC	TT	CC	TT	CC	TT	CC	TT	TT	CC	CC	CC	CC	CC	TT	CC	TT	TT	CC	CC	TT	TT	TT	TT	CC	CC	TT	CC	CC	CC	CC	TT	CC
AX-111009332	A/G	1A	579135776	+	NA	NA	NA	NA	NA	NA	GG	AA	AA	AA	AA	AA	AA	AA	AA	GG	AA	GG	AA	GG	AA	AA	AA	AA	AA	AA	AA	GG	GG	GG	AA	AA	GG	GG	GG	GG	AA	AA	GG	AA	AA	AA	AA	GG	AA
AX-109444058	T/C	1A	579148692	+	NA	NA	NA	NA	NA	NA	CC	TT	NA	TT	TT	TT	TT	TT	TT	CC	TT	CC	TT	CC	TT	TT	TT	TT	TT	TT	NA	NA	CC	CC	TC	TT	CC	CC	CC	CC	TT	TT	CC	TT	TT	TT	TT	CC	TT
AX-108869579	T/C	1A	579165842	+	NA	NA	NA	NA	NA	NA	TT	CC	CC	CC	CC	CC	CC	CC	CC	TT	CC	TT	CC	TT	CC	CC	CC	CC	CC	CC	CC	CC	TT	TT	CC	CC	TT	TT	TT	TT	CC	CC	TT	CC	CC	CC	CC	TT	CC
AX-109989587	A/G	1A	579196790	+	NA	NA	NA	NA	NA	NA	GG	AA	AA	AA	NA	AA	AA	AA	AA	GG	AA	GG	AA	GG	AA	AA	AA	AA	AA	AA	AA	GG	GG	GG	AA	AA	GG	GG	GG	GG	AA	AA	GG	AA	AA	AA	AA	GG	AA
AX-110519064	A/G	1A	579224273	+	NA	NA	NA	NA	NA	NA	AA	GG	GG	GG	GG	GG	GG	GG	GG	AA	GG	AA	GG	AA	GG	GG	GG	GG	GG	GG	GG	AA	AA	AA	GG	GG	AA	AA	AA	AA	AA	GG	AA	GG	GG	GG	GG	AA	GG
AX-109318898	A/G	1A	579266935	+	NA	NA	NA	NA	NA	NA	AA	GG	GG	GG	GG	GG	GG	GG	GG	AA	GG	AA	GG	AA	GG	GG	GG	GG	GG	GG	GG	AA	AA	AA	GG	GG	AA	AA	AA	AA	AA	GG	AA	GG	GG	GG	GG	AA	GG
AX-86172827	T/C	1A	579299339	+	NA	NA	NA	NA	NA	NA	TT	TT	TT	TT	TT	TT	TT	CC	CC	TT	CC	TT	TT	TT	CC	TT	TT	CC	CC	CC	CC	TT	TT	TT	TT	TT	TT	TT	TT	TT	TT	TT	TT	TT	TT	TT	TT	TT	TT
AX-111123203	C/G	1A	579369613	+	NA	NA	NA	NA	NA	NA	GG	CC	CC	CC	CC	CC	CC	GG	GG	GG	GG	GG	CC	GG	GG	CC	CC	GG	GG	GG	GG	GG	GG	GG	CC	CC	GG	GG	GG	GG	CC	CC	GG	CC	CC	CC	CC	GG	CC
AX-111143725	T/C	1A	579448489	+	NA	NA	NA	NA	NA	NA	TT	CC	CC	CC	CC	CC	CC	CC	CC	TT	CC	TT	CC	TT	CC	CC	CC	CC	CC	CC	CC	NA	TT	TT	CC	CC	TT	TT	TT	TT	CC	CC	TT	CC	CC	CC	CC	TT	CC
AX-109929758	T/C	1A	579737241	+	NA	NA	NA	NA	NA	NA	CC	TT	TT	TT	TT	TT	TT	TT	TT	CC	TT	CC	TT	CC	TT	TT	TT	TT	TT	TT	TT	CC	CC	CC	TT	TT	CC	CC	CC	CC	TT	TT	CC	TT	TT	TT	TT	CC	TT
AX-110412640	C/G	1A	579739283	+	NA	NA	NA	NA	NA	NA	CC	GG	GG	GG	GG	GG	GG	GG	GG	CC	GG	CC	GG	CC	GG	GG	GG	GG	GG	GG	GG	GG	CC	CC	GG	GG	CC	CC	CC	CC	GG	GG	CC	GG	GG	GG	GG	CC	GG
AX-109917590	A/G	1A	579755022	+	NA	NA	NA	NA	NA	NA	AA	GG	GG	GG	GG	GG	GG	GG	GG	AA	GG	AA	GG	AA	GG	GG	GG	GG	GG	GG	GG	GG	AA	AA	GG	GG	AA	AA	AA	AA	GG	GG	AA	GG	GG	GG	GG	AA	GG
AX-111666512	A/G	1A	579797684	+	NA	NA	NA	NA	NA	NA	GG	AA	AA	AA	AA	AA	AA	AA	AA	GG	AA	GG	AA	GG	AA	AA	AA	AA	AA	AA	AA	GG	GG	GG	AA	AA	GG	GG	GG	GG	AA	AA	GG	AA	AA	AA	AA	GG	AA
AX-111089714	A/G	1A	579819742	+	NA	NA	NA	NA	NA	NA	AA	GG	GG	GG	GG	GG	GG	GG	GG	AA	GG	AA	GG	AA	GG	GG	GG	GG	GG	GG	GG	GG	NA	AA	GG	GG	AA	AA	AA	AA	GG	GG	AA	GG	GG	GG	GG	AA	GG
AX-109522023	A/G	1A	579832267	+	NA	NA	NA	NA	NA	NA	AA	GG	GG	GG	GG	GG	GG	GG	GG	AA	GG	AA	GG	AA	GG	GG	GG	GG	GG	GG	GG	GG	AA	AA	GG	GG	AA	AA	AA	AA	GG	GG	AA	GG	GG	GG	GG	NA	GG
AX-109435879	T/C	1A	579846530	+	NA	NA	NA	NA	NA	NA	TT	CC	CC	CC	CC	CC	CC	CC	CC	TT	CC	TT	CC	TT	CC	CC	CC	CC	CC	CC	CC	CC	TT	TT	CC	CC	TT	TT	TT	TT	CC	CC	TT	CC	CC	CC	CC	TT	CC
AX-109472062	T/C	1A	579859461	+	NA	NA	NA	NA	NA	NA	TT	CC	CC	CC	CC	CC	CC	CC	CC	TT	CC	TT	CC	TT	CC	CC	CC	CC	CC	CC	CC	CC	TT	TT	CC	CC	TT	TT	TT	TT	CC	CC	TT	CC	CC	CC	CC	TT	CC
AX-86173046	T/C	1A	579864780	+	NA	NA	NA	NA	NA	NA	CC	TT	TT	TT	TT	TT	TT	TT	TT	CC	TT	CC	TT	CC	TT	TT	TT	TT	TT	TT	TT	CC	CC	CC	TT	TT	CC	CC	CC	CC	TT	TT	CC	TT	TT	TT	TT	CC	TT
AX-110636090	T/C	1A	579869577	+	NA	NA	NA	NA	NA	NA	CC	TT	TT	TT	TT	TT	TT	TT	TT	CC	TT	CC	TT	CC	TT	TT	TT	TT	TT	TT	TT	CC	CC	CC	TT	TT	CC	CC	CC	CC	TT	TT	CC	TT	TT	TT	TT	CC	TT
AX-109436841	A/G	1A	579946260	+	NA	NA	NA	NA	NA	NA	GG	AA	AA	AA	AA	AA	AA	AA	AA	GG	AA	GG	AA	GG	AA	AA	AA	AA	AA	AA	AA	GG	GG	GG	AA	AA	GG	GG	GG	GG	AA	AA	GG	AA	AA	AA	AA	GG	AA
AX-110060954	C/G	1A	580190106	+	NA	NA	NA	NA	NA	NA	CC	GG	CC	CC	GG	GG	GG	GG	GG	GG	GG	GG	GG	GG	GG	GG	GG	GG	GG	GG	GG	GG	GG	CC	CC	GG	CC	CC	GG	CC	GG	CC	CC	CC	CC	GG	CC	CC	GG
AX-111215365	A/G	1A	580283525	+	NA	NA	NA	NA	NA	NA	GG	AA	GG	GG	AA	AA	AA	AA	AA	AA	AA	GG	AA	GG	AA	AA	AA	AA	AA	AA	AA	GG	GG	GG	GG	AA	GG	GG	GG	GG	AA	GG	GG	GG	GG	AA	GG	GG	AA
AX-111454891	T/C	1A	580440622	+	NA	NA	NA	NA	NA	NA	TT	CC	TT	TT	CC	CC	CC	CC	CC	CC	CC	TT	CC	TT	CC	CC	CC	CC	CC	CC	CC	TT	TT	TT	TT	CC	TT	TT	TT	TT	CC	TT	TT	TT	TT	CC	TT	TT	CC
AX-109555304	T/C	1A	580449274	+	NA	NA	NA	NA	NA	NA	CC	TT	CC	CC	TT	TT	TT	TT	TT	TT	TT	CC	TT	CC	TT	TT	TT	TT	TT	TT	TT	CC	CC	CC	CC	TT	CC	CC	CC	CC	TT	CC	CC	CC	CC	TT	CC	CC	TT
AX-111743332	A/G	1A	580496510	+	NA	NA	NA	NA	NA	NA	GG	AA	GG	GG	AA	AA	AA	AA	AA	AA	AA	GG	AA	GG	AA	AA	AA	AA	AA	AA	AA	GG	GG	GG	GG	AA	GG	GG	GG	GG	AA	GG	GG	GG	GG	AA	GG	GG	AA
AX-109958813	A/G	1A	580577992	+	NA	NA	NA	NA	NA	NA	GG	AA	GG	GG	AA	AA	AA	AA	AA	AA	AA	GG	AA	GG	AA	AA	AA	AA	AA	AA	AA	GG	GG	GG	GG	AA	GG	GG	GG	GG	AA	GG	GG	GG	GG	AA	GG	GG	AA
AX-110989982	C/G	1A	581568331	+	NA	NA	NA	NA	NA	NA	CC	GG	CC	CC	GG	GG	GG	GG	GG	GG	GG	GG	GG	GG	GG	GG	GG	GG	GG	GG	GG	GG	CC	CC	CC	GG	CC	CC	GG	CC	GG	CC	CC	CC	CC	GG	CC	GG	GG
AX-109346246	T/C	1A	581834401	+	NA	NA	NA	NA	NA	NA	TT	CC	TT	TT	CC	CC	CC	CC	CC	CC	CC	TT	CC	TT	CC	CC	CC	CC	CC	CC	CC	TT	TT	TT	TT	CC	TT	TT	TT	TT	CC	TT	TT	TT	TT	CC	TT	TT	CC
AX-110394989	T/C	1A	582655804	+	NA	NA	NA	NA	NA	NA	TT	CC	TT	TT	CC	CC	CC	CC	CC	CC	CC	TT	CC	TT	CC	CC	CC	CC	CC	CC	TT	CC	TT	TT	TT	CC	TT	CC	TT	CC	CC	TT	TT	CC	TT	CC	TT	TT	CC
AX-110595289	A/C	1A	582835588	+	NA	NA	NA	NA	NA	NA	CC	CC	CC	CC	CC	CC	CC	CC	AA	AA	AA	CC	CC	CC	AA	CC	CC	CC	AA	AA	CC	AA	CC	CC	CC	CC	CC	CC	CC	CC	AA	CC	CC	CC	CC	CC	CC	CC	CC
AX-110908332	C/G	1A	583335610	+	NA	NA	NA	NA	NA	NA	CC	CC	CC	CC	CC	CC	CC	CC	GG	GG	GG	CC	CC	CC	CC	CC	CC	CC	GG	CC	CC	GG	CC	CC	CC	CC	CC	CC	CC	CC	GG	CC	CC	CC	CC	CC	CC	CC	CC
AX-110363533	T/C	1A	583453964	+	NA	NA	NA	NA	NA	NA	TT	CC	TT	TT	CC	CC	CC	CC	TT	TT	TT	TT	CC	TT	TT	CC	CC	CC	TT	TT	TT	TT	TT	TT	TT	CC	TT	TT	TT	TT	TT	TT	TT	TT	TT	CC	TT	TT	CC
AX-109968922	A/G	1A	583470268	+	NA	NA	NA	NA	NA	NA	GG	AG	GG	GG	AG	AG	AG	AA	GG	GG	GG	GG	AG	GG	GG	AG	AA	AA	GG	GG	NA	GG	GG	GG	GG	AA	GG	GG	GG	GG	GG	GG	GG	GG	GG	AA	GG	GG	AA
AX-110439639	A/G	1A	583812259	+	NA	NA	NA	NA	NA	NA	GG	AA	GG	GG	AA	AA	AA	AA	GG	GG	GG	GG	AA	GG	GG	AA	AA	AA	GG	GG	GG	AA	GG	GG	GG	AA	GG	GG	GG	GG	GG	GG	GG	AA	GG	AA	GG	AA	AA
AX-111036594	A/G	1A	583958205	+	NA	NA	NA	NA	NA	NA	AA	GG	AA	AA	GG	GG	GG	GG	GG	GG	GG	AA	GG	AA	AA	GG	GG	GG	GG	AA	AA	GG	AA	AA	AA	GG	AA	AA	AA	AA	AA	AA	AA	GG	AA	GG	AA	GG	GG
AX-111554212	A/G	1A	583968934	+	NA	NA	NA	NA	NA	NA	GG	GG	GG	GG	GG	GG	GG	GG	AA	AA	AG	GG	GG	GG	GG	GG	GG	GG	AA	GG	GG	NA	GG	GG	GG	GG	GG	GG	GG	GG	GG	GG	GG	GG	GG	GG	GG	GG	GG
AX-109378681	T/C	1A	584077527	+	NA	NA	NA	NA	NA	NA	TT	TT	TT	TT	TT	TT	TT	TT	TT	TT	TT	TT	TT	TT	TT	TT	TT	TT	TT	TT	TT	CC	TT	TT	TT	TT	TT	TT	TT	TT	TT	TT	TT	CC	TT	NA	TT	CC	TT
AX-111476496	A/G	1A	584085977	+	NA	NA	NA	NA	NA	NA	GG	AA	GG	GG	AA	AA	AA	AA	AA	AA	AA	GG	AA	GG	GG	AA	AA	AA	AA	GG	GG	AA	GG	GG	GG	AA	GG	GG	GG	GG	GG	GG	GG	AA	GG	AA	GG	AA	AA
AX-110932359	A/G	1A	584539181	+	NA	NA	NA	NA	NA	NA	GG	GG	GG	GG	GG	GG	GG	GG	AA	AA	AA	AA	GG	AA	GG	GG	GG	GG	AA	AA	AA	GG	GG	GG	GG	GG	GG	GG	GG	GG	GG	GG	GG	AA	GG	GG	GG	GG	GG
AX-109289939	T/G	1A	584670105	+	NA	NA	NA	NA	NA	NA	TG	TT	GG	TG	TT	TT	TT	TG	GG	GG	GG	GG	TT	GG	TG	TT	TG	TG	GG	GG	GG	TG	GG	TG	GG	TG	TG	GG	GG	GG	TG	TG	GG	GG	TG	TG	GG	GG	TG
AX-110488387	T/C	1A	585602072	+	NA	NA	NA	NA	NA	NA	TT	TT	CC	TT	TT	TT	TT	TT	CC	CC	CC	TT	TT	TT	TT	TT	TT	TT	CC	TT	TT	TT	CC	TT	CC	TT	TT	CC	CC	CC	TT	TT	CC	CC	TT	TT	CC	CC	TT
AX-110479321	T/G	1A	585690864	+	NA	NA	NA	NA	NA	NA	TT	TT	GG	TT	TT	TT	TT	TT	TT	TT	TT	TT	TT	TT	TT	TT	TT	TT	TT	TT	TT	TT	GG	TT	GG	TT	TT	GG	GG	GG	TT	TT	GG	TT	TT	TT	GG	GG	TT
AX-109836978	T/C	1A	585786183	+	NA	NA	NA	NA	NA	NA	TT	TT	CC	TT	TT	TT	TT	TT	CC	TT	CC	TT	TT	TT	TT	TT	TT	TT	CC	TT	TT	TT	CC	TT	CC	TT	TT	CC	CC	CC	TT	TT	CC	CC	TT	TT	CC	CC	TT
AX-110450966	A/G	1A	590649713	+	NA	NA	NA	NA	NA	NA	NA	NA	NA	AA	NA	GG	NA	NA	AA	AA	AA	AA	AA	AA	AA	AA	NA	AA	AA	AA	AA	AA	AA	AA	AA	AA	AA	AA	AA	AA	AA	AA	AA	AA	AA	AA	AA	AA	NA
AX-110037941	T/C	1A	592147194	+	NA	NA	NA	NA	NA	NA	CC	CC	CC	CC	CC	CC	CC	CC	CC	CC	CC	CC	CC	CC	CC	CC	CC	CC	CC	CC	CC	CC	CC	TT	CC	CC	CC	CC	CC	CC	CC	CC	CC	TT	CC	CC	CC	CC	CC
AX-109452112	A/C	1A	592329908	+	NA	NA	NA	NA	NA	NA	AA	CC	AA	CC	CC	CC	CC	CC	AC	CC	AA	AA	CC	CC	AA	CC	CC	CC	AC	AA	AA	CC	AA	CC	AA	AA	AA	AA	AA	AA	AA	CC	CC	CC	CC	CC	AA	AA	CC
AX-110477949	T/C	1A	592766047	+	NA	NA	NA	NA	NA	NA	TT	TT	TT	CC	TT	TT	TT	TT	TT	TT	TT	TT	TT	TT	TT	TT	TT	TT	TT	TT	TT	CC	TT	CC	TT	TT	TT	TT	TT	TT	TT	CC	TT	TT	CC	TT	TT	TT	TT
AX-109930005	A/G	1A	592926566	+	NA	NA	NA	NA	NA	NA	AA	GG	AA	GG	GG	GG	GG	GG	AA	GG	AA	AA	GG	GG	AA	GG	GG	GG	AA	AA	AA	GG	AA	GG	AA	AA	AA	AA	AA	AA	AA	GG	GG	AA	GG	GG	AA	AA	GG
AX-110399158	T/C	1A	592996405	+	NA	NA	NA	NA	NA	NA	TT	CC	TT	TT	CC	CC	CC	CC	TT	CC	TT	TT	CC	CC	TT	CC	CC	CC	TT	TT	TT	TT	TT	TT	TT	TT	TT	TT	TT	TT	TT	TT	CC	TT	TT	CC	TT	TT	CC
AX-110373055	T/C	1A	592998734	+	NA	NA	NA	NA	NA	NA	CC	CC	NA	TT	CC	CC	CC	CC	CC	CC	CC	CC	CC	CC	CC	CC	CC	CC	CC	CC	CC	TT	CC	TT	CC	CC	CC	CC	CC	CC	CC	TT	CC	CC	TT	CC	CC	CC	CC
AX-111578537	T/C	1A	593094485	+	NA	NA	NA	NA	NA	NA	CC	TT	CC	CC	TT	TT	TT	TT	CC	TT	CC	CC	TT	TT	CC	TT	TT	TT	CC	CC	CC	CC	CC	CC	CC	CC	CC	CC	CC	CC	CC	CC	TT	CC	CC	TT	CC	CC	TT
AX-111007773	A/G	1A	593216298	+	NA	NA	NA	NA	NA	NA	GG	GG	GG	AA	GG	GG	GG	GG	GG	GG	GG	GG	GG	GG	GG	GG	GG	GG	GG	GG	GG	AA	GG	AA	GG	GG	GG	GG	GG	GG	GG	AA	GG	GG	AA	GG	GG	GG	GG
AX-109380665	A/G	1A	593248593	+	NA	NA	NA	NA	NA	NA	GG	GG	GG	AA	GG	GG	GG	GG	GG	GG	GG	GG	GG	GG	GG	GG	GG	GG	GG	GG	GG	AA	GG	AA	GG	GG	GG	GG	GG	GG	GG	AA	GG	GG	AA	GG	GG	GG	GG
AX-108966369	A/G	1B	1254928	+	NA	NA	NA	NA	NA	NA	AA	AA	AG	AG	AG	AA	AA	AA	AG	AA	AA	AA	AA	AG	AA	AG	AG	AA	AG	AG	AA	AG	AG	AA	AG	AA	AA	AA	AA	AA	AA	AG	AA	AA	AG	AG	AG	AA	AA
AX-108941599	T/C	1B	3697136	+	NA	NA	NA	NA	NA	NA	CC	CC	TT	TT	TT	CC	CC	CC	CC	CC	CC	CC	CC	TT	CC	CC	CC	CC	CC	TC	CC	NA	TT	CC	TT	CC	CC	CC	CC	CC	CC	TT	CC	CC	TT	TT	TT	CC	CC
AX-110592775	A/G	1B	4508702	+	NA	NA	NA	NA	NA	NA	AA	AA	AA	GG	AA	AA	AA	AA	AA	AA	AA	AA	AA	AA	AA	AA	AA	AA	AA	AA	AA	GG	GG	AA	GG	AA	AA	AA	AA	AA	AA	GG	AA	AA	GG	AA	GG	AA	AA
AX-109924111	C/G	1B	6671068	+	NA	NA	NA	NA	NA	NA	CC	CC	GG	GG	GG	CC	CC	CC	CC	CC	CC	CC	CC	GG	CC	CC	CC	CC	CC	GG	NA	NA	GG	GG	GG	CC	CC	CC	CC	CC	CC	GG	CC	CC	GG	GG	NA	CC	CC
AX-94551507	T/C	1B	9690500	+	NA	NA	NA	NA	NA	NA	CC	CC	TT	TT	CC	CC	CC	CC	TT	CC	CC	CC	CC	CC	CC	TT	TT	CC	TT	NA	CC	TT	TT	TT	TT	TT	TT	TT	CC	CC	CC	TT	CC	TT	TT	CC	TT	CC	CC
AX-109382802	T/G	1B	14711710	+	NA	NA	NA	NA	NA	NA	GG	GG	TT	GG	GG	GG	GG	GG	GG	GG	GG	GG	GG	GG	GG	TT	TT	GG	TT	TT	NA	GG	GG	TT	GG	TT	TT	GG	GG	GG	GG	GG	GG	GG	GG	GG	GG	GG	GG
AX-94927168	C/G	1B	17356698	+	NA	NA	NA	NA	NA	NA	GG	GG	GG	GG	CC	GG	CC	GG	GG	CC	GG	GG	CC	GG	GG	GG	GG	GG	GG	CC	GG	GG	GG	GG	GG	GG	GG	GG	GG	GG	GG	GG	GG	GG	GG	GG	GG	CC	CC
AX-110483379	A/G	1B	17606806	+	NA	NA	NA	NA	NA	NA	GG	GG	AA	AA	AA	GG	GG	GG	AA	GG	GG	GG	GG	AA	GG	AA	AA	GG	AA	AA	AG	AA	AA	GG	AA	AA	AA	AA	GG	GG	GG	AA	GG	AA	AA	AA	AA	GG	GG
AX-110501384	A/G	1B	33947872	+	NA	NA	NA	NA	NA	NA	GG	GG	AA	AA	AA	GG	GG	GG	AA	GG	GG	GG	GG	AA	GG	AA	AA	GG	AA	AA	GG	AA	AA	AA	AA	AA	AA	AA	GG	GG	GG	AA	GG	AA	AA	AA	AA	GG	GG
AX-111213624	T/G	1B	36013376	+	NA	NA	NA	NA	NA	NA	GG	GG	TT	TT	TT	GG	GG	GG	TT	GG	GG	GG	GG	TT	GG	TT	TT	GG	TT	TT	GG	TT	TT	TT	TT	TT	TT	TT	GG	GG	GG	TT	GG	TT	TT	TT	TT	GG	GG
AX-94755434	A/G	1B	51988962	+	NA	NA	NA	NA	NA	NA	AA	AA	AA	AA	GG	AA	AA	AA	AA	AA	AA	AA	AA	GG	AA	AA	AA	AA	AA	GG	NA	AA	AA	GG	AA	GG	GG	GG	AA	AA	AA	AA	AA	GG	GG	AA	AA	AA	AA
AX-111647159	A/G	1B	54881284	+	NA	NA	NA	NA	NA	NA	GG	GG	AA	AA	GG	GG	GG	GG	AA	GG	GG	GG	GG	GG	GG	AA	AA	GG	AA	GG	GG	AA	AA	GG	AA	GG	GG	GG	GG	GG	GG	AA	GG	GG	GG	AA	AA	GG	GG
AX-111170724	T/C	1B	56882096	+	NA	NA	NA	NA	NA	NA	CC	CC	TT	TT	TT	CC	CC	CC	TT	CC	CC	CC	CC	TT	CC	TT	TT	CC	TT	TC	CC	TT	TT	TT	TT	TT	TT	TT	CC	CC	CC	TT	CC	TT	TT	TT	TT	CC	CC
AX-111186068	C/G	1B	57010291	+	NA	NA	NA	NA	NA	NA	CC	CC	GG	CG	CC	CC	CC	CC	CG	CC	CC	CC	CC	CC	CC	GG	GG	CC	GG	CC	CC	CG	GG	CC	CG	CC	CC	CC	CC	CC	CC	CG	CC	CC	CC	GG	CG	CC	CC
AX-94648555	A/G	1B	57379417	+	NA	NA	NA	NA	NA	NA	GG	GG	GG	GG	AA	GG	GG	GG	GG	GG	GG	GG	GG	AA	GG	GG	GG	GG	GG	AA	GG	GG	GG	AA	GG	GG	GG	GG	GG	GG	GG	GG	GG	GG	GG	GG	GG	GG	GG
AX-108746762	A/G	1B	83945482	+	NA	NA	NA	NA	NA	NA	GG	GG	GG	GG	AG	GG	GG	GG	GG	GG	NA	GG	GG	AG	GG	GG	GG	GG	GG	GG	NA	GG	GG	GG	GG	AG	AG	AG	GG	GG	GG	GG	GG	AG	AG	GG	GG	GG	GG
AX-109419702	T/C	1B	88499917	+	NA	NA	NA	NA	NA	NA	TT	TT	CC	CC	CC	TT	TT	TT	CC	TT	TT	TT	TT	CC	TT	CC	TT	TT	CC	CC	TC	CC	CC	CC	CC	CC	CC	CC	TT	TT	TT	CC	TT	CC	CC	CC	CC	TT	TT
AX-109356327	T/C	1B	90878030	+	NA	NA	NA	NA	NA	NA	CC	CC	CC	CC	CC	CC	CC	CC	CC	CC	CC	CC	CC	CC	CC	CC	TT	CC	CC	CC	CC	CC	CC	CC	CC	CC	CC	CC	CC	CC	CC	CC	CC	CC	CC	CC	CC	CC	CC
AX-109467276	T/C	1B	90937548	+	NA	NA	NA	NA	NA	NA	CC	CC	TT	TT	TT	CC	CC	CC	TT	CC	CC	CC	CC	TT	CC	TT	TC	CC	TT	TT	TC	TT	TT	TT	TT	TT	TT	TT	CC	CC	CC	TT	CC	TT	TT	TT	TT	CC	CC
AX-94634747	A/T	1B	94546131	+	NA	NA	NA	NA	NA	NA	TT	TT	AA	AA	TT	TT	TT	TT	AA	TT	TT	TT	TT	TT	TT	AA	TT	TT	AA	AA	TT	AA	AA	AA	AA	AA	AA	AA	TT	TT	TT	AA	TT	AA	AA	AA	AA	TT	TT
AX-111586591	A/G	1B	94979342	+	NA	NA	NA	NA	NA	NA	GG	GG	AA	AA	GG	GG	GG	GG	AA	GG	GG	GG	GG	GG	GG	AA	GG	GG	AA	NA	GG	AA	AA	AA	AA	AA	AA	AA	GG	GG	GG	AA	GG	AA	AA	AA	AA	GG	GG
AX-110413351	A/G	1B	95291042	+	NA	NA	NA	NA	NA	NA	AA	AA	GG	GG	GG	AA	AA	AA	GG	AA	AA	AA	AA	GG	AA	GG	GG	AA	GG	AG	AA	GG	GG	GG	GG	GG	GG	GG	AA	AA	AA	GG	AA	GG	GG	GG	GG	AA	AA
AX-94432535	T/C	1B	95665797	+	NA	NA	NA	NA	NA	NA	TT	TT	CC	CC	CC	TT	TT	TT	CC	TT	TT	TT	TT	CC	TT	CC	CC	TT	CC	TC	TT	CC	CC	CC	CC	NA	CC	CC	TT	TT	TT	CC	TT	CC	CC	CC	CC	TT	TT
AX-86165544	C/G	1B	117183570	+	NA	NA	NA	NA	NA	NA	GG	GG	CC	CC	CC	GG	GG	GG	CC	GG	GG	GG	GG	CC	GG	CC	CC	GG	CC	NA	GG	CC	CC	CC	CC	CC	CC	CC	GG	GG	GG	CC	GG	CC	CC	CC	CC	GG	GG
AX-109281992	T/G	1B	119100832	+	NA	NA	NA	NA	NA	NA	GG	GG	TT	TT	TT	GG	GG	GG	TT	GG	GG	GG	GG	TT	GG	TT	TT	GG	TT	TT	GG	TT	TT	TT	TT	TT	TT	TT	GG	GG	GG	TT	GG	TT	TT	TT	TT	GG	GG
AX-111500005	A/G	1B	119127450	+	NA	NA	NA	NA	NA	NA	GG	GG	AG	AG	GG	GG	GG	GG	AG	GG	GG	GG	GG	GG	GG	AG	GG	GG	AG	AG	GG	AG	AG	AG	AG	GG	GG	GG	GG	GG	GG	AG	GG	GG	AG	AG	AG	GG	GG
AX-110607879	T/C	1B	120041036	+	NA	NA	NA	NA	NA	NA	TT	TT	CC	CC	TT	TT	TT	TT	CC	TT	TT	TT	TT	TT	TT	CC	TT	TT	CC	TC	TT	CC	CC	CC	CC	CC	CC	CC	TT	TT	TT	CC	TT	CC	CC	CC	CC	TT	TT
AX-94588315	A/C	1B	125849969	+	NA	NA	NA	NA	NA	NA	AA	AA	CC	CC	CC	AA	AA	AA	CC	AA	AA	AA	AA	CC	AA	CC	CC	AA	CC	CC	AC	CC	CC	CC	CC	CC	CC	CC	AA	AA	AA	CC	AA	CC	CC	CC	CC	AA	AA
AX-89433121	T/C	1B	167111039	+	NA	NA	NA	NA	NA	NA	CC	CC	CC	CC	CC	CC	CC	CC	CC	CC	CC	CC	CC	CC	CC	CC	CC	CC	CC	CC	CC	CC	CC	TT	CC	CC	CC	CC	CC	CC	CC	CC	CC	CC	CC	CC	CC	CC	CC
AX-110906363	T/C	1B	168622406	+	NA	NA	NA	NA	NA	NA	TT	TT	CC	CC	TT	TT	TT	TT	CC	TT	TT	TT	TT	TT	TT	CC	CC	TT	CC	TT	TT	CC	CC	CC	CC	CC	CC	CC	TT	TT	TT	CC	TT	CC	CC	CC	CC	TT	TT
AX-111152864	A/G	1B	180560455	+	NA	NA	NA	NA	NA	NA	AA	AA	GG	GG	GG	AA	AA	AA	GG	AA	AA	AA	AA	GG	AA	GG	GG	AA	GG	AG	AA	GG	GG	AA	GG	GG	GG	GG	AA	AA	AA	GG	AA	GG	GG	GG	GG	AA	AA
AX-94624906	A/G	1B	213911154	+	NA	NA	NA	NA	NA	NA	GG	GG	AA	AA	AA	GG	GG	GG	AA	GG	GG	GG	GG	AA	GG	AA	AA	GG	AA	AA	GG	AA	AA	AA	AA	AA	AA	AA	GG	GG	GG	AA	GG	AA	AA	AA	AA	GG	GG
AX-110084126	T/C	1B	229304917	+	NA	NA	NA	NA	NA	NA	CC	CC	TT	TT	TT	CC	CC	CC	TT	CC	CC	CC	CC	TT	CC	TT	TT	CC	TT	TT	CC	TT	TT	TT	TT	TT	TT	TT	CC	CC	CC	TT	CC	TT	TT	TT	TT	CC	CC
AX-94666536	C/G	1B	230940053	+	NA	NA	NA	NA	NA	NA	GG	GG	CC	CC	CC	GG	GG	GG	CC	GG	GG	GG	GG	CC	GG	CC	CC	GG	CC	CC	CG	CC	CC	CC	CC	CC	CC	CC	GG	GG	GG	CC	GG	CC	CC	CC	CC	GG	GG
AX-111525505	A/G	1B	249238373	+	NA	NA	NA	NA	NA	NA	GG	GG	GG	GG	AA	GG	GG	AA	GG	GG	GG	GG	GG	AA	GG	GG	GG	GG	GG	GG	GG	GG	GG	AA	GG	GG	GG	GG	GG	GG	GG	GG	GG	GG	GG	GG	GG	GG	GG
AX-108822210	T/C	1B	249857827	+	NA	NA	NA	NA	NA	NA	CC	CC	CC	CC	NA	CC	CC	TT	CC	CC	CC	CC	CC	NA	CC	CC	CC	CC	CC	CC	CC	CC	CC	TT	CC	CC	CC	CC	CC	CC	CC	CC	CC	CC	CC	CC	CC	CC	CC
AX-110994035	A/G	1B	250986312	+	NA	NA	NA	NA	NA	NA	AA	AA	AA	AA	GG	AA	AA	GG	AA	AA	AA	AA	AA	GG	AA	AA	AA	AA	AA	AA	AA	AA	AA	GG	AA	AA	AA	AA	AA	AA	AA	AA	AA	AA	AA	AA	AA	AA	AA
AX-110594281	A/G	1B	251010085	+	NA	NA	NA	NA	NA	NA	AA	AA	GG	GG	GG	AA	AA	GG	GG	AA	AA	AA	AA	GG	AA	GG	GG	AA	GG	AG	AA	GG	GG	GG	GG	GG	GG	GG	AA	AA	AA	GG	AA	GG	GG	GG	GG	AA	AA
AX-108819886	A/G	1B	251030048	+	NA	NA	NA	NA	NA	NA	GG	GG	GG	GG	AA	GG	GG	AA	GG	GG	GG	GG	GG	AA	GG	GG	GG	GG	GG	GG	GG	GG	GG	AA	GG	GG	GG	GG	GG	GG	GG	GG	GG	GG	GG	GG	GG	GG	GG
AX-112289730	A/C	1B	251056249	+	NA	NA	NA	NA	NA	NA	AA	AA	CC	AA	CC	AA	AA	AA	AA	AA	CC	AA	AA	AA	AA	AA	AA	AA	AA	AA	CC	AA	AA	CC	AA	AA	AA	AA	AA	AA	CC	AA	AA	AA	AA	AA	AA	CC	AA
AX-110365753	A/G	1B	251531124	+	NA	NA	NA	NA	NA	NA	AA	AA	AA	AA	GG	AA	AA	GG	AA	AA	AA	AA	AA	GG	AA	AA	AA	AA	AA	AG	AA	AA	AA	GG	AA	AA	AA	AA	AA	AA	AA	AA	AA	AA	AA	AA	AA	AA	AA
AX-110041028	T/C	1B	252258452	+	NA	NA	NA	NA	NA	NA	CC	CC	CC	CC	TT	CC	CC	TT	CC	CC	CC	CC	CC	TT	CC	CC	CC	CC	CC	CC	CC	CC	CC	TT	CC	CC	CC	CC	CC	CC	CC	CC	CC	CC	CC	CC	CC	CC	CC
AX-111486408	C/G	1B	256922599	+	NA	NA	NA	NA	NA	NA	CC	CC	CC	CC	GG	CC	CC	GG	CC	CC	CC	CC	CC	GG	CC	CC	CC	CC	CC	CG	CC	CC	CC	GG	CC	CC	CC	CC	CC	CC	CC	CC	CC	CC	CC	CC	CC	CC	CC
AX-109404221	A/G	1B	258519594	+	NA	NA	NA	NA	NA	NA	AA	AA	AA	AA	GG	AA	AA	GG	AA	AA	AA	AA	AA	GG	AA	AA	AA	AA	AA	AG	AA	AA	AA	GG	AA	AA	AA	AA	AA	AA	AA	AA	AA	AA	AA	AA	AA	AA	AA
AX-111155510	A/C	1B	260315069	+	NA	NA	NA	NA	NA	NA	AA	AA	CC	CC	CC	AA	AA	CC	AA	AA	AA	AA	AA	CC	AA	AA	CC	AA	AA	AC	AA	CC	CC	CC	CC	CC	CC	CC	AA	AA	AA	CC	AA	CC	CC	CC	CC	AA	AA
AX-110420553	A/G	1B	265816027	+	NA	NA	NA	NA	NA	NA	GG	GG	GG	GG	AA	GG	GG	AA	GG	GG	GG	GG	GG	AA	GG	GG	GG	GG	GG	GG	GG	GG	GG	AA	GG	GG	GG	GG	GG	GG	GG	GG	GG	GG	GG	GG	GG	GG	GG
AX-110972752	C/G	1B	266270602	+	NA	NA	NA	NA	NA	NA	GG	GG	GG	GG	CC	GG	GG	CC	GG	GG	GG	GG	GG	CC	GG	GG	GG	GG	NA	CG	GG	GG	GG	CC	GG	GG	GG	GG	GG	GG	GG	GG	GG	GG	GG	GG	GG	GG	GG
AX-108905424	T/C	1B	266879283	+	NA	NA	NA	NA	NA	NA	TT	TT	TT	TT	CC	TT	TT	CC	TT	TT	TT	TT	TT	CC	TT	TT	TT	TT	TT	TC	TT	TT	TT	TC	TT	TT	TT	TT	TT	TT	TT	TT	TT	TT	TT	TT	TT	TT	TT
AX-111139084	A/G	1B	268698914	+	NA	NA	NA	NA	NA	NA	GG	GG	GG	GG	AA	GG	GG	AA	GG	GG	GG	GG	GG	AA	GG	GG	GG	GG	GG	GG	GG	GG	GG	AA	GG	GG	GG	GG	GG	GG	GG	GG	GG	GG	GG	GG	GG	GG	GG
AX-109846519	A/G	1B	269315308	+	NA	NA	NA	NA	NA	NA	AA	AA	AA	AA	GG	AA	AA	AA	AA	AA	AA	AA	AA	GG	AA	AA	AA	AA	AA	AG	AA	AA	AA	GG	AA	AA	AA	AA	AA	AA	AA	AA	AA	AA	AA	AA	AA	AA	AA
AX-110954900	T/G	1B	271082284	+	NA	NA	NA	NA	NA	NA	GG	GG	GG	GG	GG	GG	GG	GG	GG	GG	GG	GG	GG	GG	GG	GG	GG	GG	GG	GG	GG	GG	GG	TT	GG	GG	GG	GG	GG	GG	GG	GG	GG	GG	GG	GG	GG	GG	GG
AX-111531877	T/C	1B	273050832	+	NA	NA	NA	NA	NA	NA	TT	TT	TT	TT	CC	TT	TT	TT	TT	TT	TT	TT	TT	CC	TT	TT	TT	TT	TT	TC	TT	TT	TT	CC	TT	TT	TT	TT	TT	TT	TT	TT	TT	TT	TT	TT	TT	TT	TT
AX-110600824	T/G	1B	278927057	+	NA	NA	NA	NA	NA	NA	GG	GG	GG	GG	TT	GG	GG	GG	GG	GG	GG	GG	GG	TT	GG	GG	GG	GG	GG	TG	GG	GG	GG	GG	GG	GG	GG	GG	GG	GG	GG	GG	GG	GG	GG	GG	GG	GG	GG
AX-109326859	A/G	1B	279447799	+	NA	NA	NA	NA	NA	NA	AA	AA	AA	AA	GG	AA	AA	AA	AA	AA	AA	AA	AA	GG	AA	AA	AA	AA	AA	AG	AA	AA	AA	AA	AA	AA	AA	AA	AA	AA	AA	AA	AA	AA	AA	AA	AA	AA	AA
AX-111086938	A/C	1B	279574328	+	NA	NA	NA	NA	NA	NA	CC	CC	CC	CC	AA	CC	CC	CC	CC	CC	CC	CC	CC	AA	CC	CC	CC	CC	CC	NA	CC	CC	CC	CC	CC	CC	CC	CC	CC	CC	CC	CC	CC	CC	CC	CC	CC	CC	CC
AX-111613078	T/C	1B	281068855	+	NA	NA	NA	NA	NA	NA	CC	CC	CC	CC	TT	CC	CC	CC	CC	CC	CC	CC	CC	TT	CC	CC	CC	CC	CC	NA	NA	CC	CC	TT	CC	CC	CC	CC	CC	CC	CC	CC	CC	CC	CC	CC	CC	CC	CC
AX-109037701	A/G	1B	289280679	+	NA	NA	NA	NA	NA	NA	AA	AA	GG	GG	AA	AA	AA	GG	GG	AA	AA	AA	AA	AA	AA	GG	GG	AA	GG	AA	AA	GG	GG	AA	GG	GG	GG	GG	AA	AA	AA	GG	AA	GG	GG	GG	GG	AA	AA
AX-109308096	A/G	1B	289529400	+	NA	NA	NA	NA	NA	NA	GG	GG	AA	AA	GG	GG	GG	AA	AA	GG	GG	GG	GG	GG	GG	AA	AA	GG	AA	GG	GG	AA	AA	GG	AA	AA	AA	AA	GG	GG	GG	AA	GG	AA	AA	AA	AA	GG	GG
AX-109989121	T/C	1B	289704250	+	NA	NA	NA	NA	NA	NA	TT	TT	CC	CC	TT	TT	TT	CC	CC	TT	TT	TT	TT	TT	TT	CC	CC	TT	CC	TT	TT	CC	CC	TT	CC	CC	CC	CC	TT	TT	TT	CC	TT	CC	CC	CC	CC	TT	TT
AX-109390977	A/G	1B	289799987	+	NA	NA	NA	NA	NA	NA	GG	GG	AA	AA	GG	GG	GG	AA	AA	GG	GG	GG	GG	GG	GG	AA	AA	GG	AA	GG	GG	AA	AA	GG	AA	AA	AA	AA	GG	GG	GG	AA	GG	AA	AA	AA	AA	GG	GG
AX-111472681	T/C	1B	289889886	+	NA	NA	NA	NA	NA	NA	TT	TT	CC	CC	TT	TT	TT	CC	CC	TT	TT	TT	TT	TT	TT	CC	CC	TT	CC	TT	TT	CC	CC	TT	CC	CC	CC	CC	TT	TT	TT	CC	TT	CC	CC	CC	CC	TT	TT
AX-110419096	T/C	1B	290870245	+	NA	NA	NA	NA	NA	NA	TT	TT	CC	CC	TT	TT	TT	CC	CC	TT	TT	TT	TT	TC	TT	CC	CC	TT	CC	TT	TT	CC	CC	TT	CC	CC	CC	CC	TT	TT	TT	CC	TT	CC	CC	CC	CC	TT	TT
AX-110476796	A/G	1B	290983210	+	NA	NA	NA	NA	NA	NA	GG	GG	AA	AA	GG	GG	GG	AA	AA	GG	GG	GG	GG	GG	GG	AA	AA	GG	AA	GG	GG	AG	AA	GG	AA	AA	AA	AA	GG	GG	GG	AA	GG	AA	AA	AA	AA	GG	GG
AX-109037969	A/G	1B	292197988	+	NA	NA	NA	NA	NA	NA	GG	GG	AA	AA	GG	GG	GG	AA	AA	GG	GG	GG	GG	GG	GG	AA	AA	GG	AA	GG	GG	AG	AA	GG	AA	AA	AA	AA	GG	GG	GG	AA	GG	AA	AA	AA	AA	GG	GG
AX-108780250	T/C	1B	292234016	+	NA	NA	NA	NA	NA	NA	TT	TT	CC	CC	TT	TT	TT	CC	CC	TT	TT	TT	TT	TT	TT	CC	CC	TT	CC	TT	TT	CC	CC	TT	CC	CC	CC	CC	TT	TT	TT	CC	TT	CC	CC	CC	CC	TT	TT
AX-110063809	T/C	1B	293640276	+	NA	NA	NA	NA	NA	NA	CC	CC	TT	TT	CC	CC	CC	TT	TT	CC	CC	CC	CC	CC	CC	TT	TT	CC	TT	CC	CC	TT	TT	CC	TT	TT	TT	TT	CC	CC	CC	TT	CC	TT	TT	TT	TT	CC	CC
AX-111153220	T/C	1B	293883316	+	NA	NA	NA	NA	NA	NA	TT	TT	CC	CC	TT	TT	TT	CC	CC	TT	TT	TT	TT	TT	TT	CC	CC	TT	CC	TT	TT	CC	CC	TT	CC	CC	CC	CC	TT	TT	TT	CC	TT	CC	CC	CC	CC	TT	TT
AX-111520233	T/C	1B	294574578	+	NA	NA	NA	NA	NA	NA	TT	TT	CC	CC	TC	TT	TT	CC	CC	TT	TT	TT	TT	TT	TT	CC	CC	TT	CC	TT	TT	CC	CC	TT	CC	CC	CC	CC	TT	TT	TT	CC	TT	CC	CC	CC	CC	TT	TT
AX-111048482	A/C	1B	295096973	+	NA	NA	NA	NA	NA	NA	AA	AA	CC	CC	AA	AA	AA	CC	CC	AA	AA	AA	AA	AA	AA	CC	CC	AA	CC	AA	AA	CC	CC	AA	CC	CC	NA	CC	AA	AA	AA	CC	AA	CC	CC	CC	CC	AA	AA
AX-109383638	T/C	1B	295437309	+	NA	NA	NA	NA	NA	NA	TT	TT	CC	CC	TT	TT	TT	CC	CC	TT	TT	TT	TT	TT	TT	CC	CC	TT	CC	TT	TT	CC	CC	TT	CC	CC	CC	CC	TT	TT	TT	CC	TT	CC	CC	CC	CC	TT	TT
AX-111217038	A/T	1B	295451495	+	NA	NA	NA	NA	NA	NA	TT	TT	AA	AA	TT	TT	TT	AA	AA	TT	TT	TT	TT	TT	TT	AA	AA	TT	AA	TT	TT	AA	AA	TT	AA	AA	AA	AA	TT	TT	TT	AA	TT	AA	AA	AA	AA	TT	TT
AX-111644760	A/G	1B	296235459	+	NA	NA	NA	NA	NA	NA	GG	GG	AA	AA	GG	GG	GG	AA	AA	GG	GG	GG	GG	GG	GG	AA	AA	GG	AA	GG	GG	AA	AA	GG	AA	AA	AA	AA	GG	GG	GG	AA	GG	AA	AA	AA	AA	GG	GG
AX-109857682	A/G	1B	296491871	+	NA	NA	NA	NA	NA	NA	AA	AA	GG	GG	AA	AA	AA	GG	GG	AA	AA	AA	AA	AA	AA	GG	GG	AA	GG	AA	AA	GG	GG	AA	GG	GG	GG	GG	AA	AA	AA	GG	AA	GG	GG	GG	GG	AA	AA
AX-109622287	A/G	1B	296600962	+	NA	NA	NA	NA	NA	NA	GG	GG	AA	AA	GG	GG	GG	AA	GG	GG	GG	GG	GG	GG	GG	GG	AA	GG	GG	GG	GG	AA	AA	GG	AA	AA	AA	AA	GG	GG	GG	AA	GG	AA	AA	AA	AA	GG	GG
AX-109534337	C/G	1B	297101797	+	NA	NA	NA	NA	NA	NA	GG	GG	CC	CC	GG	GG	GG	CC	GG	GG	GG	GG	GG	GG	GG	GG	CC	GG	GG	GG	GG	CC	CC	GG	CC	CC	CC	CC	GG	GG	GG	CC	GG	CC	CC	CC	CC	GG	GG
AX-110525847	A/G	1B	297489809	+	NA	NA	NA	NA	NA	NA	GG	GG	AA	AA	GG	GG	GG	AA	GG	GG	GG	GG	GG	GG	GG	GG	AA	GG	GG	GG	GG	NA	NA	GG	AA	AA	AA	AA	GG	GG	GG	AA	GG	AA	AA	NA	AA	GG	GG
AX-111458696	A/G	1B	297495676	+	NA	NA	NA	NA	NA	NA	GG	GG	AA	AA	GG	GG	GG	AA	GG	GG	GG	GG	GG	GG	GG	GG	AA	GG	GG	GG	GG	AA	AA	GG	AA	AA	AA	AA	GG	GG	GG	AA	GG	AA	AA	AA	AA	GG	GG
AX-110054032	T/C	1B	297577255	+	NA	NA	NA	NA	NA	NA	CC	CC	TT	TT	CC	CC	CC	TT	CC	CC	CC	CC	CC	CC	CC	CC	TT	CC	CC	CC	CC	TC	TT	CC	TT	TT	TT	TT	CC	CC	CC	TT	CC	TT	TT	TT	TT	CC	CC
AX-111017602	T/C	1B	297722392	+	NA	NA	NA	NA	NA	NA	TT	TT	CC	CC	TT	TT	TT	CC	TT	TT	TT	TT	TT	TT	TT	TT	CC	TT	TT	TT	TT	CC	CC	TT	CC	CC	CC	CC	TT	TT	TT	CC	TT	CC	CC	CC	CC	TT	TT
AX-111514234	T/C	1B	297756083	+	NA	NA	NA	NA	NA	NA	CC	CC	TT	TT	CC	CC	CC	TT	CC	CC	CC	CC	CC	CC	CC	CC	TT	CC	CC	CC	CC	TT	TT	CC	TT	TT	TT	TT	CC	CC	CC	TT	CC	TT	TT	TT	TT	CC	CC
AX-110569059	T/C	1B	297778252	+	NA	NA	NA	NA	NA	NA	CC	CC	TT	TT	CC	CC	CC	TT	CC	CC	CC	CC	CC	CC	CC	CC	TT	CC	CC	CC	CC	TT	TT	CC	TT	TT	TT	TT	CC	CC	CC	TT	CC	TT	TT	TT	TT	CC	CC
AX-109351246	T/G	1B	297792650	+	NA	NA	NA	NA	NA	NA	TT	TT	GG	GG	TT	TT	TT	GG	TT	TT	TT	TT	TT	TT	TT	TT	GG	TT	TT	TT	TT	GG	GG	TT	GG	GG	GG	GG	TT	TT	TT	GG	TT	GG	GG	GG	GG	TT	TT
AX-109892965	A/C	1B	298123667	+	NA	NA	NA	NA	NA	NA	CC	CC	AA	AA	CC	CC	CC	AA	CC	CC	CC	CC	CC	CC	CC	CC	AA	CC	CC	CC	CC	AA	AA	CC	AA	AA	AA	AA	CC	CC	CC	AA	CC	AA	AA	AA	AA	CC	CC
AX-109072910	T/C	1B	298248212	+	NA	NA	NA	NA	NA	NA	TT	TT	CC	CC	TT	TT	TT	TT	TT	TT	TT	TT	TT	TT	TT	TT	CC	TT	TT	TT	TT	CC	CC	TT	CC	CC	CC	CC	TT	TT	TT	CC	TT	CC	CC	CC	CC	TT	TT
AX-109355700	A/G	1B	298407832	+	NA	NA	NA	NA	NA	NA	AA	AA	GG	GG	AA	AA	AA	GG	AA	AA	AA	AA	AA	AA	AA	AA	GG	AA	AA	AA	AA	GG	GG	AA	GG	GG	GG	GG	AA	AA	AA	GG	AA	GG	GG	GG	GG	AA	AA
AX-108972329	A/T	1B	298437645	+	NA	NA	NA	NA	NA	NA	TT	TT	AA	AA	TT	TT	TT	AA	TT	TT	TT	TT	TT	TT	TT	TT	AA	TT	TT	TT	TT	AA	AA	TT	AA	AA	AA	AA	TT	TT	TT	AA	TT	AA	AA	AA	AA	TT	TT
AX-110052300	T/C	1B	299266246	+	NA	NA	NA	NA	NA	NA	TT	TT	CC	CC	TT	TT	TT	CC	TT	TT	TT	TT	TT	TT	TT	TT	CC	TT	TT	TT	TT	CC	CC	TT	CC	CC	CC	CC	TT	TT	TT	CC	TT	CC	CC	CC	CC	TT	TT
AX-110033087	A/C	1B	299275122	+	NA	NA	NA	NA	NA	NA	CC	CC	AA	AA	CC	CC	CC	AA	CC	CC	CC	CC	CC	CC	CC	CC	AA	CC	CC	CC	CC	AA	AA	CC	AA	AA	AA	AA	CC	CC	CC	AA	CC	AA	AA	AA	AA	CC	CC
AX-108976897	A/G	1B	299297570	+	NA	NA	NA	NA	NA	NA	GG	GG	AA	AA	GG	GG	GG	AA	GG	GG	GG	GG	GG	GG	GG	GG	AA	GG	GG	GG	GG	AA	AA	GG	AA	AA	AA	AA	GG	GG	GG	AA	GG	AA	AA	AA	AA	GG	GG
AX-111612874	T/C	1B	299446281	+	NA	NA	NA	NA	NA	NA	TT	TT	CC	CC	TT	TT	TT	CC	TT	TT	TT	TT	TT	TT	TT	TT	CC	TT	TT	TT	TT	CC	CC	TT	CC	CC	CC	CC	TT	TT	TT	CC	TT	CC	CC	CC	CC	TT	TT
AX-109314529	A/T	1B	299457722	+	NA	NA	NA	NA	NA	NA	TT	TT	AA	AA	TT	TT	TT	AA	TT	TT	TT	TT	TT	TT	TT	TT	AA	TT	TT	TT	TT	AA	AA	TT	AA	AA	AA	AA	TT	TT	TT	AA	TT	AA	AA	AA	AA	TT	TT
AX-110509642	T/C	1B	299539387	+	NA	NA	NA	NA	NA	NA	CC	CC	TT	TT	CC	CC	CC	TT	CC	CC	CC	CC	CC	CC	CC	CC	TT	CC	CC	CC	CC	TT	TT	CC	TT	TT	TT	TT	CC	CC	CC	TT	CC	TT	TT	TT	TT	CC	CC
AX-111217588	A/G	1B	299648100	+	NA	NA	NA	NA	NA	NA	AA	AA	GG	GG	AA	AA	AA	GG	AA	AA	AA	AA	AA	AA	AA	AA	GG	AA	AA	AA	AA	GG	GG	AA	GG	GG	GG	GG	AA	AA	AA	GG	AA	GG	GG	GG	GG	AA	AA
AX-108733913	T/C	1B	299906502	+	NA	NA	NA	NA	NA	NA	CC	CC	TT	TT	CC	CC	CC	NA	CC	CC	CC	CC	CC	CC	CC	CC	TT	CC	CC	CC	CC	NA	TT	CC	TT	TT	TT	TC	CC	CC	CC	TT	CC	TT	TT	TT	TT	CC	CC
AX-108912443	A/G	1B	300602293	+	NA	NA	NA	NA	NA	NA	GG	GG	AA	AA	GG	GG	GG	GG	GG	GG	GG	GG	GG	GG	GG	GG	AA	GG	GG	GG	GG	AA	AA	GG	AA	AA	AA	AA	GG	GG	GG	AA	GG	AA	AA	AA	AA	GG	GG
AX-109524346	C/G	1B	300721852	+	NA	NA	NA	NA	NA	NA	CC	CC	GG	GG	CC	CC	CC	CC	CC	CC	CC	CC	CC	CC	CC	CC	GG	CC	CC	CC	CC	GG	GG	CC	GG	GG	GG	GG	CC	CC	CC	GG	CC	GG	GG	GG	GG	CC	CC
AX-110543848	A/C	1B	300748046	+	NA	NA	NA	NA	NA	NA	AA	AA	CC	CC	AA	AA	AA	AA	AA	AA	AA	AA	AA	AA	AA	AA	CC	AA	AA	AA	AA	CC	CC	AA	CC	CC	CC	CC	AA	AA	AA	CC	AA	CC	CC	CC	CC	AA	AA
AX-109958400	T/C	1B	300984154	+	NA	NA	NA	NA	NA	NA	TT	TT	CC	CC	TT	TT	TT	TT	TT	TT	TT	TT	TT	TT	TT	TT	CC	TT	TT	TT	TT	CC	CC	TT	CC	CC	CC	CC	TT	TT	TT	CC	TT	CC	CC	CC	CC	TT	TT
AX-111450505	C/G	1B	301028560	+	NA	NA	NA	NA	NA	NA	CC	CC	GG	GG	CC	CC	CC	CC	CC	CC	CC	CC	CC	CC	CC	CC	GG	CC	CC	CC	CC	GG	GG	CC	GG	GG	GG	GG	CC	CC	CC	GG	CC	GG	GG	GG	GG	CC	CC
AX-109895974	T/G	1B	301047912	+	NA	NA	NA	NA	NA	NA	TT	TT	GG	GG	TT	TT	TT	TT	TT	TT	TT	TT	TT	TT	TT	TT	GG	TT	TT	TT	TT	GG	GG	TT	GG	GG	GG	GG	TT	TT	TT	GG	TT	GG	GG	GG	GG	TT	TT
AX-109408063	T/C	1B	301166416	+	NA	NA	NA	NA	NA	NA	CC	CC	TT	TT	CC	CC	CC	CC	CC	CC	CC	CC	CC	CC	CC	CC	TT	CC	CC	CC	CC	TT	TT	CC	TT	TT	TT	TT	CC	CC	CC	TT	CC	TT	TT	TT	TT	CC	CC
AX-109477840	T/C	1B	301252774	+	NA	NA	NA	NA	NA	NA	TT	TT	CC	CC	TT	TT	TT	TT	TT	TT	TT	TT	TT	TT	TT	TT	CC	TT	TT	TT	TT	CC	CC	TT	CC	CC	CC	CC	TT	TT	TT	CC	TT	CC	CC	CC	CC	TT	TT
AX-110954305	A/G	1B	301264874	+	NA	NA	NA	NA	NA	NA	GG	GG	AA	AA	GG	GG	GG	GG	GG	GG	GG	GG	GG	GG	GG	GG	AA	GG	GG	GG	GG	AA	AA	GG	AA	AA	AA	AA	GG	GG	GG	AA	GG	AA	AA	AA	AA	GG	GG
AX-108974615	A/G	1B	301283373	+	NA	NA	NA	NA	NA	NA	GG	GG	AA	AA	GG	GG	GG	GG	GG	GG	GG	GG	GG	GG	GG	GG	AA	GG	GG	GG	GG	AA	AA	GG	AA	AA	AA	AA	GG	GG	GG	AA	GG	AA	AA	AA	AA	GG	GG
AX-108884580	A/G	1B	301565568	+	NA	NA	NA	NA	NA	NA	AA	AA	GG	GG	AA	AA	AA	AA	AA	AA	AA	AA	AA	AA	AA	AA	GG	AA	AA	AA	AA	GG	GG	AA	GG	GG	GG	GG	AA	AA	AA	GG	AA	GG	GG	GG	GG	AA	AA
AX-108745133	A/G	1B	302201668	+	NA	NA	NA	NA	NA	NA	AA	AA	GG	GG	AA	AA	AA	AA	AA	AA	AA	AA	AA	AA	AA	AA	GG	AA	AA	AA	AA	GG	GG	AA	GG	GG	GG	GG	AA	AA	AA	GG	AA	GG	GG	GG	GG	AA	AA
AX-111485138	A/G	1B	302506610	+	NA	NA	NA	NA	NA	NA	GG	GG	AA	AA	GG	GG	GG	GG	GG	GG	GG	GG	GG	GG	GG	GG	AA	GG	GG	GG	GG	AA	AA	GG	AA	AA	AA	AA	GG	GG	GG	AA	GG	AA	AA	AA	AA	GG	GG
AX-110468810	A/G	1B	302543411	+	NA	NA	NA	NA	NA	NA	GG	GG	AA	AA	GG	GG	GG	GG	GG	GG	GG	GG	GG	GG	GG	GG	AA	GG	GG	GG	GG	AA	AA	GG	NA	AA	AA	AA	GG	GG	GG	AA	GG	AA	AA	AA	AA	GG	GG
AX-109581702	A/C	1B	302655181	+	NA	NA	NA	NA	NA	NA	CC	CC	AA	AA	CC	CC	CC	CC	CC	CC	CC	CC	CC	CC	CC	CC	AA	CC	CC	CC	CC	AA	AA	CC	AA	AA	AA	AA	CC	CC	CC	AA	CC	AA	AA	AA	AA	CC	CC
AX-109449325	A/G	1B	302783534	+	NA	NA	NA	NA	NA	NA	GG	GG	AA	AA	GG	GG	GG	GG	GG	GG	GG	GG	GG	GG	GG	GG	AA	GG	GG	GG	GG	AA	AA	GG	AA	AA	AA	AA	GG	GG	GG	AA	GG	AA	AA	AA	AA	GG	GG
AX-109273370	A/G	1B	303023060	+	NA	NA	NA	NA	NA	NA	AA	AA	GG	GG	AA	AA	AA	AA	AA	AA	AA	AA	AA	AA	AA	AA	GG	AA	AA	AA	AA	GG	GG	AA	GG	GG	GG	GG	AA	AA	AA	GG	AA	GG	GG	GG	GG	AA	AA
AX-108960559	T/G	1B	303863408	+	NA	NA	NA	NA	NA	NA	TT	TT	GG	GG	TT	TT	TT	TT	TT	TT	TT	TT	TT	TT	TT	TT	GG	TT	TT	TT	TT	GG	GG	TT	GG	GG	GG	GG	TT	TT	TT	GG	TT	GG	GG	GG	GG	TT	TT
AX-110574291	A/C	1B	304005931	+	NA	NA	NA	NA	NA	NA	AA	AA	CC	CC	AA	AA	AA	AA	AA	AA	AA	AA	AA	AA	AA	AA	CC	AA	AA	AA	AA	CC	CC	AA	CC	CC	CC	CC	AA	AA	AA	CC	AA	CC	CC	CC	CC	AA	AA
AX-109370500	A/G	1B	304379381	+	NA	NA	NA	NA	NA	NA	GG	GG	AA	AA	GG	GG	GG	GG	GG	GG	GG	GG	GG	GG	GG	GG	AA	GG	GG	GG	GG	NA	AA	GG	AA	AA	AA	AA	GG	GG	GG	AA	GG	AA	AA	AA	AA	GG	GG
AX-109955849	A/G	1B	304514204	+	NA	NA	NA	NA	NA	NA	GG	GG	AA	AA	GG	GG	GG	GG	GG	GG	GG	GG	GG	GG	GG	GG	AA	GG	GG	GG	GG	AA	AA	GG	AA	AA	AA	AA	GG	GG	GG	AA	GG	AA	AA	AA	AA	GG	GG
AX-109867471	A/G	1B	305150792	+	NA	NA	NA	NA	NA	NA	AA	AA	GG	GG	AA	AA	AA	AA	AA	AA	AA	AA	AA	AA	AA	AA	GG	AA	AA	AA	AA	GG	GG	AA	GG	GG	GG	GG	AA	AA	AA	GG	AA	GG	GG	GG	GG	AA	AA
AX-110462088	A/T	1B	305156248	+	NA	NA	NA	NA	NA	NA	AA	AA	TT	TT	AA	AA	AA	AA	AA	AA	AA	AA	AA	AA	AA	AA	TT	AA	AA	AA	AA	TT	TT	AA	TT	TT	TT	TT	AA	AA	AA	TT	AA	TT	TT	TT	TT	AA	AA
AX-108979502	T/C	1B	305170319	+	NA	NA	NA	NA	NA	NA	TT	TT	CC	CC	TT	TT	TT	TT	TT	TT	TT	TT	TT	TT	TT	TT	CC	TT	TT	TT	TT	CC	CC	TT	CC	CC	CC	CC	TT	TT	TT	CC	TT	CC	CC	CC	CC	TT	TT
AX-111511728	A/G	1B	305280399	+	NA	NA	NA	NA	NA	NA	AA	AA	GG	GG	AA	AA	AA	AA	AA	AA	AA	AA	AA	AA	AA	AA	GG	AA	AA	AA	AA	GG	GG	AA	GG	GG	GG	GG	AA	AA	AA	GG	AA	GG	GG	GG	GG	AA	AA
AX-109276531	A/G	1B	305416412	+	NA	NA	NA	NA	NA	NA	AA	AA	GG	GG	AA	AA	AA	AA	AA	AA	AA	AA	AA	AA	AA	AA	GG	AA	AA	AA	AA	GG	GG	AA	GG	GG	GG	GG	AA	AA	AA	GG	AA	GG	GG	GG	GG	AA	AA
AX-111522827	T/C	1B	305525240	+	NA	NA	NA	NA	NA	NA	CC	CC	TT	TT	CC	CC	CC	CC	CC	CC	CC	CC	CC	CC	CC	CC	TT	CC	CC	CC	CC	TT	TT	CC	TT	TT	TT	TT	CC	CC	CC	TT	CC	TT	TT	TT	TT	CC	CC
AX-110539535	T/C	1B	306229922	+	NA	NA	NA	NA	NA	NA	CC	CC	TT	TT	CC	CC	CC	CC	CC	CC	CC	CC	CC	CC	CC	CC	TT	CC	CC	CC	CC	TT	TT	CC	TT	TT	TT	TT	CC	CC	CC	TT	CC	TT	TT	TT	TT	CC	CC
AX-109946575	T/C	1B	307136332	+	NA	NA	NA	NA	NA	NA	TT	TT	CC	CC	TT	TT	TT	TT	TT	TT	TT	TT	TT	TT	TT	TT	CC	TT	TT	TT	TT	CC	CC	TT	CC	CC	CC	CC	TT	TT	TT	CC	TT	CC	CC	CC	CC	TT	TT
AX-111011964	T/C	1B	307426463	+	NA	NA	NA	NA	NA	NA	CC	CC	TT	TT	CC	CC	CC	CC	CC	CC	CC	CC	CC	CC	CC	CC	TT	CC	CC	CC	CC	TT	TT	CC	TT	TT	TT	TT	CC	CC	CC	TT	CC	TT	TT	TT	TT	CC	CC
AX-110434545	T/C	1B	307476215	+	NA	NA	NA	NA	NA	NA	TT	TT	CC	CC	TT	TT	TT	TT	TT	TT	TT	TT	TT	TT	TT	TT	CC	TT	TT	TT	TT	TC	CC	TT	CC	CC	CC	CC	TT	TT	TT	CC	TT	CC	CC	CC	CC	TT	TT
AX-110439262	A/G	1B	308011295	+	NA	NA	NA	NA	NA	NA	GG	GG	AA	AA	GG	GG	GG	GG	GG	GG	GG	GG	GG	GG	GG	GG	AA	GG	GG	GG	GG	AA	AA	GG	AA	AA	AA	AA	GG	GG	GG	AA	GG	AA	AA	AA	AA	GG	GG
AX-108885189	T/C	1B	308114254	+	NA	NA	NA	NA	NA	NA	CC	CC	TT	TT	CC	CC	CC	CC	CC	CC	CC	CC	CC	CC	CC	CC	TT	CC	CC	CC	CC	TT	TT	CC	TT	TT	TT	TT	CC	CC	CC	TT	CC	TT	TT	TT	TT	CC	CC
AX-108773732	T/C	1B	308568275	+	NA	NA	NA	NA	NA	NA	CC	CC	TT	TT	CC	CC	CC	CC	CC	CC	CC	CC	CC	CC	CC	CC	TT	CC	CC	CC	CC	TT	TT	CC	TT	TT	TT	TT	CC	CC	CC	TT	CC	TT	TT	TT	TT	CC	CC
AX-109338431	A/G	1B	308587470	+	NA	NA	NA	NA	NA	NA	AA	AA	GG	GG	AA	AA	AA	AA	AA	AA	AA	AA	AA	AA	AA	AA	GG	AA	AA	AA	AA	GG	GG	AA	NA	GG	GG	GG	AA	AA	AA	GG	AA	GG	GG	GG	GG	AA	AA
AX-109576163	T/G	1B	308634329	+	NA	NA	NA	NA	NA	NA	GG	GG	TT	TT	GG	GG	GG	GG	GG	GG	GG	GG	GG	GG	GG	GG	TT	GG	GG	GG	GG	TT	TT	GG	TT	TT	TT	TT	GG	GG	GG	TT	GG	TT	TT	TT	TT	GG	GG
AX-111598691	A/G	1B	309378938	+	NA	NA	NA	NA	NA	NA	GG	GG	AA	AA	GG	GG	GG	GG	GG	GG	GG	GG	GG	GG	GG	GG	AA	GG	GG	GG	GG	AA	AA	GG	AA	AA	AA	AA	GG	GG	GG	AA	GG	AA	AA	AA	AA	GG	GG
AX-109837407	T/C	1B	309485132	+	NA	NA	NA	NA	NA	NA	CC	CC	TT	TT	CC	CC	CC	CC	CC	CC	CC	CC	CC	CC	CC	CC	TT	CC	CC	CC	CC	TT	TT	CC	TT	TT	TT	TT	CC	CC	CC	TT	CC	TT	TT	TT	TT	CC	CC
AX-110985269	T/C	1B	309491722	+	NA	NA	NA	NA	NA	NA	CC	CC	TT	TT	CC	CC	CC	CC	CC	CC	CC	CC	CC	CC	CC	CC	TT	CC	CC	CC	CC	TT	TT	CC	TT	TT	TT	TC	CC	CC	CC	TT	CC	TC	TT	TT	TT	CC	CC
AX-109900946	C/G	1B	309706909	+	NA	NA	NA	NA	NA	NA	GG	GG	CC	CC	GG	GG	GG	GG	GG	GG	GG	GG	GG	GG	GG	GG	CC	GG	GG	GG	GG	CC	CC	GG	CC	CC	CC	CC	GG	GG	GG	CC	GG	CC	CC	CC	CC	GG	GG
AX-109912681	A/G	1B	309926961	+	NA	NA	NA	NA	NA	NA	AA	AA	GG	GG	AA	AA	AA	AA	AA	AA	AA	AA	AA	AA	AA	AA	GG	AA	AA	AA	AA	GG	GG	AA	GG	GG	GG	GG	AA	AA	AA	GG	AA	GG	GG	GG	GG	AA	AA
AX-110576686	T/C	1B	310186765	+	NA	NA	NA	NA	NA	NA	TT	TT	CC	CC	TT	TT	TT	TT	TT	TT	TT	TT	TT	TT	TT	TT	CC	TT	TT	TT	TT	CC	CC	TT	CC	CC	CC	CC	TT	TT	TT	CC	TT	CC	CC	CC	CC	TT	TT
AX-109896766	C/G	1B	310635446	+	NA	NA	NA	NA	NA	NA	CC	CC	GG	GG	CC	CC	CC	CC	CC	CC	CC	CC	CC	CC	CC	CC	GG	CC	CC	CC	CC	GG	GG	CC	GG	GG	GG	GG	CC	CC	CC	GG	CC	GG	GG	GG	GG	CC	CC
AX-110504017	A/G	1B	310983493	+	NA	NA	NA	NA	NA	NA	AA	AA	GG	GG	AA	AA	AA	AA	AA	AA	AA	AA	AA	AA	AA	AA	GG	AA	AA	AA	AA	GG	GG	AA	GG	GG	GG	GG	AA	AA	AA	GG	AA	GG	GG	GG	GG	AA	AA
AX-110940542	A/C	1B	311163763	+	NA	NA	NA	NA	NA	NA	CC	CC	AA	AA	CC	CC	CC	CC	CC	CC	CC	CC	CC	CC	CC	CC	AA	CC	CC	CC	CC	AA	AA	CC	AA	AA	AA	AA	CC	CC	CC	AA	CC	AA	AA	AA	AA	CC	CC
AX-109037319	A/G	1B	311227808	+	NA	NA	NA	NA	NA	NA	GG	GG	AA	AA	GG	GG	GG	GG	GG	GG	GG	GG	GG	GG	GG	GG	AA	GG	GG	GG	GG	AG	AA	GG	AA	AA	AA	AA	GG	GG	GG	AA	GG	AA	AA	AA	AA	GG	GG
AX-110025931	T/C	1B	311415882	+	NA	NA	NA	NA	NA	NA	TT	TT	CC	CC	TT	TT	TT	TT	TT	TT	TT	TT	TT	TT	TT	TT	CC	TT	TT	TT	TT	CC	CC	TT	CC	CC	CC	CC	TT	TT	TT	CC	TT	CC	CC	CC	CC	TT	TT
AX-110552523	A/G	1B	311443328	+	NA	NA	NA	NA	NA	NA	GG	GG	AA	AA	GG	GG	GG	GG	GG	GG	GG	GG	GG	GG	GG	GG	AA	GG	GG	GG	GG	AA	AA	GG	AA	AA	AA	AA	GG	GG	GG	AA	GG	AA	AA	AA	AA	GG	GG
AX-109841128	A/G	1B	311679111	+	NA	NA	NA	NA	NA	NA	GG	GG	AA	AA	GG	GG	GG	GG	GG	GG	GG	GG	GG	GG	GG	GG	AA	GG	GG	GG	GG	AA	AA	GG	AG	AA	AA	AA	GG	GG	GG	AA	GG	AA	AA	AA	AA	GG	GG
AX-110368320	T/C	1B	311736328	+	NA	NA	NA	NA	NA	NA	TT	TT	CC	CC	TT	TT	TT	TT	TT	TT	TT	TT	TT	TT	TT	TT	CC	TT	TT	TT	TT	CC	CC	TT	CC	CC	CC	CC	TT	TT	TT	CC	TT	CC	CC	CC	CC	TT	TT
AX-108964177	T/G	1B	312193328	+	NA	NA	NA	NA	NA	NA	GG	GG	TT	TT	GG	GG	GG	GG	GG	GG	GG	GG	GG	GG	GG	GG	TT	GG	GG	GG	GG	TT	TT	GG	TT	TT	TT	TT	GG	GG	GG	TT	GG	TT	TT	TT	TT	GG	GG
AX-108736891	A/T	1B	312290809	+	NA	NA	NA	NA	NA	NA	TT	TT	AA	AA	TT	TT	TT	TT	TT	TT	TT	TT	TT	TT	TT	TT	AA	TT	TT	TT	TT	AA	AA	TT	AA	AA	AA	AA	TT	TT	TT	AA	TT	AA	AA	AA	AA	TT	TT
AX-108900436	A/G	1B	312504174	+	NA	NA	NA	NA	NA	NA	AA	AA	GG	GG	AA	AA	AA	AA	AA	AA	AA	AA	AA	AA	AA	AA	GG	AA	AA	AA	AA	GG	GG	AA	GG	GG	GG	GG	AA	AA	AA	GG	AA	GG	GG	GG	GG	AA	AA
AX-111591741	A/G	1B	312551538	+	NA	NA	NA	NA	NA	NA	GG	GG	AA	AA	GG	GG	GG	GG	GG	GG	GG	GG	GG	GG	GG	GG	AA	GG	GG	GG	GG	AA	AA	GG	AA	AA	AA	AA	GG	GG	GG	AA	GG	AA	AA	AA	AA	GG	GG
AX-109277606	A/G	1B	312609986	+	NA	NA	NA	NA	NA	NA	GG	GG	AA	AA	GG	GG	GG	GG	GG	GG	GG	GG	GG	GG	GG	GG	AA	GG	GG	GG	GG	AA	AA	GG	AA	AA	AA	AA	GG	GG	GG	AA	GG	AA	AA	AA	AA	GG	GG
AX-110964239	T/C	1B	312924189	+	NA	NA	NA	NA	NA	NA	TT	TT	CC	CC	TT	TT	TT	TT	TT	TT	TT	TT	TT	TT	TT	TT	CC	TT	TT	TT	TT	CC	CC	TT	CC	CC	CC	CC	TT	TT	TT	CC	TT	CC	CC	CC	CC	TT	TT
AX-111047964	C/G	1B	313050757	+	NA	NA	NA	NA	NA	NA	GG	GG	CC	CC	GG	GG	GG	GG	GG	GG	GG	GG	GG	GG	GG	GG	CC	GG	GG	GG	GG	CC	CC	GG	CC	CC	CC	CC	GG	GG	GG	CC	GG	CC	CC	CC	CC	GG	GG
AX-111051858	A/G	1B	313079801	+	NA	NA	NA	NA	NA	NA	AA	AA	GG	GG	AA	AA	AA	AA	AA	AA	AA	AA	AA	AA	AA	AA	GG	AA	AA	AA	AA	GG	GG	AA	GG	GG	GG	GG	AA	AA	AA	GG	AA	GG	GG	GG	GG	AA	AA
AX-108868428	A/G	1B	313561769	+	NA	NA	NA	NA	NA	NA	AA	AA	GG	GG	AA	AA	AA	AA	AA	AA	AA	AA	AA	AA	AA	AA	GG	AA	AA	AA	AA	GG	GG	AA	GG	GG	GG	GG	AA	AA	AA	GG	AA	GG	GG	GG	GG	AA	AA
AX-108734446	T/C	1B	313595096	+	NA	NA	NA	NA	NA	NA	CC	CC	TT	TT	CC	CC	CC	CC	CC	CC	CC	CC	CC	CC	CC	CC	TT	CC	CC	CC	CC	TT	TT	CC	TT	TT	TT	TT	CC	CC	CC	TT	CC	TT	TT	TT	TT	CC	CC
AX-111625326	C/G	1B	314120195	+	NA	NA	NA	NA	NA	NA	CC	CC	GG	GG	CC	CC	CC	CC	CC	CC	CC	CC	CC	CC	CC	CC	GG	CC	CC	CC	CC	GG	GG	CC	GG	GG	GG	GG	CC	CC	CC	GG	CC	GG	GG	GG	GG	CC	CC
AX-111638317	T/C	1B	314387111	+	NA	NA	NA	NA	NA	NA	TT	TT	CC	CC	TC	TT	TT	TT	TT	TT	TT	TT	TT	TT	TT	TT	CC	TT	TT	TT	TT	NA	CC	TT	CC	CC	CC	CC	TT	TT	TT	CC	TT	CC	CC	CC	CC	TT	TT
AX-111557283	A/G	1B	314568939	+	NA	NA	NA	NA	NA	NA	AA	AA	GG	GG	AA	AA	AA	AA	AA	AA	AA	AA	AA	AA	AA	AA	GG	AA	AA	AA	AA	GG	GG	AA	GG	GG	GG	GG	AA	AA	AA	GG	AA	GG	GG	GG	GG	AA	AA
AX-109417758	A/G	1B	314578900	+	NA	NA	NA	NA	NA	NA	AA	AA	GG	GG	AA	AA	AA	AA	AA	AA	AA	AA	AA	AA	AA	AA	GG	AA	AA	AA	AA	GG	GG	AA	GG	GG	GG	GG	AA	AA	AA	GG	AA	GG	GG	GG	GG	AA	AA
AX-109433292	A/G	1B	314734576	+	NA	NA	NA	NA	NA	NA	GG	GG	AA	AA	GG	GG	GG	GG	GG	GG	GG	GG	GG	GG	GG	GG	AA	GG	GG	GG	GG	AA	AA	GG	AA	AA	AA	AA	GG	GG	GG	AA	GG	AA	AA	AA	AA	GG	GG
AX-94511257	A/G	1B	314738354	+	NA	NA	NA	NA	NA	NA	AA	AA	GG	GG	AA	AA	AA	AA	AA	AA	AA	AA	AA	AA	AA	AA	GG	AA	AA	AA	AA	GG	GG	AA	GG	GG	GG	GG	AA	AA	AA	GG	AA	GG	GG	GG	GG	AA	AA
AX-108822028	T/C	1B	315387379	+	NA	NA	NA	NA	NA	NA	TT	TT	CC	CC	TT	TT	TT	TT	TT	TT	TT	TT	TT	TT	TT	TT	CC	TT	TT	TT	TT	CC	CC	TT	CC	CC	CC	CC	TT	TT	TT	CC	TT	CC	CC	CC	CC	TT	TT
AX-108844875	T/C	1B	316760014	+	NA	NA	NA	NA	NA	NA	TT	TT	CC	CC	TT	TT	TT	TT	TT	TT	TT	TT	TT	TT	TT	TT	CC	TT	TT	TT	TT	CC	CC	TT	CC	CC	CC	CC	TT	TT	TT	CC	TT	CC	CC	CC	CC	TT	TT
AX-94715187	T/C	1B	317013429	+	NA	NA	NA	NA	NA	NA	TT	TT	CC	CC	TT	TT	TT	TT	TT	TT	TT	TT	TT	TT	TT	TT	CC	TT	TT	TT	TT	CC	CC	TT	CC	CC	CC	CC	TT	TT	TT	CC	TT	CC	CC	CC	CC	TT	TT
AX-108807466	A/G	1B	317378288	+	NA	NA	NA	NA	NA	NA	AA	AA	GG	GG	AA	AA	AA	AA	AA	AA	AA	AA	AA	AA	AA	AA	GG	AA	AA	AA	AA	GG	GG	AA	GG	GG	GG	GG	AA	AA	AA	GG	AA	GG	GG	GG	GG	AA	AA
AX-110362294	T/C	1B	317448975	+	NA	NA	NA	NA	NA	NA	CC	CC	CC	CC	CC	CC	CC	CC	CC	CC	CC	CC	CC	CC	CC	CC	CC	CC	CC	CC	CC	CC	CC	CC	CC	CC	CC	CC	CC	CC	CC	CC	CC	CC	CC	CC	CC	CC	CC
AX-111650307	A/G	1B	321682577	+	NA	NA	NA	NA	NA	NA	NA	AA	AA	AA	AA	AA	AA	AA	AA	GG	AA	GG	AA	AA	AA	AA	AA	AA	AA	AA	AA	AA	AA	AA	AA	GG	GG	GG	AA	GG	GG	AA	AA	GG	AA	AA	AA	AA	AA
AX-110517961	A/G	1B	322472432	+	NA	NA	NA	NA	NA	NA	AA	AA	AA	AA	AA	AA	AA	AA	AA	AA	AA	AA	AA	AA	AA	AA	AA	AA	AA	AG	AA	AA	AA	AA	AA	AA	AA	AA	AA	AA	AA	AA	AA	AA	AA	AA	AA	AA	AA
AX-108993082	T/C	1B	322727022	+	NA	NA	NA	NA	NA	NA	CC	CC	CC	CC	CC	CC	CC	CC	CC	CC	CC	CC	CC	CC	CC	CC	CC	CC	CC	TC	CC	CC	CC	CC	CC	CC	CC	CC	CC	CC	CC	CC	CC	CC	CC	CC	CC	CC	CC
AX-108798723	A/G	1B	322940238	+	NA	NA	NA	NA	NA	NA	GG	GG	GG	GG	GG	GG	GG	GG	GG	GG	GG	GG	GG	GG	GG	GG	GG	GG	GG	AG	GG	GG	GG	GG	GG	GG	GG	GG	GG	GG	GG	GG	GG	GG	GG	GG	GG	GG	GG
AX-110020631	T/C	1B	322947409	+	NA	NA	NA	NA	NA	NA	TT	TT	TT	TT	TT	TT	TT	TT	TT	TT	TT	TT	TT	TT	TT	TT	TT	TT	TT	TC	TT	TT	TT	TT	TT	TT	TT	TT	TT	TT	TT	TT	TT	TT	TT	TT	TT	TT	TT
AX-108806701	T/C	1B	323312118	+	NA	NA	NA	NA	NA	NA	CC	CC	CC	CC	CC	CC	CC	CC	CC	CC	CC	CC	CC	CC	CC	CC	CC	CC	CC	TC	CC	CC	CC	CC	CC	CC	CC	CC	CC	CC	CC	CC	CC	CC	CC	CC	CC	CC	CC
AX-110010230	T/C	1B	325283703	+	NA	NA	NA	NA	NA	NA	TT	TT	TT	TT	TT	TT	TT	TT	TT	TT	TT	TT	TT	TT	TT	TT	TT	TT	TT	TT	TT	TT	TT	TT	TT	TT	TT	TT	TT	TT	TT	TT	TT	TT	TT	TT	TT	TT	TT
AX-110527508	T/C	1B	325799445	+	NA	NA	NA	NA	NA	NA	TT	TT	TT	TT	TT	TT	TT	TT	TT	TT	TT	TT	TT	TT	TT	TT	TT	TT	TT	TT	TT	TT	TT	NA	TT	TT	TT	TT	TT	TT	TT	TT	TT	TT	TT	TT	TT	TT	TT
AX-89676030	A/G	1B	326461107	+	NA	NA	NA	NA	NA	NA	AA	AA	GG	GG	AA	AA	AA	AA	NA	AA	AA	AA	AA	AA	AA	AA	GG	AA	AA	GG	AA	GG	GG	AA	GG	GG	GG	GG	AA	AA	AA	GG	AA	GG	GG	GG	GG	AA	AA
AX-109322773	A/G	1B	328417586	+	NA	NA	NA	NA	NA	NA	GG	GG	GG	GG	GG	GG	GG	GG	GG	GG	GG	GG	GG	GG	GG	GG	AA	GG	GG	GG	GG	GG	GG	GG	GG	GG	GG	GG	GG	GG	GG	GG	GG	GG	GG	GG	GG	GG	GG
AX-109849211	C/G	1B	328942905	+	NA	NA	NA	NA	NA	NA	CC	CC	GG	GG	CC	CC	CC	CC	NA	CC	CC	CC	CC	CC	CC	CC	GG	CC	CC	GG	CC	NA	GG	CC	GG	GG	GG	GG	CC	CC	GG	GG	CC	GG	GG	GG	GG	CC	CC
AX-111600239	C/G	1B	329183019	+	NA	NA	NA	NA	NA	NA	GG	GG	CC	CC	CC	GG	GG	GG	CG	GG	GG	GG	GG	CC	GG	GG	CC	GG	GG	CC	GG	CC	CC	GG	CC	CC	CC	CC	GG	GG	CC	CC	GG	CC	CC	CC	CC	GG	GG
AX-111467130	C/G	1B	329612511	+	NA	NA	NA	NA	NA	NA	CC	CC	GG	GG	GG	CC	CC	CC	CC	CC	CC	CC	CC	GG	CC	CC	GG	CC	CC	CG	CC	NA	GG	CC	GG	GG	GG	GG	CC	CC	GG	GG	CC	GG	GG	GG	GG	CC	CC
AX-110597039	A/G	1B	333602776	+	NA	NA	NA	NA	NA	NA	AA	AA	GG	GG	AA	AA	AA	AA	NA	AA	AA	AA	AA	AA	AA	AA	AA	AA	AA	AA	AA	GG	GG	AA	GG	AA	AA	AA	AA	AA	AA	GG	AA	AA	GG	GG	GG	AA	AA
AX-108913300	A/G	1B	333620723	+	NA	NA	NA	NA	NA	NA	GG	GG	AA	AA	GG	GG	GG	GG	NA	GG	GG	GG	GG	GG	GG	GG	GG	GG	GG	GG	GG	AA	AA	GG	AA	GG	GG	GG	GG	GG	GG	AA	GG	GG	AA	AA	AA	GG	GG
AX-111652034	T/C	1B	333628474	+	NA	NA	NA	NA	NA	NA	CC	CC	TT	TT	CC	CC	CC	CC	NA	CC	CC	CC	CC	CC	CC	CC	CC	CC	CC	CC	CC	TT	TT	CC	TT	CC	CC	CC	CC	CC	CC	TT	CC	CC	TT	TT	TT	CC	CC
AX-108935011	T/C	1B	333751400	+	NA	NA	NA	NA	NA	NA	TT	TT	CC	CC	TT	TT	TT	TT	TT	TT	TT	TT	TT	TT	TT	TT	TT	TT	TT	TT	TT	CC	CC	TT	CC	TT	TT	TT	TT	TT	TT	CC	TT	TT	CC	CC	CC	TT	TT
AX-109828779	T/C	1B	333775055	+	NA	NA	NA	NA	NA	NA	CC	CC	TT	TT	CC	CC	CC	CC	TC	CC	CC	CC	CC	CC	CC	CC	CC	CC	CC	CC	CC	TT	TT	CC	TT	CC	CC	CC	CC	CC	CC	TT	CC	CC	TT	TT	TT	CC	CC
AX-111580384	T/G	1B	333891977	+	NA	NA	NA	NA	NA	NA	GG	GG	TT	TT	GG	GG	GG	GG	NA	GG	GG	GG	GG	GG	GG	GG	GG	GG	GG	GG	GG	TT	TT	GG	TT	GG	GG	GG	GG	GG	GG	TT	GG	GG	TT	TT	TT	GG	GG
AX-109521099	A/G	1B	334104897	+	NA	NA	NA	NA	NA	NA	GG	GG	AA	AA	GG	GG	GG	GG	NA	GG	GG	GG	GG	GG	GG	GG	GG	GG	GG	GG	GG	AA	AA	GG	AA	GG	GG	GG	GG	GG	GG	AA	GG	GG	AA	AA	AA	GG	GG
AX-111071488	A/G	1B	334235911	+	NA	NA	NA	NA	NA	NA	AA	AA	GG	GG	AA	AA	AA	AA	AA	AA	AA	AA	AA	AA	AA	AA	AA	AA	AA	AA	AA	GG	GG	AA	GG	AA	AA	AA	AA	AA	AA	GG	AA	AA	GG	GG	GG	AA	AA
AX-111100844	C/G	1B	334240900	+	NA	NA	NA	NA	NA	NA	CC	CC	GG	GG	CC	CC	CC	CC	NA	CC	CC	CC	CC	CC	CC	CC	CC	CC	CC	CC	CC	GG	GG	CC	GG	CC	CC	CC	CC	CC	CC	GG	CC	CC	GG	GG	GG	CC	CC
AX-110545443	T/C	1B	334244048	+	NA	NA	NA	NA	NA	NA	CC	CC	TT	TT	CC	CC	CC	CC	NA	CC	CC	CC	CC	CC	CC	CC	CC	CC	CC	CC	CC	TT	TT	CC	TT	CC	CC	CC	CC	CC	CC	TT	CC	CC	TT	TT	TT	CC	CC
AX-110612457	T/C	1B	334268951	+	NA	NA	NA	NA	NA	NA	TT	TT	CC	CC	TT	TT	TT	TT	TT	TT	TT	TT	TT	TT	TT	TT	TT	TT	TT	TT	TT	CC	CC	TT	CC	TT	TT	TT	TT	TT	TT	CC	TT	TT	CC	CC	CC	TT	TT
AX-108740171	A/G	1B	334292409	+	NA	NA	NA	NA	NA	NA	AA	AA	GG	GG	AA	AA	AA	AA	NA	AA	AA	AA	AA	AA	AA	AA	AA	AA	AA	AA	AA	GG	GG	AA	GG	AA	AA	AA	AA	AA	AA	GG	AA	AA	GG	GG	GG	AA	AA
AX-86177916	A/C	1B	334549394	+	NA	NA	NA	NA	NA	NA	CC	CC	AA	AA	CC	CC	CC	CC	CC	CC	CC	CC	CC	CC	CC	CC	CC	CC	CC	CC	CC	AA	AA	CC	AA	CC	CC	CC	CC	CC	AA	AA	CC	CC	AA	AA	AA	CC	CC
AX-110581259	A/G	1B	334604277	+	NA	NA	NA	NA	NA	NA	GG	GG	AA	AA	GG	GG	GG	GG	NA	GG	GG	GG	GG	GG	GG	GG	GG	GG	GG	GG	GG	AG	AA	GG	AA	GG	GG	GG	GG	GG	AA	AA	GG	GG	AA	AA	AA	GG	GG
AX-111518766	T/C	1B	334938192	+	NA	NA	NA	NA	NA	NA	CC	CC	TT	TT	CC	CC	CC	CC	NA	CC	CC	CC	CC	CC	CC	CC	CC	CC	CC	CC	CC	TT	TT	CC	TT	CC	CC	CC	CC	CC	TT	TT	CC	CC	TT	TT	TT	CC	CC
AX-111476663	T/C	1B	335403502	+	NA	NA	NA	NA	NA	NA	CC	CC	TT	TT	CC	CC	CC	CC	NA	CC	CC	CC	CC	CC	CC	CC	CC	CC	CC	CC	CC	TT	TT	CC	TT	CC	CC	CC	CC	CC	TT	TT	CC	CC	TT	TT	TT	CC	CC
AX-109850331	A/G	1B	335491907	+	NA	NA	NA	NA	NA	NA	GG	GG	AA	AA	GG	GG	GG	GG	AG	GG	GG	GG	GG	GG	GG	GG	GG	GG	GG	GG	GG	AA	AA	GG	AA	GG	GG	GG	GG	GG	AA	AA	GG	GG	AA	AA	AA	GG	GG
AX-109923777	T/C	1B	335514335	+	NA	NA	NA	NA	NA	NA	CC	CC	TT	TT	CC	CC	CC	CC	NA	CC	CC	CC	CC	CC	CC	CC	CC	CC	CC	CC	CC	TT	TT	CC	TT	CC	CC	CC	CC	CC	TT	TT	CC	CC	TT	TT	TT	CC	CC
AX-111619268	A/G	1B	335800125	+	NA	NA	NA	NA	NA	NA	GG	GG	AA	AA	GG	GG	GG	GG	NA	GG	GG	GG	GG	GG	GG	GG	GG	GG	GG	GG	GG	AA	AA	GG	AA	GG	GG	GG	GG	GG	AA	AA	GG	GG	AA	AA	AA	GG	GG
AX-111051682	A/G	1B	335879496	+	NA	NA	NA	NA	NA	NA	GG	GG	AA	AA	GG	GG	GG	GG	NA	GG	GG	GG	GG	GG	GG	GG	GG	GG	GG	GG	GG	AA	AA	GG	AA	GG	GG	GG	GG	GG	AA	AA	GG	GG	AA	AA	AA	GG	GG
AX-110530568	T/C	1B	335884138	+	NA	NA	NA	NA	NA	NA	CC	CC	TT	TT	CC	CC	CC	CC	NA	CC	CC	CC	CC	CC	CC	CC	CC	CC	CC	CC	CC	TT	TT	CC	TT	CC	CC	CC	CC	CC	TT	TT	CC	CC	TT	TT	TT	CC	CC
AX-110989692	C/G	1B	335906879	+	NA	NA	NA	NA	NA	NA	GG	GG	CC	CC	GG	GG	GG	GG	GG	GG	GG	GG	GG	GG	GG	GG	GG	GG	GG	GG	GG	CC	CC	GG	CC	GG	GG	GG	GG	GG	CC	CC	GG	GG	CC	CC	CC	GG	GG
AX-109466441	T/G	1B	336165691	+	NA	NA	NA	NA	NA	NA	GG	GG	TT	TT	GG	GG	GG	GG	NA	GG	GG	GG	GG	GG	GG	GG	GG	GG	GG	GG	GG	TT	TT	GG	TT	GG	GG	GG	GG	GG	TT	TT	GG	GG	TT	TT	TT	GG	GG
AX-110919515	A/G	1B	336204650	+	NA	NA	NA	NA	NA	NA	AA	AA	GG	GG	AA	AA	AA	AA	AA	AA	AA	AA	AA	AA	AA	AA	AA	AA	AA	AA	AA	GG	GG	AA	GG	AA	AA	AA	AA	AA	GG	GG	AA	AA	GG	GG	GG	AA	AA
AX-110941572	T/C	1B	336575802	+	NA	NA	NA	NA	NA	NA	CC	CC	TT	TT	CC	CC	CC	CC	CC	CC	CC	CC	CC	CC	CC	CC	CC	CC	CC	CC	CC	TT	TT	CC	TT	CC	CC	CC	CC	CC	TT	TT	CC	CC	TT	TT	TT	CC	CC
AX-111046776	T/C	1B	336611757	+	NA	NA	NA	NA	NA	NA	CC	CC	TT	TT	CC	CC	CC	CC	NA	CC	CC	CC	CC	CC	CC	CC	CC	CC	CC	CC	CC	TT	TT	CC	TT	CC	CC	CC	CC	CC	TT	TT	CC	CC	TT	TT	TT	CC	CC
AX-111509692	T/G	1B	336782759	+	NA	NA	NA	NA	NA	NA	TT	TT	GG	GG	TT	TT	TT	TT	TT	TT	TT	TT	TT	TT	TT	TT	TT	TT	TT	TT	TT	GG	GG	TT	GG	TT	TT	TT	TT	TT	GG	GG	TT	TT	GG	GG	GG	TT	TT
AX-108987264	T/C	1B	336787649	+	NA	NA	NA	NA	NA	NA	CC	CC	TT	TT	CC	CC	CC	CC	CC	CC	CC	CC	CC	CC	CC	CC	CC	CC	CC	CC	CC	TT	TT	CC	TT	CC	CC	CC	CC	CC	TT	TT	CC	CC	TT	TT	TT	CC	CC
AX-109508228	A/G	1B	338002884	+	NA	NA	NA	NA	NA	NA	GG	GG	AA	AA	GG	GG	GG	GG	NA	GG	GG	GG	GG	GG	GG	GG	GG	GG	GG	GG	GG	AA	AA	GG	AA	GG	GG	GG	GG	GG	AA	AA	GG	GG	AA	AA	AA	GG	GG
AX-111783004	A/G	1B	338027124	+	NA	NA	NA	NA	NA	NA	AA	AA	GG	GG	AA	AA	AA	AA	AA	AA	AA	AA	AA	AA	AA	AA	AA	AA	AA	AA	AA	AG	GG	AA	GG	AA	AA	AA	AA	AA	NA	GG	AA	AA	NA	GG	GG	AA	AA
AX-108742552	T/C	1B	338226412	+	NA	NA	NA	NA	NA	NA	CC	CC	TT	TT	CC	CC	CC	CC	NA	CC	CC	CC	CC	CC	CC	CC	CC	CC	CC	CC	CC	TT	TT	CC	TT	CC	CC	CC	CC	CC	TT	TT	CC	CC	TT	TT	TT	CC	CC
AX-111461819	T/C	1B	338428325	+	NA	NA	NA	NA	NA	NA	CC	CC	TT	TT	CC	CC	CC	CC	NA	CC	CC	CC	CC	CC	CC	CC	CC	CC	CC	CC	CC	TT	TT	CC	TT	CC	CC	CC	CC	CC	TT	TT	CC	CC	TT	TT	TT	CC	CC
AX-110617742	A/C	1B	339364733	+	NA	NA	NA	NA	NA	NA	CC	CC	AA	AA	CC	CC	CC	CC	CC	CC	CC	CC	CC	CC	CC	CC	CC	CC	CC	CC	CC	AC	AA	CC	AA	CC	CC	CC	CC	CC	AA	AA	CC	CC	AA	AA	AA	CC	CC
AX-110442024	T/C	1B	339581715	+	NA	NA	NA	NA	NA	NA	CC	CC	TT	TT	CC	CC	CC	CC	NA	CC	CC	CC	CC	CC	CC	CC	CC	CC	CC	CC	CC	TT	TT	CC	TT	CC	CC	CC	CC	CC	TT	TT	CC	CC	TT	TT	TT	CC	CC
AX-109050847	C/G	1B	340423903	+	NA	NA	NA	NA	NA	NA	CC	CC	GG	GG	CC	CC	CC	CC	CC	CC	GG	CC	CC	CC	CC	CC	GG	CC	CC	CC	CC	GG	GG	CC	GG	GG	GG	CC	CC	CC	GG	GG	CC	GG	GG	GG	GG	CC	CC
AX-109359445	T/C	1B	340699113	+	NA	NA	NA	NA	NA	NA	TT	TT	CC	CC	TT	TT	TT	TT	TC	TT	CC	TT	TT	TT	TT	TT	CC	TT	TT	NA	TT	CC	CC	TT	CC	CC	CC	CC	TT	TT	CC	CC	TT	CC	CC	CC	CC	TT	TT
AX-111518016	C/G	1B	340807774	+	NA	NA	NA	NA	NA	NA	GG	GG	CC	CC	GG	GG	GG	GG	NA	GG	CC	GG	GG	GG	GG	GG	CC	GG	GG	NA	GG	CC	CC	GG	CC	CC	CC	CC	GG	GG	CC	CC	GG	CC	CC	CC	CC	GG	GG
AX-111163726	T/C	1B	341500405	+	NA	NA	NA	NA	NA	NA	CC	CC	TT	TT	CC	CC	CC	CC	NA	CC	TT	CC	CC	CC	CC	CC	TT	CC	CC	CC	CC	TT	TT	CC	TT	TT	TT	TT	CC	CC	TT	TT	CC	TT	TT	TT	TT	CC	CC
AX-109020320	A/G	1B	341520526	+	NA	NA	NA	NA	NA	NA	AA	AA	GG	GG	AA	AA	AA	AA	NA	AA	GG	AA	AA	AA	AA	AA	GG	AA	AA	NA	AA	GG	GG	AA	GG	GG	GG	GG	AA	AA	GG	GG	AA	GG	GG	GG	GG	AA	AA
AX-108838990	A/G	1B	342122438	+	NA	NA	NA	NA	NA	NA	GG	GG	AA	AA	GG	GG	GG	GG	NA	GG	AA	GG	GG	GG	GG	GG	AA	GG	GG	GG	GG	AA	AA	GG	AA	AA	AA	AA	GG	GG	AA	AA	GG	AA	AA	AA	AA	GG	GG
AX-109873349	A/G	1B	342365795	+	NA	NA	NA	NA	NA	NA	GG	GG	AA	AA	GG	GG	GG	GG	NA	GG	AA	GG	GG	GG	GG	GG	AA	GG	GG	AA	GG	AA	AA	GG	AA	AA	AA	AA	GG	GG	AA	AA	GG	AA	AA	AA	AA	GG	GG
AX-110364601	C/G	1B	342646210	+	NA	NA	NA	NA	NA	NA	CC	CC	GG	GG	CC	CC	CC	CC	CC	CC	GG	CC	CC	CC	CC	CC	GG	CC	CC	CG	CC	GG	GG	CC	GG	GG	GG	GG	CC	CC	GG	GG	CC	GG	GG	GG	GG	CC	CC
AX-110054079	T/C	1B	342650763	+	NA	NA	NA	NA	NA	NA	CC	CC	TT	TT	CC	CC	CC	CC	TC	CC	TT	CC	CC	CC	CC	CC	TT	CC	CC	CC	CC	TT	TT	CC	TT	TT	TT	TT	CC	CC	TT	TT	CC	TT	TT	TT	TT	CC	CC
AX-111472018	A/C	1B	342661760	+	NA	NA	NA	NA	NA	NA	CC	CC	AA	AA	CC	CC	CC	CC	NA	CC	AA	CC	CC	CC	CC	CC	AA	CC	CC	CC	CC	AA	NA	CC	AA	AA	AA	AA	CC	CC	AA	AA	CC	AA	AA	AA	AA	CC	CC
AX-109508021	T/C	1B	342935497	+	NA	NA	NA	NA	NA	NA	TT	TT	CC	CC	TT	TT	TT	TT	NA	TT	CC	TT	TT	TT	TT	TT	CC	TT	TT	TC	NA	CC	CC	TT	CC	CC	CC	CC	TT	TT	CC	CC	TT	CC	CC	CC	CC	TT	TT
AX-111589920	C/G	1B	342970586	+	NA	NA	NA	NA	NA	NA	GG	GG	CC	CC	GG	GG	GG	GG	NA	GG	CC	GG	GG	GG	GG	GG	CC	GG	GG	CC	GG	NA	NA	GG	CC	CC	CC	CC	GG	GG	CC	CC	GG	CC	CC	CC	CC	GG	GG
AX-108939491	A/G	1B	343177603	+	NA	NA	NA	NA	NA	NA	GG	GG	AA	AA	GG	GG	GG	GG	NA	GG	AA	GG	GG	GG	GG	GG	AA	GG	GG	GG	GG	AA	AA	GG	AA	AA	AA	AA	GG	GG	AA	AA	GG	AA	AA	AA	AA	GG	GG
AX-111601476	A/G	1B	343249187	+	NA	NA	NA	NA	NA	NA	GG	GG	AA	AA	GG	GG	GG	GG	GG	GG	AA	GG	GG	GG	GG	GG	AA	GG	GG	GG	GG	AA	AA	GG	AA	AA	AA	AA	GG	GG	AA	AA	GG	AA	AA	AA	AA	GG	GG
AX-110360859	C/G	1B	343882254	+	NA	NA	NA	NA	NA	NA	CC	CC	GG	GG	CC	CC	CC	CC	CG	CC	GG	CC	CC	CC	CC	CC	GG	CC	CC	CC	CC	GG	GG	CC	GG	GG	GG	GG	CC	CC	GG	GG	CC	GG	GG	GG	GG	CC	CC
AX-109319535	T/C	1B	343920412	+	NA	NA	NA	NA	NA	NA	TT	TT	CC	CC	TT	TT	TT	TT	TT	TT	CC	TT	TT	TT	TT	TT	CC	TT	TT	TT	TT	CC	CC	TT	CC	CC	CC	CC	TT	TT	CC	CC	TT	CC	CC	CC	CC	TT	TT
AX-111597240	A/G	1B	343953543	+	NA	NA	NA	NA	NA	NA	GG	GG	AA	AA	GG	GG	GG	GG	GG	GG	AA	GG	GG	GG	GG	GG	AA	GG	GG	GG	GG	AA	AA	GG	AA	AA	AA	AA	GG	GG	AA	AA	GG	AA	AA	AA	AA	GG	GG
AX-109907382	T/G	1B	344322309	+	NA	NA	NA	NA	NA	NA	GG	GG	TT	TT	TG	GG	GG	GG	TG	GG	TT	GG	GG	GG	GG	GG	TT	GG	GG	NA	GG	TT	TT	GG	TT	TT	TT	TT	GG	GG	TT	TT	GG	TT	TT	TT	TT	GG	GG
AX-110938801	T/C	1B	344591605	+	NA	NA	NA	NA	NA	NA	CC	CC	TT	TT	CC	CC	CC	CC	TC	CC	TT	CC	CC	CC	CC	CC	TT	CC	CC	TT	CC	TT	TT	CC	TT	TT	TT	TT	CC	CC	TT	TT	CC	TT	TT	TT	TT	CC	CC
AX-110478054	A/G	1B	344847070	+	NA	NA	NA	NA	NA	NA	AA	AA	GG	GG	AA	AA	AA	AA	AA	AA	GG	AA	AA	AA	AA	AA	GG	AA	AA	GG	AA	GG	GG	AA	GG	GG	GG	GG	AA	AA	GG	GG	AA	GG	GG	GG	GG	AA	AA
AX-110167781	C/G	1B	346408189	+	NA	NA	NA	NA	NA	NA	GG	GG	CC	CC	CC	GG	GG	CC	NA	GG	CC	GG	GG	CC	GG	GG	CC	GG	GG	NA	NA	CC	CC	CC	CC	CC	CC	CC	GG	GG	CC	CC	GG	CC	CC	CC	CC	GG	GG
AX-110547478	T/C	1B	347654803	+	NA	NA	NA	NA	NA	NA	CC	CC	TT	TT	CC	CC	CC	CC	TC	CC	TT	CC	CC	CC	CC	CC	TT	CC	CC	CC	CC	TT	TT	CC	TT	TT	TT	TT	CC	CC	TT	TT	CC	TT	TT	TT	TT	CC	CC
AX-94734159	T/G	1B	347844909	+	NA	NA	NA	NA	NA	NA	GG	GG	TT	TT	GG	TT	GG	GG	TT	GG	TT	GG	TT	GG	TT	GG	TT	TT	TT	GG	GG	TT	TT	TT	TT	TT	TT	TT	TT	TT	TT	TT	TT	TT	TT	TT	TT	GG	TT
AX-110038927	T/C	1B	348033990	+	NA	NA	NA	NA	NA	NA	CC	CC	TT	TT	CC	CC	CC	CC	TC	CC	CC	CC	CC	CC	CC	CC	CC	CC	CC	CC	CC	TT	TT	CC	TT	CC	CC	CC	CC	CC	TT	TT	CC	CC	TT	TT	TT	CC	CC
AX-110059330	A/G	1B	351774777	+	NA	NA	NA	NA	NA	NA	AA	AA	GG	GG	AA	AA	AA	AA	NA	AA	GG	AA	AA	AA	AA	AA	GG	AA	AA	AA	AA	GG	GG	AA	GG	GG	GG	GG	AA	AA	GG	GG	AA	GG	GG	GG	GG	AA	AA
AX-108909153	C/G	1B	356984891	+	NA	NA	NA	NA	NA	NA	CC	CC	GG	GG	CC	CC	CC	CC	CC	CC	GG	CC	CC	CC	CC	CC	GG	CC	CC	CC	CC	GG	GG	CC	GG	GG	GG	GG	CC	CC	GG	GG	CC	GG	GG	GG	GG	CC	CC
AX-110041309	T/C	1B	357236201	+	NA	NA	NA	NA	NA	NA	CC	CC	TT	TT	CC	CC	CC	CC	CC	CC	TT	CC	CC	CC	CC	CC	TT	CC	CC	CC	CC	TT	TT	CC	TT	TT	TT	TT	CC	CC	TT	TT	CC	TT	TT	TT	TT	CC	CC
AX-108995348	A/G	1B	357649901	+	NA	NA	NA	NA	NA	NA	GG	GG	AA	AA	GG	GG	GG	GG	AG	GG	AA	GG	GG	GG	GG	GG	AA	GG	GG	GG	GG	AA	AA	GG	AA	AA	AA	AA	GG	GG	AA	AA	GG	AA	AA	AA	AA	GG	GG
AX-109583401	T/C	1B	359891254	+	NA	NA	NA	NA	NA	NA	CC	CC	TT	TT	CC	CC	CC	CC	NA	CC	TT	CC	CC	CC	CC	CC	TT	CC	CC	CC	CC	TT	TT	CC	TT	TT	TT	TT	CC	CC	TT	TT	CC	TT	TT	TT	TT	CC	CC
AX-108977832	A/G	1B	360602537	+	NA	NA	NA	NA	NA	NA	AA	AA	GG	GG	AA	AA	AA	AA	AA	AA	GG	AA	AA	AA	AA	AA	GG	AA	AA	AA	AA	GG	GG	AA	GG	GG	GG	GG	AA	AA	GG	GG	AA	GG	GG	GG	GG	AA	AA
AX-108800295	T/C	1B	360784101	+	NA	NA	NA	NA	NA	NA	CC	CC	TT	TT	CC	CC	CC	CC	NA	CC	TT	CC	CC	CC	CC	CC	TT	CC	CC	CC	CC	TT	TT	CC	TT	TT	TT	TT	CC	CC	TT	TT	CC	TT	TT	TT	TT	CC	CC
AX-110517311	T/C	1B	361778280	+	NA	NA	NA	NA	NA	NA	CC	CC	TT	TT	CC	CC	CC	CC	NA	CC	TT	CC	CC	CC	CC	CC	TT	CC	CC	CC	CC	TT	TT	CC	TT	TT	TT	TT	CC	CC	TT	TT	CC	TT	TT	TT	TT	CC	CC
AX-111034371	T/C	1B	362020184	+	NA	NA	NA	NA	NA	NA	CC	CC	TT	TT	CC	CC	CC	CC	CC	CC	TT	CC	CC	CC	CC	CC	TT	CC	CC	CC	CC	TT	TT	CC	TT	TT	TT	TT	CC	CC	TT	TT	CC	TT	TT	TT	TT	CC	CC
AX-109474984	T/C	1B	362355575	+	NA	NA	NA	NA	NA	NA	CC	CC	TT	TT	CC	CC	CC	CC	NA	CC	TT	CC	CC	CC	CC	CC	TT	CC	CC	CC	CC	TT	TT	CC	TT	TT	TT	TT	CC	CC	TT	TT	CC	TT	TT	TT	TT	CC	CC
AX-108760102	A/G	1B	363699992	+	NA	NA	NA	NA	NA	NA	GG	GG	AA	AA	GG	GG	GG	GG	NA	GG	AA	GG	GG	GG	GG	GG	AA	GG	GG	GG	GG	AA	AA	GG	AA	AA	AA	AA	GG	GG	AA	AA	GG	AA	AA	AA	AA	GG	GG
AX-108965368	C/G	1B	363723945	+	NA	NA	NA	NA	NA	NA	GG	GG	CC	CC	GG	GG	GG	GG	NA	GG	CC	GG	GG	GG	GG	GG	CC	GG	GG	GG	GG	CC	CC	GG	CC	CC	CC	CC	GG	GG	CC	CC	GG	CC	CC	CC	CC	GG	GG
AX-109338666	T/G	1B	363956736	+	NA	NA	NA	NA	NA	NA	GG	GG	TT	TT	GG	GG	GG	GG	NA	GG	TT	GG	GG	GG	GG	GG	TT	GG	GG	GG	GG	TT	TT	GG	TT	TT	TT	TT	GG	GG	TT	TT	GG	TT	TT	TT	TT	GG	GG
AX-111541057	A/C	1B	364008930	+	NA	NA	NA	NA	NA	NA	CC	CC	AA	AA	CC	CC	CC	CC	NA	CC	AA	CC	CC	CC	CC	CC	AA	CC	CC	CC	CC	AA	AA	CC	AA	AA	AA	AA	CC	CC	AA	AA	CC	AA	AA	AA	AA	CC	CC
AX-110366735	C/G	1B	364087992	+	NA	NA	NA	NA	NA	NA	CC	CC	GG	GG	CC	CC	CC	CC	CC	CC	GG	CC	CC	CC	CC	CC	GG	CC	CC	CC	CC	GG	GG	CC	GG	GG	GG	GG	CC	CC	GG	GG	CC	GG	GG	GG	GG	CC	CC
AX-111794653	T/C	1B	364114553	+	NA	NA	NA	NA	NA	NA	CC	CC	TT	TT	CC	CC	CC	CC	CC	CC	TT	CC	CC	CC	CC	CC	TT	CC	CC	CC	CC	TC	TT	CC	TT	TT	TT	TT	CC	CC	TT	TT	CC	TT	TT	TT	TT	CC	CC
AX-110907929	A/G	1B	364209221	+	NA	NA	NA	NA	NA	NA	AA	AA	GG	GG	AA	AA	AA	AA	NA	AA	GG	AA	AA	AA	AA	AA	GG	AA	AA	AA	AA	AG	GG	AA	GG	GG	GG	GG	AA	AA	GG	GG	AA	GG	GG	GG	GG	AA	AA
AX-109940380	T/G	1B	364214664	+	NA	NA	NA	NA	NA	NA	TT	TT	GG	GG	TT	TT	TT	TT	TG	TT	GG	TT	TT	TT	TT	TT	GG	TT	TT	TT	TT	NA	GG	TT	GG	GG	GG	GG	TT	TT	GG	GG	TT	GG	GG	GG	GG	TT	TT
AX-108793365	T/C	1B	364235713	+	NA	NA	NA	NA	NA	NA	TT	TT	CC	CC	TT	TT	TT	TT	NA	TT	CC	TT	TT	TT	TT	TT	CC	TT	TT	TT	TT	CC	CC	TT	CC	CC	CC	CC	TT	TT	CC	CC	TT	CC	CC	CC	CC	TT	TT
AX-111080260	A/G	1B	364294868	+	NA	NA	NA	NA	NA	NA	AA	AA	GG	GG	AA	AA	AA	AA	NA	AA	GG	AA	AA	AA	AA	AA	GG	AA	AA	AA	AA	GG	GG	AA	GG	GG	GG	GG	AA	AA	GG	GG	AA	GG	GG	GG	GG	AA	AA
AX-111524617	T/C	1B	364328609	+	NA	NA	NA	NA	NA	NA	CC	CC	TT	TT	CC	CC	CC	CC	NA	CC	TT	CC	CC	CC	CC	CC	TT	CC	CC	CC	CC	TC	TT	CC	TT	TT	TT	TT	CC	CC	TT	TT	CC	TT	TT	TT	TT	CC	CC
AX-108969494	T/G	1B	364351465	+	NA	NA	NA	NA	NA	NA	GG	GG	TT	TT	GG	GG	GG	GG	GG	GG	TT	GG	GG	GG	GG	GG	TT	GG	GG	GG	GG	TT	TT	GG	TT	TT	TT	TT	GG	GG	TT	TT	GG	TT	TT	TT	TT	GG	GG
AX-111524765	A/G	1B	364416163	+	NA	NA	NA	NA	NA	NA	AA	AA	GG	GG	AA	AA	AA	AA	AA	AA	GG	AA	AA	AA	AA	AA	GG	AA	AA	AA	AA	GG	GG	AA	GG	GG	GG	GG	AA	AA	GG	GG	AA	GG	GG	GG	GG	AA	AA
AX-110570180	A/G	1B	364425990	+	NA	NA	NA	NA	NA	NA	AA	AA	GG	GG	AA	AA	AA	AA	AG	AA	GG	AA	AA	AA	AA	AA	GG	AA	AA	AA	AA	GG	GG	AA	GG	GG	GG	GG	AA	AA	GG	GG	AA	GG	GG	GG	GG	AA	AA
AX-109336740	T/C	1B	364565884	+	NA	NA	NA	NA	NA	NA	CC	CC	TT	TT	CC	CC	CC	CC	TC	CC	TT	CC	CC	CC	CC	CC	TT	CC	CC	CC	CC	TT	TT	CC	TT	TT	TT	TT	CC	CC	TT	TT	CC	TT	TT	TT	TT	CC	CC
AX-109052978	T/C	1B	364638614	+	NA	NA	NA	NA	NA	NA	CC	CC	TT	TT	CC	CC	CC	CC	NA	CC	TT	CC	CC	CC	CC	CC	TT	CC	CC	CC	CC	TT	TT	CC	TT	TT	TT	TT	CC	CC	TT	TT	CC	TT	TT	TT	TT	CC	CC
[truncated: 28,411 more rows]
[truncated: 200 more columns]
